# Supplementary material for: Structure, thermodynamics, and rearrangement mechanisms in gold clusters—insights from the energy landscapes framework
Source: Nanoscale. 2017 Dec 15;10(4):2004–16. doi: 10.1039/c7nr07123j (PMC5901115; doi:10.1039/c7nr07123j)
Supplement: Supplementary file 1 [file NR-010-C7NR07123J-s001.zip › minima/53_Au/min.data.amb]

     -188.0091100590      192.2816941727     6  0.33819911E+09
     -187.9858251841      195.8603142373     1  0.35664246E+09
     -187.9475984956      192.0259641343     1  0.34388026E+09
     -187.9408350116      193.1808362353     1  0.34673471E+09
     -187.9379884032      193.7297596633     1  0.36923180E+09
     -187.9367409050      194.3262874294     1  0.34767626E+09
     -187.9324703503      186.5037715397     2  0.37741030E+09
     -187.9295583643      193.6272921588     1  0.35541804E+09
     -187.9257167754      194.4171710397     2  0.35929126E+09
     -187.9185849962      193.2665560285     1  0.38891771E+09
     -187.9159502806      193.2096998944     1  0.35365435E+09
     -187.9157759429      191.9799578952     1  0.37882665E+09
     -187.9114884180      194.3911878888     2  0.37014821E+09
     -187.9021528313      192.0862299202     1  0.35521275E+09
     -187.9006897504      193.7637137155     1  0.35853062E+09
     -187.8974580957      193.4079477301     1  0.38037854E+09
     -187.8970988981      201.1140348023     1  0.37939803E+09
     -187.8964700999      196.8779910357     1  0.37552540E+09
     -187.8958408598      190.7923654569     1  0.36901381E+09
     -187.8909083682      194.3463342468     1  0.35230537E+09
     -187.8886470500      197.3482634737     1  0.39685874E+09
     -187.8875887638      195.3790203996     1  0.37246076E+09
     -187.8870242587      193.8623879206     1  0.37959713E+09
     -187.8869443549      190.9224962615     1  0.35772330E+09
     -187.8856931330      193.4832011048     1  0.35575339E+09
     -187.8844807436      192.9251948999     1  0.35991930E+09
     -187.8823749740      193.3620444579     1  0.35567752E+09
     -187.8778307473      194.2248287263     1  0.37796232E+09
     -187.8760822651      192.8130468808     1  0.37323811E+09
     -187.8753242325      193.0234513977     1  0.36227318E+09
     -187.8748005218      191.0731767473     1  0.35146799E+09
     -187.8728213675      193.2393744507     1  0.36915801E+09
     -187.8703403166      195.7140919621     1  0.39166656E+09
     -187.8698359871      192.0693698823     1  0.37507626E+09
     -187.8654488421      192.7363300235     1  0.37258421E+09
     -187.8631402659      201.2120058327     1  0.37019188E+09
     -187.8610293774      194.4298755523     1  0.36115663E+09
     -187.8596224586      192.7005390518     1  0.38253295E+09
     -187.8595663699      192.0717523283     1  0.37462567E+09
     -187.8582230159      193.4442894293     1  0.37226133E+09
     -187.8575343081      194.3560240202     1  0.36624641E+09
     -187.8549378856      193.5800131989     1  0.35397562E+09
     -187.8544603413      192.8644142232     1  0.37486592E+09
     -187.8542554200      198.9850354163     1  0.36761578E+09
     -187.8539776688      193.9991173266     1  0.37397566E+09
     -187.8525839299      194.9516201174     1  0.37591276E+09
     -187.8512626448      191.8897404735     1  0.37545574E+09
     -187.8512496227      195.1521343687     1  0.36372163E+09
     -187.8510181754      194.9081439001     1  0.38679049E+09
     -187.8509644431      193.4103358154     1  0.37782092E+09
     -187.8508235906      193.7636922704     1  0.37253045E+09
     -187.8506254820      191.3367401322     1  0.37522610E+09
     -187.8495831258      194.3849553874     1  0.38082485E+09
     -187.8493305428      195.0765969655     1  0.37285233E+09
     -187.8492846690      192.8692747723     1  0.35307578E+09
     -187.8484434972      191.3201586234     1  0.37671183E+09
     -187.8483526520      190.1432178991     1  0.38923204E+09
     -187.8477010997      193.3449974073     1  0.37720631E+09
     -187.8474277969      195.5350843764     1  0.37283453E+09
     -187.8426966989      196.7136454635     1  0.40080785E+09
     -187.8418634489      196.9732170134     1  0.39284044E+09
     -187.8414583194      193.3632259142     1  0.37261646E+09
     -187.8405722426      186.6860305931     1  0.36257623E+09
     -187.8401376211      193.0411626581     1  0.35369047E+09
     -187.8375569576      187.7927818996     1  0.35610462E+09
     -187.8372303356      196.3917039365     1  0.38896262E+09
     -187.8368539677      201.2412671064     1  0.38200392E+09
     -187.8339828181      193.6718142652     1  0.37740779E+09
     -187.8335812086      195.2149030154     1  0.36786969E+09
     -187.8332851152      193.6436365834     1  0.38056121E+09
     -187.8330042654      195.8213741772     2  0.38591969E+09
     -187.8319369769      195.8728507340     1  0.39762821E+09
     -187.8298858192      193.1335144854     1  0.37842330E+09
     -187.8285363910      193.3426954119     1  0.36945051E+09
     -187.8273567505      192.6019370172     1  0.36473721E+09
     -187.8272605002      189.1507174990     1  0.36054210E+09
     -187.8250329046      191.3937586251     2  0.34307607E+09
     -187.8248937296      195.9933524712     1  0.39165889E+09
     -187.8246737031      193.5030980729     1  0.37045034E+09
     -187.8238380329      190.8509192077     1  0.37455081E+09
     -187.8232475059      199.5844031392     1  0.39902473E+09
     -187.8230680308      193.8183234344     1  0.36528424E+09
     -187.8228745159      192.7047661787     1  0.38103553E+09
     -187.8222395882      194.8928138532     1  0.38413165E+09
     -187.8218438864      194.2251545731     1  0.37592371E+09
     -187.8218268434      191.9206088186     1  0.36727256E+09
     -187.8216721996      193.7338753320     2  0.35268275E+09
     -187.8211531187      193.7760795877     1  0.36738526E+09
     -187.8207591714      193.8077348890     1  0.37250292E+09
     -187.8205439827      194.0266135600     1  0.36576498E+09
     -187.8201652288      192.9598816037     1  0.37954960E+09
     -187.8200328065      195.2722883440     1  0.38858988E+09
     -187.8195799830      197.2935138871     1  0.35562701E+09
     -187.8189731039      192.2179301684     1  0.38084270E+09
     -187.8186877807      194.1499093536     1  0.37518653E+09
     -187.8173399190      193.7324569403     1  0.37404283E+09
     -187.8161801211      192.9877459742     1  0.35605507E+09
     -187.8157709155      191.4514485280     1  0.36568209E+09
     -187.8155884462      193.6265044125     1  0.37265642E+09
     -187.8153459900      192.8890030116     1  0.35469333E+09
     -187.8152050199      194.1023589782     1  0.35885129E+09
     -187.8136461194      201.2067837488     1  0.37705128E+09
     -187.8132294969      193.3538720018     1  0.38366415E+09
     -187.8131155217      191.1592043963     1  0.35670004E+09
     -187.8127657206      192.4119482197     1  0.35819620E+09
     -187.8120271631      196.7527203562     1  0.39624318E+09
     -187.8118597662      193.9994713828     1  0.36158476E+09
     -187.8113103648      188.9203198240     1  0.34864192E+09
     -187.8110607272      190.5413424841     1  0.35736173E+09
     -187.8109507444      196.5959141974     1  0.39750224E+09
     -187.8108491108      191.7356811280     1  0.37497895E+09
     -187.8106323722      192.8279210493     1  0.38238740E+09
     -187.8104759405      193.1009370337     1  0.37217457E+09
     -187.8096353428      199.5183446397     1  0.40342069E+09
     -187.8091791232      195.5830796234     1  0.38992887E+09
     -187.8090372846      192.7296651732     1  0.35416130E+09
     -187.8084171500      195.2969523049     1  0.35744092E+09
     -187.8076446320      191.5483641751     1  0.34300172E+09
     -187.8076057641      196.6436757524     1  0.35870435E+09
     -187.8074615443      193.3143183923     1  0.38989040E+09
     -187.8071284095      194.1494243809     1  0.37485708E+09
     -187.8064232423      191.7456744890     1  0.37129766E+09
     -187.8061424151      193.6472297701     1  0.37619167E+09
     -187.8060522086      192.1043942446     1  0.37429277E+09
     -187.8056400937      193.4684689832     1  0.36757286E+09
     -187.8040703821      198.6873800383     1  0.36693904E+09
     -187.8035462168      193.6587501995     1  0.37215083E+09
     -187.8034309628      191.3419997581     1  0.36744352E+09
     -187.8033493627      201.1291927692     2  0.35748894E+09
     -187.8030405571      194.8628701883     1  0.38766591E+09
     -187.8027903030      200.7752368406     1  0.37367440E+09
     -187.8027766281      192.6615610425     1  0.35576232E+09
     -187.8027199489      192.3984080243     1  0.35864940E+09
     -187.8022730516      191.4031332383     1  0.35450743E+09
     -187.8017426707      188.0327895424     1  0.37634084E+09
     -187.8015735279      194.7241195363     1  0.38333486E+09
     -187.8013723260      195.9426898502     1  0.35699221E+09
     -187.8009777160      199.4593562772     1  0.39564107E+09
     -187.8006760338      194.4022487571     1  0.38131478E+09
     -187.8002576320      194.6648341619     1  0.36385236E+09
     -187.7997531626      196.7353515490     1  0.38847005E+09
     -187.7989641045      194.2875828786     1  0.37834969E+09
     -187.7981759068      192.6567424804     1  0.37475943E+09
     -187.7979472659      193.8966162985     1  0.35652518E+09
     -187.7978467419      194.7630863258     1  0.35338456E+09
     -187.7974268798      199.1027857592     1  0.39640680E+09
     -187.7971552864      191.3942581033     1  0.35281257E+09
     -187.7969108963      195.2145532183     1  0.35535389E+09
     -187.7968767909      195.4086959526     1  0.38795125E+09
     -187.7966165609      189.0881440336     1  0.37589392E+09
     -187.7953174077      199.2265381864     1  0.41014022E+09
     -187.7944356243      200.7659628582     1  0.37472927E+09
     -187.7943485052      190.5647239750     1  0.35376584E+09
     -187.7943189638      190.5382122855     1  0.36745788E+09
     -187.7940979974      200.7642397522     2  0.39073571E+09
     -187.7939160035      199.6479942252     1  0.40203275E+09
     -187.7937926616      197.0971764276     1  0.36952581E+09
     -187.7934781460      191.9824616586     1  0.36422608E+09
     -187.7932135138      192.0780142664     1  0.37448638E+09
     -187.7931006525      194.4460882119     1  0.38317111E+09
     -187.7926573680      190.7873228658     1  0.37203210E+09
     -187.7926256745      199.0500488322     1  0.36656080E+09
     -187.7919824140      198.2765675137     1  0.36232479E+09
     -187.7915974660      187.4941863785     1  0.35632773E+09
     -187.7915807170      200.7084136405     1  0.37584495E+09
     -187.7913697491      188.4818934634     1  0.35829926E+09
     -187.7910259278      199.5289161923     1  0.36721988E+09
     -187.7906671112      195.4062093849     1  0.38929296E+09
     -187.7903718666      193.4819399933     3  0.36706191E+09
     -187.7902049847      193.5806427078     1  0.36800414E+09
     -187.7900807149      189.3914004105     1  0.35978042E+09
     -187.7889358937      195.0554315919     1  0.38671354E+09
     -187.7886362620      197.6093410967     2  0.39868873E+09
     -187.7885645557      188.1080051965     1  0.37363839E+09
     -187.7879661570      196.0637558626     1  0.38384220E+09
     -187.7878159597      194.3159697947     1  0.38812874E+09
     -187.7877562107      195.2263679412     1  0.38926281E+09
     -187.7871658314      188.9051907930     1  0.36208027E+09
     -187.7870687298      193.8635870280     1  0.38483328E+09
     -187.7869345199      193.3678115372     1  0.37894874E+09
     -187.7867310010      188.8534569274     1  0.36101369E+09
     -187.7862766646      193.4262995031     1  0.38327219E+09
     -187.7858817164      189.2423437320     1  0.36577186E+09
     -187.7858564309      194.4239807554     1  0.37866855E+09
     -187.7857721986      191.5975110032     1  0.37327608E+09
     -187.7856053655      192.8755001702     1  0.36543774E+09
     -187.7853898671      192.3845862283     1  0.36352789E+09
     -187.7853423772      188.4642117279     1  0.36214327E+09
     -187.7850925342      197.0100188485     1  0.37725454E+09
     -187.7849761779      192.1370595769     1  0.37064196E+09
     -187.7848046329      193.6920433848     1  0.37807121E+09
     -187.7845570186      199.0961065027     2  0.37707400E+09
     -187.7845530968      192.6407840897     1  0.37083010E+09
     -187.7843383590      191.3693789572     1  0.35105871E+09
     -187.7842398476      200.9551610534     1  0.37828591E+09
     -187.7842374030      196.2108156860     1  0.37462012E+09
     -187.7836691147      195.4513987018     1  0.38550197E+09
     -187.7835777063      192.3552482329     2  0.35228019E+09
     -187.7833827558      192.6440359661     1  0.34269457E+09
     -187.7829405796      192.3224993100     1  0.37351220E+09
     -187.7826262034      193.2663123763     1  0.36515494E+09
     -187.7823135699      190.1605251342     1  0.37562175E+09
     -187.7822007986      193.4232987170     1  0.38441405E+09
     -187.7821175415      189.6149319230     1  0.37646927E+09
     -187.7820387617      193.2554526424     1  0.35345810E+09
     -187.7814338972      196.6300177743     1  0.37086691E+09
     -187.7809058557      191.4068616607     1  0.35338299E+09
     -187.7808804708      191.8858929110     1  0.34384834E+09
     -187.7805950626      185.9818500652     1  0.36089035E+09
     -187.7804980222      196.5203140507     1  0.39105086E+09
     -187.7794361542      191.3397556369     2  0.35144500E+09
     -187.7792990055      195.2245962954     1  0.39076605E+09
     -187.7792414012      197.5063208200     1  0.39965678E+09
     -187.7791467544      190.1257106872     1  0.35186980E+09
     -187.7789799468      193.2467881434     1  0.37187128E+09
     -187.7789418242      190.4421586428     1  0.38059019E+09
     -187.7789091258      199.2537600321     1  0.40118869E+09
     -187.7789024515      201.0032819576     1  0.38616000E+09
     -187.7788341479      193.6713260870     1  0.35773580E+09
     -187.7784165625      194.2675315942     1  0.37622851E+09
     -187.7781796827      193.0761204186     1  0.35196122E+09
     -187.7781166138      200.8284981374     1  0.37077156E+09
     -187.7780180572      193.8393240423     1  0.36768628E+09
     -187.7779665335      192.9155248189     1  0.37329749E+09
     -187.7778387724      193.7757333403     1  0.36827304E+09
     -187.7777842735      191.1869105316     1  0.37003666E+09
     -187.7776082015      193.5456744488     1  0.37196897E+09
     -187.7775556750      196.4887370810     1  0.36901955E+09
     -187.7773702460      194.6068497844     1  0.38436795E+09
     -187.7773634284      198.9788449673     1  0.38643641E+09
     -187.7771207549      193.2634886516     1  0.38126227E+09
     -187.7770586536      194.7857852585     1  0.38610598E+09
     -187.7768655804      189.8299635767     1  0.35539485E+09
     -187.7768216315      193.0907208918     1  0.37508259E+09
     -187.7765331221      197.3792371020     2  0.35532234E+09
     -187.7753178330      188.9149054248     1  0.35715957E+09
     -187.7748832736      189.6289420681     1  0.35685301E+09
     -187.7745893404      189.2139052042     1  0.35835430E+09
     -187.7744924912      193.7058076186     1  0.36797180E+09
     -187.7744315895      194.7712355065     1  0.38133440E+09
     -187.7743305798      200.8096486915     1  0.38445803E+09
     -187.7742158040      198.8348134588     1  0.37326455E+09
     -187.7740793482      193.0799460839     1  0.38941192E+09
     -187.7735847825      200.7456682140     1  0.38001640E+09
     -187.7734923612      192.9661048131     1  0.37822820E+09
     -187.7733414880      199.2231777361     1  0.40091186E+09
     -187.7732820447      195.3288028264     1  0.37310669E+09
     -187.7731435429      194.9686458051     1  0.37289467E+09
     -187.7729996413      193.1879039480     1  0.37968580E+09
     -187.7729628834      191.1358224597     1  0.37921824E+09
     -187.7728181560      200.6675395059     1  0.38534303E+09
     -187.7727463489      193.7793267592     1  0.37683718E+09
     -187.7721400208      195.5071256468     1  0.37754502E+09
     -187.7721318709      190.3386067800     1  0.37605637E+09
     -187.7711273381      191.5804465820     1  0.36549868E+09
     -187.7710783928      200.7825003650     1  0.38741842E+09
     -187.7708758974      190.9996803104     1  0.35473582E+09
     -187.7708689424      195.5219627992     1  0.38583267E+09
     -187.7694081404      188.7233995104     1  0.35837932E+09
     -187.7688813113      195.0418291751     1  0.38188050E+09
     -187.7687645379      198.9263633167     1  0.39446344E+09
     -187.7687470648      192.5005638086     1  0.37783465E+09
     -187.7687328465      195.8626140887     1  0.38209467E+09
     -187.7685907519      193.9863479706     1  0.38259059E+09
     -187.7678471612      197.4567208522     1  0.36610449E+09
     -187.7677915921      194.2555845961     1  0.38173608E+09
     -187.7677786421      189.2527366785     1  0.38555645E+09
     -187.7677199927      195.7686897770     1  0.38376722E+09
     -187.7676474639      200.6678464526     1  0.38858645E+09
     -187.7672440994      195.4476589256     1  0.39161500E+09
     -187.7671862580      194.0576521957     1  0.38588674E+09
     -187.7669934993      189.2938075312     2  0.34852594E+09
     -187.7668991998      193.3346407112     1  0.35154967E+09
     -187.7663208230      195.0967247151     1  0.39339073E+09
     -187.7659816595      198.4502576915     1  0.38058648E+09
     -187.7658207681      188.2200281495     1  0.38355641E+09
     -187.7657953093      195.7477128925     1  0.37727852E+09
     -187.7655587057      194.7037958766     1  0.37087668E+09
     -187.7646585087      190.7986785917     1  0.37783329E+09
     -187.7646096034      195.7456080549     1  0.36329160E+09
     -187.7644030928      200.9242312139     1  0.38701290E+09
     -187.7639896199      195.1628438984     1  0.37401034E+09
     -187.7639387226      194.3863213028     1  0.39036770E+09
     -187.7639052167      189.5933512885     1  0.38733088E+09
     -187.7638802806      190.0380740685     1  0.37691206E+09
     -187.7637673008      196.1474077218     1  0.40059046E+09
     -187.7635297643      189.9620946139     1  0.35771870E+09
     -187.7632952381      194.9364978990     1  0.38013610E+09
     -187.7631547706      192.9760069763     1  0.36009382E+09
     -187.7630928457      197.4683055732     1  0.35587047E+09
     -187.7630126994      191.5010874698     1  0.35077425E+09
     -187.7628340900      193.5125564233     1  0.37104322E+09
     -187.7623051286      193.0186433955     1  0.36335591E+09
     -187.7622993020      193.3266292045     1  0.37198160E+09
     -187.7621513030      196.3191683983     1  0.38760900E+09
     -187.7621005569      190.8115528818     1  0.36855571E+09
     -187.7619104417      189.7344709932     1  0.38511149E+09
     -187.7618898193      196.2811835871     1  0.38236947E+09
     -187.7615081016      197.7354853726     1  0.41032393E+09
     -187.7613470018      198.7301070418     1  0.37576277E+09
     -187.7613127778      195.1550387119     1  0.37428656E+09
     -187.7611926082      190.6058671914     1  0.36572477E+09
     -187.7611374574      193.5790689984     1  0.38142463E+09
     -187.7610416762      192.9476982015     1  0.39349696E+09
     -187.7610235363      193.4285917489     1  0.38166501E+09
     -187.7610016702      191.1542454638     1  0.35455296E+09
     -187.7605410309      192.7874274041     1  0.37875226E+09
     -187.7604923708      193.7922397899     1  0.37368862E+09
     -187.7604131963      191.4103292439     1  0.36692627E+09
     -187.7602682264      191.2000978587     1  0.36827189E+09
     -187.7600407620      192.8580139289     1  0.37997215E+09
     -187.7600389982      188.5574516615     1  0.37152841E+09
     -187.7599491337      191.6462848828     1  0.36652557E+09
     -187.7597155383      194.5741318138     1  0.38849414E+09
     -187.7591931016      192.8481377804     1  0.37688787E+09
     -187.7591253695      193.2833024620     1  0.36988914E+09
     -187.7589982694      199.2652477404     1  0.36728931E+09
     -187.7589813197      193.1866228016     1  0.35815690E+09
     -187.7585860124      196.5944953744     1  0.35771128E+09
     -187.7584273285      191.2386927784     1  0.37797934E+09
     -187.7583121384      192.2470290417     1  0.38343247E+09
     -187.7583109764      194.6226082724     1  0.37847516E+09
     -187.7580824431      197.9558735136     1  0.38315040E+09
     -187.7580188105      194.8031103318     1  0.38287569E+09
     -187.7577489795      189.5385620810     1  0.38202968E+09
     -187.7575515271      193.0197590762     1  0.37835711E+09
     -187.7574018907      192.9592209706     1  0.37521856E+09
     -187.7573174997      194.0308055629     1  0.35408167E+09
     -187.7571295075      190.5432056986     1  0.37219895E+09
     -187.7570452823      193.8475827047     1  0.38245003E+09
     -187.7568998783      197.6032932061     1  0.36173234E+09
     -187.7568405315      201.0055849309     2  0.37395505E+09
     -187.7566528301      196.1327065697     1  0.36187230E+09
     -187.7563774052      193.7757250557     1  0.38081701E+09
     -187.7558956699      192.8975202394     1  0.36222206E+09
     -187.7558706978      191.4412971023     1  0.37288584E+09
     -187.7557666268      191.1300213872     1  0.37006834E+09
     -187.7557248630      200.5934254786     1  0.39480048E+09
     -187.7554040550      196.4328855959     1  0.38740556E+09
     -187.7553347095      189.5357605647     1  0.37795913E+09
     -187.7551304886      191.0004715070     1  0.38160196E+09
     -187.7548213060      191.7490104491     1  0.36143442E+09
     -187.7548075546      191.6842994574     1  0.35638159E+09
     -187.7545423421      194.7201369558     1  0.35470814E+09
     -187.7545328171      187.8094663241     1  0.36235608E+09
     -187.7543968737      194.3627490267     1  0.38580349E+09
     -187.7541265909      191.8378054383     1  0.36320373E+09
     -187.7540461018      192.5597212083     1  0.38789411E+09
     -187.7535321679      193.6104172106     1  0.37755331E+09
     -187.7533751534      193.0265390431     1  0.37874765E+09
     -187.7532106472      191.1624519288     1  0.38001079E+09
     -187.7531758554      194.0723598128     1  0.36654316E+09
     -187.7527726530      194.9229458264     1  0.37130913E+09
     -187.7525787260      192.4060307663     1  0.36021947E+09
     -187.7525720025      194.7294341888     1  0.38452172E+09
     -187.7524945418      193.6538264686     1  0.36675621E+09
     -187.7524420584      191.5232005211     1  0.38637923E+09
     -187.7523907961      200.9611939263     2  0.37737470E+09
     -187.7523852264      196.2144176575     1  0.37098481E+09
     -187.7522241379      191.9933305292     1  0.37110725E+09
     -187.7521156490      194.5078403148     1  0.35983044E+09
     -187.7520925543      188.0120591767     1  0.37118434E+09
     -187.7517018875      200.5875477116     1  0.36990401E+09
     -187.7516802536      192.9463003617     1  0.37593980E+09
     -187.7516720548      195.5094470208     1  0.37500627E+09
     -187.7516025916      194.1493713930     1  0.37147987E+09
     -187.7513021554      194.9047987136     1  0.36712043E+09
     -187.7511076961      192.8908894551     1  0.36565398E+09
     -187.7510101284      189.4394958342     1  0.38188184E+09
     -187.7509352958      202.7227018195     2  0.35335435E+09
     -187.7506224180      192.5624346293     1  0.35257495E+09
     -187.7503118749      196.0328869956     1  0.37366623E+09
     -187.7502715990      191.0900865051     2  0.36732744E+09
     -187.7501592952      190.9688367630     1  0.36441836E+09
     -187.7501241424      193.4507566050     1  0.37086720E+09
     -187.7500632027      195.7592912493     1  0.37326554E+09
     -187.7500586527      191.5302817972     4  0.34728430E+09
     -187.7499626482      196.9912035065     1  0.36906509E+09
     -187.7497260335      190.0726583751     1  0.36743734E+09
     -187.7496123334      200.8407103500     1  0.37446939E+09
     -187.7495028643      194.0351376538     1  0.38399812E+09
     -187.7491581776      192.4013963638     1  0.38321690E+09
     -187.7489523969      194.3645074665     1  0.38633073E+09
     -187.7488988440      191.2463319691     1  0.36831724E+09
     -187.7488047462      193.3390311066     1  0.37777671E+09
     -187.7486092987      193.6877364936     1  0.36438977E+09
     -187.7485307012      193.6821998414     1  0.38718194E+09
     -187.7485036951      192.3839360562     1  0.37631341E+09
     -187.7484273086      200.7646286288     1  0.38246282E+09
     -187.7483505140      195.1996858666     1  0.37715553E+09
     -187.7482132023      190.7092675633     1  0.35250688E+09
     -187.7481755055      189.5853755084     1  0.37232701E+09
     -187.7480386977      190.4849777934     1  0.37799601E+09
     -187.7480113320      198.6564208012     1  0.38277137E+09
     -187.7475645537      188.0832555174     1  0.37268888E+09
     -187.7471159939      193.1136856215     1  0.36655775E+09
     -187.7468958827      192.8721554482     2  0.40341343E+09
     -187.7466519517      196.9791509263     1  0.37343327E+09
     -187.7466334293      188.3385111466     1  0.35230116E+09
     -187.7466197671      193.2465670716     1  0.38609383E+09
     -187.7465867228      195.1985008992     1  0.37776320E+09
     -187.7464010517      194.3428838931     1  0.34534167E+09
     -187.7462757876      200.8028509116     1  0.37762942E+09
     -187.7462481247      195.7264925507     1  0.36500406E+09
     -187.7461936736      191.2504030235     1  0.37795203E+09
     -187.7460339008      194.0548870001     1  0.36858524E+09
     -187.7460196694      192.5137567657     1  0.36855001E+09
     -187.7458082132      194.4890359338     1  0.36848861E+09
     -187.7457456725      191.6048849749     1  0.36423822E+09
     -187.7454226006      192.8048630346     1  0.38148122E+09
     -187.7453128140      193.5428791932     1  0.38015774E+09
     -187.7451366179      200.2671674153     1  0.38618539E+09
     -187.7450805618      193.4662275736     1  0.38051960E+09
     -187.7448407553      192.5211221471     1  0.37928391E+09
     -187.7448346735      190.6630655544     1  0.39061725E+09
     -187.7447958109      199.6077586222     1  0.36683587E+09
     -187.7447425080      192.0972449280     1  0.38090875E+09
     -187.7444610836      188.6741201118     2  0.35637834E+09
     -187.7443705988      194.1472438885     1  0.37887109E+09
     -187.7440784216      186.4417721604     1  0.36124096E+09
     -187.7440437991      186.3657057229     1  0.36316758E+09
     -187.7436449879      191.9272791928     1  0.35260342E+09
     -187.7434110832      190.8665601325     1  0.37718210E+09
     -187.7433156086      192.6285818920     1  0.37681284E+09
     -187.7429870727      187.7145548597     1  0.37202189E+09
     -187.7429463538      193.5931135314     1  0.37907916E+09
     -187.7429142616      192.8097404447     1  0.38008036E+09
     -187.7429053287      193.8695745826     1  0.37206801E+09
     -187.7428905147      193.6633948117     1  0.37605588E+09
     -187.7426751968      183.8745423547     2  0.36194403E+09
     -187.7425323410      189.6377790823     1  0.38358393E+09
     -187.7419873607      192.9046602969     1  0.35034683E+09
     -187.7416217644      192.1872465407     1  0.35807671E+09
     -187.7415464134      202.6500134910     2  0.35472608E+09
     -187.7414395946      195.3460840619     1  0.37597779E+09
     -187.7413296562      193.3489809246     1  0.37198284E+09
     -187.7411555699      191.3129791706     1  0.37059574E+09
     -187.7411198065      191.1271831515     1  0.39246561E+09
     -187.7408400246      194.0068926304     1  0.38426504E+09
     -187.7407883633      193.2903529319     1  0.37390437E+09
     -187.7407759113      194.0554468869     1  0.38235320E+09
     -187.7405646046      200.7356379539     2  0.37559086E+09
     -187.7405472073      193.5622835496     1  0.36875767E+09
     -187.7404427936      194.9525503661     1  0.38488541E+09
     -187.7401542964      193.1605546745     1  0.38419764E+09
     -187.7398789019      200.3753579354     1  0.36873592E+09
     -187.7398440290      192.8239530185     2  0.37151371E+09
     -187.7398015934      195.3798653375     1  0.36231530E+09
     -187.7397927606      190.0688196919     1  0.38633627E+09
     -187.7397325410      194.5469657980     1  0.37432483E+09
     -187.7396292320      200.4388367638     1  0.38383874E+09
     -187.7393500091      194.0820437970     1  0.37757157E+09
     -187.7391550014      196.9260203157     1  0.37581030E+09
     -187.7391487113      194.9291581502     1  0.37818321E+09
     -187.7390625025      193.3244341287     1  0.34499600E+09
     -187.7388743311      193.2937858129     1  0.37317641E+09
     -187.7388452138      195.1265043487     1  0.37923182E+09
     -187.7387932626      192.0678802884     1  0.35940786E+09
     -187.7387764598      193.4999072479     1  0.37353802E+09
     -187.7387600482      193.8143564711     1  0.38102117E+09
     -187.7387554093      191.1655466616     1  0.36712043E+09
     -187.7386559149      192.1518445645     1  0.35358634E+09
     -187.7386484520      193.2627810149     1  0.36300994E+09
     -187.7385943918      200.6923435466     2  0.37851223E+09
     -187.7385931188      193.3874209328     1  0.35373989E+09
     -187.7385286573      191.0079723400     1  0.35297490E+09
     -187.7385269703      194.5923729327     1  0.37803826E+09
     -187.7384457181      194.8822272599     1  0.36006066E+09
     -187.7383310082      195.2077986095     1  0.37242135E+09
     -187.7381771491      188.5326940214     1  0.36422367E+09
     -187.7380866970      193.3326126408     1  0.37200010E+09
     -187.7380706866      193.7886068083     1  0.38393365E+09
     -187.7379965200      194.1760269240     1  0.38255991E+09
     -187.7379919186      186.4895938035     1  0.37431072E+09
     -187.7378318581      192.8875597791     1  0.36311350E+09
     -187.7377589900      188.3707969582     1  0.37020612E+09
     -187.7377075713      192.7005796893     2  0.38887114E+09
     -187.7376275851      193.4186617071     1  0.37137344E+09
     -187.7373290833      191.9169713217     1  0.36622262E+09
     -187.7372827557      191.6337860649     1  0.35987556E+09
     -187.7371498186      191.7683344435     1  0.36982398E+09
     -187.7370002981      194.8420567870     1  0.36803423E+09
     -187.7369826386      191.4984903386     1  0.36617085E+09
     -187.7369801493      199.2119212246     1  0.36434679E+09
     -187.7369382703      194.9482552987     1  0.38100609E+09
     -187.7368091094      194.9797346097     1  0.37355381E+09
     -187.7366561863      191.9813699461     1  0.37132061E+09
     -187.7363904729      190.9906817962     1  0.35075653E+09
     -187.7362368136      189.1049913433     1  0.36460196E+09
     -187.7361655858      187.0579156166     1  0.38534071E+09
     -187.7360539435      194.3907558571     1  0.39484860E+09
     -187.7360348669      193.2955119809     1  0.38421152E+09
     -187.7360075707      200.8055810856     1  0.38352783E+09
     -187.7357920929      193.1588087091     1  0.38430275E+09
     -187.7356487831      192.0044032625     1  0.37164609E+09
     -187.7355604117      196.0497934969     1  0.38073878E+09
     -187.7354648203      192.3204969696     1  0.36556538E+09
     -187.7353161879      192.5304128794     1  0.37577602E+09
     -187.7352819552      195.3309676882     1  0.38630178E+09
     -187.7350193618      190.1581788623     1  0.36366325E+09
     -187.7347615154      192.1165121687     1  0.36448093E+09
     -187.7346748869      196.5634919369     1  0.37337509E+09
     -187.7346656652      192.8543997613     1  0.37344524E+09
     -187.7344775366      194.4073662453     1  0.37303674E+09
     -187.7344406085      190.2505282965     1  0.37103798E+09
     -187.7342379345      197.0267554129     1  0.36934060E+09
     -187.7341238540      187.1637776473     1  0.35608332E+09
     -187.7340561489      199.3854595230     1  0.36401325E+09
     -187.7339019187      192.8919152189     1  0.38595806E+09
     -187.7338880059      193.3453945957     1  0.38463086E+09
     -187.7338816658      195.0130627064     1  0.38526645E+09
     -187.7335977319      192.8372805426     1  0.38156329E+09
     -187.7335767078      200.3825511608     1  0.37113455E+09
     -187.7335235728      192.5524037170     1  0.36236816E+09
     -187.7334808572      190.9228029821     1  0.39054898E+09
     -187.7334216741      194.1007340885     1  0.38352556E+09
     -187.7334150930      191.7470485151     1  0.37951573E+09
     -187.7334086147      193.0041777196     1  0.35122483E+09
     -187.7333920343      194.3454331937     1  0.37816943E+09
     -187.7333722746      200.5228500467     1  0.38369366E+09
     -187.7333100981      194.7512531450     1  0.35800553E+09
     -187.7332872533      196.3214152230     1  0.37448771E+09
     -187.7332179934      191.7506764175     1  0.38130145E+09
     -187.7331898961      191.5946002760     1  0.38663195E+09
     -187.7330602590      193.5602358802     1  0.36987485E+09
     -187.7329018963      194.2244166194     1  0.37594821E+09
     -187.7328039005      194.3339149305     1  0.36609688E+09
     -187.7327965252      191.4079560090     1  0.38438906E+09
     -187.7327293649      190.5160040911     1  0.36311799E+09
     -187.7326766614      192.9723634822     1  0.37107606E+09
     -187.7325445062      187.5810792928     1  0.36479571E+09
     -187.7322982595      194.5176630152     1  0.39837151E+09
     -187.7321908073      192.5819366056     1  0.37612777E+09
     -187.7321403919      190.9483289157     1  0.37538639E+09
     -187.7319686039      195.7419858627     1  0.37137636E+09
     -187.7319407284      196.3197758838     1  0.37058906E+09
     -187.7318952528      200.7653249631     1  0.37297173E+09
     -187.7316310083      192.4987013279     1  0.38687824E+09
     -187.7315603400      190.0570453829     1  0.36114812E+09
     -187.7315105690      192.7918558846     1  0.35083870E+09
     -187.7313149683      193.0484034755     1  0.37404546E+09
     -187.7313013361      189.9568885338     1  0.37429557E+09
     -187.7312517449      191.3775977391     1  0.35847490E+09
     -187.7312369408      191.0233449762     1  0.38165883E+09
     -187.7312309855      195.1567460932     1  0.38422039E+09
     -187.7310387472      193.2131868498     1  0.37925098E+09
     -187.7308163494      192.0358017908     1  0.37864037E+09
     -187.7306273397      191.9488945102     1  0.36897651E+09
     -187.7303830217      194.4380437180     1  0.37634726E+09
     -187.7303237932      193.4356538711     1  0.37131895E+09
     -187.7302902159      190.5395061050     1  0.39201609E+09
     -187.7301856348      192.3199460234     1  0.34557190E+09
     -187.7301143588      196.8891596221     1  0.35515932E+09
     -187.7299236427      192.1058956364     1  0.35983068E+09
     -187.7298941771      191.6331180637     1  0.38792905E+09
     -187.7298621592      192.7238697563     1  0.38027321E+09
     -187.7298360509      197.7476959856     1  0.39701223E+09
     -187.7298092045      192.7997957525     1  0.35849983E+09
     -187.7297296250      197.7227340065     1  0.39254341E+09
     -187.7296211987      192.9597681474     1  0.37136948E+09
     -187.7293348471      193.7774967204     1  0.37890449E+09
     -187.7292834763      191.4617934413     1  0.36646807E+09
     -187.7292688472      197.7016936607     1  0.39257681E+09
     -187.7292309137      189.8050883760     1  0.36049893E+09
     -187.7291144501      196.5823480398     2  0.38427723E+09
     -187.7291048790      193.3912015454     1  0.36219893E+09
     -187.7290922052      195.2651760147     1  0.38398933E+09
     -187.7289183703      190.4378318172     1  0.38084527E+09
     -187.7288759149      194.7640090259     1  0.39609907E+09
     -187.7288129713      196.9655085994     2  0.35461102E+09
     -187.7287981186      195.9415488483     1  0.35384999E+09
     -187.7287525828      193.1011828879     1  0.36131995E+09
     -187.7286596535      190.4217414708     1  0.38697666E+09
     -187.7283470056      194.7823932652     1  0.38560980E+09
     -187.7280445047      192.1446415978     1  0.35989311E+09
     -187.7280385817      192.6613066931     1  0.39113379E+09
     -187.7279832907      192.5662260924     1  0.37236540E+09
     -187.7279519166      195.3035437229     1  0.37494166E+09
     -187.7279484314      193.3802906719     1  0.35400595E+09
     -187.7279405905      191.0155943660     1  0.37255653E+09
     -187.7278734283      196.9919920017     1  0.37742362E+09
     -187.7277877031      191.9039028909     1  0.35008083E+09
     -187.7274487904      191.8774813809     1  0.38726375E+09
     -187.7273843989      190.7528083612     1  0.36832134E+09
     -187.7273461339      200.7272676369     1  0.37613256E+09
     -187.7272934253      191.5947628266     1  0.38320849E+09
     -187.7271677559      191.2347893466     1  0.35862706E+09
     -187.7271409698      197.1108218853     1  0.38575655E+09
     -187.7270016564      191.7083109887     1  0.35979018E+09
     -187.7269336548      195.6675141491     1  0.37661505E+09
     -187.7269297721      192.2021425027     2  0.35069590E+09
     -187.7267537127      196.2348005253     1  0.38190626E+09
     -187.7266090993      190.7071389140     1  0.36216294E+09
     -187.7261529475      195.7676881911     1  0.37395185E+09
     -187.7259611873      201.4312078893     1  0.35788911E+09
     -187.7257785502      193.1666392921     1  0.38331578E+09
     -187.7256828199      193.3030619739     1  0.35476356E+09
     -187.7255893396      189.5333400747     1  0.36899412E+09
     -187.7255524412      193.5230806843     1  0.36545677E+09
     -187.7250475778      190.1376496118     1  0.36942630E+09
     -187.7246748687      192.5910062527     1  0.36541385E+09
     -187.7246121190      196.6355846193     1  0.39177575E+09
     -187.7244504123      192.1820969796     1  0.36264547E+09
     -187.7244442387      185.3778261950     1  0.36552375E+09
     -187.7243297358      195.4287745858     1  0.36101797E+09
     -187.7242948759      185.5882928076     1  0.36867864E+09
     -187.7242819297      197.4893731962     1  0.38533218E+09
     -187.7241613967      193.1250330869     1  0.38639762E+09
     -187.7241582211      194.4270258580     1  0.36133700E+09
     -187.7241164149      193.7099894632     1  0.38382156E+09
     -187.7239858798      197.4942325416     1  0.39875269E+09
     -187.7238298905      193.8655725767     2  0.35300767E+09
     -187.7237166845      191.9916753052     1  0.37950673E+09
     -187.7236489530      192.6662172813     1  0.40502618E+09
     -187.7235710208      191.3725521254     1  0.37058349E+09
     -187.7234906966      189.7103001769     1  0.36131010E+09
     -187.7234782991      190.9982623893     1  0.38152304E+09
     -187.7233036517      191.1135490820     1  0.37325928E+09
     -187.7232512364      193.1807436947     1  0.37699088E+09
     -187.7231268444      196.6428030969     1  0.38791702E+09
     -187.7230614934      194.0333283502     1  0.37056379E+09
     -187.7226909290      192.7260250583     1  0.35704179E+09
     -187.7225696226      193.5021873012     1  0.34519696E+09
     -187.7224411168      195.6515057454     1  0.38034978E+09
     -187.7224074638      192.4344920302     1  0.38130974E+09
     -187.7223132255      190.6572659929     1  0.40854064E+09
     -187.7223093281      190.7048716682     1  0.36384405E+09
     -187.7221064032      191.8151673388     1  0.39703672E+09
     -187.7220994327      190.7755171352     1  0.38404062E+09
     -187.7220913370      190.1081993871     1  0.37632737E+09
     -187.7220707906      192.6616304405     1  0.37352456E+09
     -187.7220562091      193.6899294506     1  0.37620443E+09
     -187.7219893397      191.4146494273     1  0.37003834E+09
     -187.7219853473      190.5834047693     1  0.37839686E+09
     -187.7219448353      192.2622475191     1  0.36641471E+09
     -187.7219217797      194.7980290733     1  0.36737446E+09
     -187.7218919638      188.5442962558     1  0.39350487E+09
     -187.7218795414      189.6958483606     1  0.36383177E+09
     -187.7218227816      193.8806585232     1  0.38243184E+09
     -187.7217674005      188.4824395248     2  0.35085964E+09
     -187.7217126695      191.2173707233     1  0.38398671E+09
     -187.7216630877      193.4243875223     1  0.36020713E+09
     -187.7215941153      195.1541229075     1  0.37186620E+09
     -187.7215442242      193.3979494950     1  0.36709993E+09
     -187.7214561953      192.7402969494     1  0.35032883E+09
     -187.7213722560      198.9606350812     1  0.37074645E+09
     -187.7213482830      200.3502267879     1  0.38583802E+09
     -187.7213072710      195.3358907357     1  0.36544957E+09
     -187.7212081212      195.0204343592     1  0.37493627E+09
     -187.7211403116      200.8619738550     2  0.35327980E+09
     -187.7211195042      189.6798846672     1  0.36792530E+09
     -187.7210727469      192.3952343041     1  0.35806476E+09
     -187.7210052053      193.0694309076     1  0.36141841E+09
     -187.7209353892      190.2857568783     1  0.36844868E+09
     -187.7208513831      192.1368558792     1  0.37836246E+09
     -187.7208156090      189.3697490041     1  0.38164308E+09
     -187.7207489535      194.7693020915     1  0.37756452E+09
     -187.7207424363      195.9174766862     1  0.39922143E+09
     -187.7207104568      191.3641221172     1  0.39242781E+09
     -187.7206895339      194.5815282967     1  0.38569863E+09
     -187.7206271673      192.7955878709     1  0.36930851E+09
     -187.7206182295      197.0164898662     1  0.35251129E+09
     -187.7205810844      190.6061163621     1  0.38630584E+09
     -187.7205716786      188.4865491521     1  0.37640964E+09
     -187.7204657883      191.5919985376     1  0.36966319E+09
     -187.7204138501      192.2039332101     1  0.36192524E+09
     -187.7203014836      191.9792609287     1  0.37717767E+09
     -187.7201826788      191.6141972592     1  0.37815481E+09
     -187.7198356095      196.6590341723     1  0.36887552E+09
     -187.7197196586      198.9217923646     2  0.36474155E+09
     -187.7196915645      195.7198930667     1  0.37965628E+09
     -187.7196769937      196.9000419122     1  0.42789014E+09
     -187.7195579443      198.2324466860     2  0.38956452E+09
     -187.7194485049      191.0444572298     1  0.35543025E+09
     -187.7194286685      196.6211382003     1  0.37476190E+09
     -187.7193458782      194.9728869656     1  0.37605685E+09
     -187.7192633478      201.6103634497     2  0.35396650E+09
     -187.7192024300      191.0262164683     1  0.37339845E+09
     -187.7190928430      192.5242036401     1  0.37858411E+09
     -187.7190424911      192.6934955652     1  0.37881983E+09
     -187.7189944567      186.8901745976     1  0.35988499E+09
     -187.7188650040      192.4607174028     1  0.36788651E+09
     -187.7186488607      194.0972948261     1  0.39644700E+09
     -187.7185865598      192.1671432443     1  0.37459786E+09
     -187.7185320359      195.1753855354     1  0.38819351E+09
     -187.7184169188      188.6046327951     1  0.36185407E+09
     -187.7183479705      193.1426972904     1  0.34576407E+09
     -187.7182747433      193.8183549831     1  0.37549996E+09
     -187.7182475705      192.6104613233     1  0.38418931E+09
     -187.7181593231      190.6799883034     1  0.34808184E+09
     -187.7179650775      198.8245855008     1  0.36578681E+09
     -187.7179529154      189.3556993368     1  0.36128236E+09
     -187.7178496322      194.0401260995     1  0.35648782E+09
     -187.7178387323      192.8773285530     1  0.36581343E+09
     -187.7177997393      194.1355989847     1  0.37005579E+09
     -187.7177957401      192.1582675614     1  0.37656875E+09
     -187.7177929754      190.0663190356     1  0.37512148E+09
     -187.7177532307      192.9408552831     1  0.38797098E+09
     -187.7177155240      194.0340118742     1  0.36217902E+09
     -187.7176368682      195.7923209217     1  0.37580836E+09
     -187.7176114765      193.7546968631     1  0.38383876E+09
     -187.7175454790      191.9309660417     1  0.35990351E+09
     -187.7175177456      191.8889181982     1  0.38275683E+09
     -187.7174967463      189.9715693261     1  0.39028471E+09
     -187.7172158996      192.4153890940     1  0.37008112E+09
     -187.7171795224      195.3390975676     1  0.38951786E+09
     -187.7171292020      195.0951911785     1  0.39628321E+09
     -187.7170865716      194.4223275336     1  0.38054275E+09
     -187.7170447420      194.3445898430     1  0.36031924E+09
     -187.7169844630      191.3439253102     1  0.36976881E+09
     -187.7168101693      194.9971720905     1  0.36908313E+09
     -187.7166578521      192.3319272393     1  0.37069414E+09
     -187.7166562718      190.1980309639     1  0.37161763E+09
     -187.7165253805      200.6413558276     1  0.38668183E+09
     -187.7164959002      194.1817232132     1  0.37397051E+09
     -187.7164557229      190.1343643649     1  0.36163901E+09
     -187.7163950335      192.6818229773     1  0.37322209E+09
     -187.7161764304      192.1468261894     1  0.37696327E+09
     -187.7161612209      192.6342059117     1  0.36113107E+09
     -187.7160952745      195.2566155141     2  0.37270315E+09
     -187.7160648095      191.6644978500     1  0.37286018E+09
     -187.7158699987      193.8777855434     1  0.38223023E+09
     -187.7158469586      200.6360484134     1  0.38332975E+09
     -187.7158368702      191.5420562674     1  0.38748340E+09
     -187.7158145979      195.5398710228     1  0.38180281E+09
     -187.7156505898      193.5422657581     1  0.38089232E+09
     -187.7155649898      191.7463184903     1  0.38304176E+09
     -187.7155243444      200.4845984885     1  0.37809568E+09
     -187.7154947785      192.1715575752     1  0.36703838E+09
     -187.7152985273      195.3680949467     1  0.37714976E+09
     -187.7152359082      193.6351026140     1  0.37074316E+09
     -187.7152034579      195.3695856580     2  0.37073271E+09
     -187.7151094708      196.7403177940     1  0.38095142E+09
     -187.7150145223      188.5266567024     1  0.37629886E+09
     -187.7148677928      192.6490016759     1  0.39136984E+09
     -187.7147844919      191.6965889062     1  0.36838111E+09
     -187.7147738203      193.2814395728     1  0.38642099E+09
     -187.7144988486      190.1808376431     1  0.36908009E+09
     -187.7144894215      189.6840844942     1  0.38101766E+09
     -187.7144483140      194.6595781547     1  0.38513181E+09
     -187.7143848007      194.2550892652     1  0.39630403E+09
     -187.7143716985      191.1991010879     1  0.35475483E+09
     -187.7143029056      189.9764566116     1  0.38209723E+09
     -187.7142056443      191.3184099275     1  0.38142548E+09
     -187.7141959382      198.6999889791     1  0.37115451E+09
     -187.7141694578      192.3292556886     1  0.37606862E+09
     -187.7140824327      188.1119657060     1  0.36318060E+09
     -187.7139993857      190.7922895597     1  0.39207585E+09
     -187.7139886016      198.4012977676     1  0.39601643E+09
     -187.7139831221      188.7873679839     1  0.36224893E+09
     -187.7139780400      187.8994303970     2  0.35083857E+09
     -187.7139520758      190.6290650051     2  0.35429603E+09
     -187.7139069744      194.2656927512     1  0.37638527E+09
     -187.7138259582      197.5422229240     1  0.41649816E+09
     -187.7138113678      191.7503820136     1  0.37142603E+09
     -187.7137556646      193.7129727983     1  0.38555128E+09
     -187.7134240157      190.9869329673     1  0.35203950E+09
     -187.7131070572      194.1661239587     1  0.39866557E+09
     -187.7130898331      193.8576253736     1  0.37505268E+09
     -187.7128547373      195.3748319576     1  0.37016666E+09
     -187.7127629852      192.2665400502     1  0.35804831E+09
     -187.7126788142      192.5620454089     1  0.37529224E+09
     -187.7125339540      196.5737711942     1  0.38659166E+09
     -187.7124599525      198.5698488412     1  0.37499795E+09
     -187.7124256890      188.6836735068     1  0.37067661E+09
     -187.7124022386      198.0253732008     1  0.37098283E+09
     -187.7123777104      187.9492824548     1  0.37496653E+09
     -187.7122547488      194.4221289198     1  0.39570132E+09
     -187.7122501894      198.3828592537     2  0.36805835E+09
     -187.7122442251      193.3058546752     1  0.36439840E+09
     -187.7121282721      190.8666395770     1  0.38027482E+09
     -187.7121206236      193.7642109960     1  0.39043107E+09
     -187.7120887875      191.7072487387     1  0.36051701E+09
     -187.7120358229      193.8526187542     1  0.36500792E+09
     -187.7118584093      192.5353945149     1  0.36848989E+09
     -187.7118413732      187.9550836086     1  0.35140182E+09
     -187.7118359520      195.5254500266     1  0.37643419E+09
     -187.7117759018      192.2705390142     1  0.36681840E+09
     -187.7117736955      191.4227623306     1  0.35757588E+09
     -187.7116605197      190.7727527207     1  0.36952605E+09
     -187.7116367680      189.3765334781     1  0.36465703E+09
     -187.7115191466      193.0611525606     1  0.36651397E+09
     -187.7114849173      195.4519254152     1  0.37726682E+09
     -187.7112964317      196.1746131734     1  0.38946655E+09
     -187.7112736510      192.6170627899     1  0.35317488E+09
     -187.7112169340      190.7066671436     2  0.35217634E+09
     -187.7111031435      188.8249110184     1  0.36585530E+09
     -187.7110572494      195.0816356963     1  0.36886083E+09
     -187.7110043740      190.8253964901     1  0.36293073E+09
     -187.7109126091      199.2840622446     1  0.36335433E+09
     -187.7108998246      194.7721388179     1  0.40750499E+09
     -187.7108238716      194.0224893458     1  0.36155323E+09
     -187.7108067772      192.6754871154     1  0.38097448E+09
     -187.7107971615      192.1713706463     1  0.36758361E+09
     -187.7106081050      189.8802766260     1  0.35337922E+09
     -187.7105897741      189.3446309684     1  0.37173653E+09
     -187.7105803630      192.6365565345     1  0.37444760E+09
     -187.7105342980      189.8109453927     1  0.37173183E+09
     -187.7105260080      200.5459076708     1  0.37785679E+09
     -187.7103661993      191.2718114270     1  0.37377859E+09
     -187.7103266541      188.7568458917     1  0.38141580E+09
     -187.7102865868      191.1150610555     1  0.37900929E+09
     -187.7102845522      195.0703781364     1  0.37713881E+09
     -187.7102501262      190.7963687459     1  0.37535362E+09
     -187.7102480384      195.0441148431     1  0.35693935E+09
     -187.7102410670      193.6356066429     1  0.38508106E+09
     -187.7101476982      190.2317219812     1  0.38596038E+09
     -187.7101183899      192.3169604148     1  0.36720672E+09
     -187.7101137669      193.5232968557     1  0.37318864E+09
     -187.7101105479      190.0546308895     1  0.37035379E+09
     -187.7100978823      193.5676756900     1  0.36751632E+09
     -187.7098614738      195.3048094902     1  0.36993191E+09
     -187.7098306302      188.2004109519     1  0.35719183E+09
     -187.7097449947      192.1853511334     1  0.36319734E+09
     -187.7096652056      198.2941786876     2  0.39012524E+09
     -187.7096462998      193.0286918138     1  0.37057967E+09
     -187.7094938457      192.3057250651     1  0.38597989E+09
     -187.7093668886      192.3005236089     1  0.38659641E+09
     -187.7092161233      189.9478975973     1  0.36712442E+09
     -187.7091944220      190.2583819205     1  0.37274192E+09
     -187.7091158974      193.9317852331     1  0.38524790E+09
     -187.7090482506      194.2895576412     1  0.36809807E+09
     -187.7090450338      192.5642885957     1  0.39611364E+09
     -187.7088756344      193.9965724883     1  0.35920343E+09
     -187.7086162411      191.5963340866     1  0.37773824E+09
     -187.7086041637      192.3696558012     1  0.38145070E+09
     -187.7085522855      196.0397824864     1  0.38155908E+09
     -187.7084363695      190.1464830639     1  0.36014802E+09
     -187.7084292931      194.3486926671     1  0.37745906E+09
     -187.7082300392      191.7900949152     1  0.37098155E+09
     -187.7081654780      189.7426840496     1  0.36675824E+09
     -187.7081564453      194.4701098701     1  0.39663559E+09
     -187.7080709612      192.8048317726     2  0.37883890E+09
     -187.7080683253      188.2792985191     1  0.34902495E+09
     -187.7080472862      195.5172457083     1  0.35899916E+09
     -187.7080461153      189.3935924049     1  0.37954174E+09
     -187.7080321375      194.2452876489     1  0.37896084E+09
     -187.7080002742      193.7959979530     1  0.36794198E+09
     -187.7079488057      188.7504077894     1  0.36163080E+09
     -187.7078390953      192.2726238719     1  0.35546059E+09
     -187.7077547223      192.9314359845     1  0.36119948E+09
     -187.7077066436      192.9849206385     1  0.36947399E+09
     -187.7076918181      193.8714608169     1  0.37947892E+09
     -187.7076600583      194.1956817988     1  0.38959858E+09
     -187.7076190153      190.9864860056     2  0.39653842E+09
     -187.7075989172      194.9437601380     1  0.37991455E+09
     -187.7075374195      189.4042664186     1  0.35443281E+09
     -187.7075221251      190.7218242386     1  0.34974659E+09
     -187.7074435750      193.0937224638     1  0.37637767E+09
     -187.7073405802      192.6963465844     1  0.38313633E+09
     -187.7072281435      191.8824481531     1  0.38592643E+09
     -187.7072095608      192.1197689158     1  0.38415327E+09
     -187.7071970460      194.2789314646     1  0.36921080E+09
     -187.7071793499      195.2117196738     2  0.36888352E+09
     -187.7071663951      190.8684527039    10  0.33730224E+09
     -187.7070703233      190.8905597626     1  0.36784295E+09
     -187.7070190538      194.9819279612     1  0.36428136E+09
     -187.7069176348      193.8573466600     1  0.36056477E+09
     -187.7068786886      191.3141246945     1  0.37011666E+09
     -187.7068452100      192.5642596610     1  0.35931552E+09
     -187.7067465422      191.3686973378     1  0.35983535E+09
     -187.7066672343      193.4500963199     1  0.38328428E+09
     -187.7065526163      193.7510963381     1  0.37205285E+09
     -187.7065379481      190.5736007956     1  0.37827324E+09
     -187.7064957879      195.8474102222     1  0.38904539E+09
     -187.7064226263      192.2129339370     1  0.36828563E+09
     -187.7062474971      192.9536211311     1  0.37209515E+09
     -187.7062089884      198.4661155930     2  0.37170109E+09
     -187.7060442212      194.6169176869     1  0.35107740E+09
     -187.7059720258      192.5950560056     1  0.37924686E+09
     -187.7059164190      192.3524754459     1  0.38982648E+09
     -187.7059015502      192.5147759577     2  0.37285734E+09
     -187.7058579462      190.7244035524     1  0.36689756E+09
     -187.7058364716      190.3950862165     1  0.39419757E+09
     -187.7058263993      192.9790772284     1  0.36722942E+09
     -187.7058223289      193.3854664607     1  0.38273617E+09
     -187.7058167790      192.7855004520     1  0.37404554E+09
     -187.7057694808      199.3297136078     1  0.35937385E+09
     -187.7057377142      190.9138977028     1  0.35089219E+09
     -187.7057257284      192.7925949720     1  0.35657150E+09
     -187.7057169286      191.8571717316     1  0.36345112E+09
     -187.7056279497      198.1782042142     1  0.38819581E+09
     -187.7056257928      196.0367579281     1  0.40065008E+09
     -187.7055602173      189.1569613141     1  0.35767006E+09
     -187.7054743384      198.0426562088     1  0.36639587E+09
     -187.7053249730      190.2899035350     1  0.37673213E+09
     -187.7052470349      197.0208275742     1  0.35167598E+09
     -187.7051528414      193.2688917477     1  0.34603404E+09
     -187.7051309225      191.3470894751     1  0.37737903E+09
     -187.7049641591      186.3246050771     1  0.36156890E+09
     -187.7049247976      191.7325099109     1  0.37275787E+09
     -187.7048786018      192.2364959503     1  0.38527387E+09
     -187.7048653597      189.5281561476     1  0.35628515E+09
     -187.7048531381      187.9054596349     1  0.35935547E+09
     -187.7047995688      191.6499939520     1  0.35572460E+09
     -187.7045706012      194.9925657877     1  0.36577406E+09
     -187.7044351616      195.4231508694     1  0.37603761E+09
     -187.7044312337      192.0539279998     1  0.36384771E+09
     -187.7043211827      200.7600355542     1  0.38131458E+09
     -187.7042812935      191.5830166029     1  0.38649397E+09
     -187.7042012576      193.1627283598     1  0.37346698E+09
     -187.7041730209      195.7503259905     1  0.37550775E+09
     -187.7040938351      191.4615664666     1  0.36136452E+09
     -187.7040868807      192.4607821531     1  0.37093868E+09
     -187.7039129395      194.2144368629     1  0.37563417E+09
     -187.7039013146      193.5510014180     1  0.40047598E+09
     -187.7038829307      192.4749815062     1  0.35932448E+09
     -187.7038607075      196.8465519111     1  0.40861803E+09
     -187.7038557186      189.7091238986     1  0.35292648E+09
     -187.7037901511      193.6279623022     1  0.36718166E+09
     -187.7037837075      198.0847587618     1  0.39617000E+09
     -187.7037659517      194.8020313092     1  0.39742053E+09
     -187.7036327548      193.7727274719     1  0.35858135E+09
     -187.7035930580      187.4066287029     1  0.38237611E+09
     -187.7035895237      197.6274373734     1  0.39107925E+09
     -187.7035618195      190.3038475866     1  0.37654782E+09
     -187.7035568898      194.3893345593     1  0.37693745E+09
     -187.7033675141      192.7468009943     1  0.36961004E+09
     -187.7033223749      189.5949534402     1  0.36779145E+09
     -187.7033012566      192.1713758379     1  0.38982158E+09
     -187.7032827445      194.7391163410     1  0.38564669E+09
     -187.7032624588      190.8054244848     1  0.35459519E+09
     -187.7032513395      195.2924815295     1  0.38246143E+09
     -187.7031623283      187.9323406328     2  0.36973921E+09
     -187.7031595560      194.7705676316     1  0.39253963E+09
     -187.7030378768      198.3909812749     1  0.37351054E+09
     -187.7030320694      193.9631550063     1  0.36285545E+09
     -187.7029520032      193.0739457802     1  0.36977630E+09
     -187.7028079790      191.4788481973     1  0.35655799E+09
     -187.7027916391      191.8108203754     1  0.37276261E+09
     -187.7027612818      184.6329299453     1  0.35427873E+09
     -187.7027166593      191.8617651298     1  0.36864747E+09
     -187.7026156939      190.2753178406     1  0.35333814E+09
     -187.7025357959      192.9207105047     1  0.38098237E+09
     -187.7025343800      191.2933040925     1  0.36009706E+09
     -187.7024772244      195.3096247500     1  0.37073708E+09
     -187.7024300545      189.1753065823     1  0.37908425E+09
     -187.7023510066      195.3558121822     1  0.35762579E+09
     -187.7023429824      192.8221110056     1  0.37713585E+09
     -187.7022563339      186.1510126758     1  0.36483713E+09
     -187.7021833593      191.3242269613     1  0.36715479E+09
     -187.7020784676      189.0619978166     1  0.37761744E+09
     -187.7020624719      192.7328011625     1  0.39577461E+09
     -187.7020541217      191.6085990797     1  0.38314186E+09
     -187.7019638966      189.9440797767     1  0.36978166E+09
     -187.7018924835      191.1946845638     1  0.37516435E+09
     -187.7018088952      191.6991593635     1  0.37479463E+09
     -187.7017490927      190.7414210070     1  0.35643322E+09
     -187.7017447141      191.3652943266     1  0.38153222E+09
     -187.7017159843      190.6324931004     1  0.37968411E+09
     -187.7016500457      194.4538253542     1  0.36990342E+09
     -187.7015614739      193.4977683816     1  0.36285967E+09
     -187.7014600401      190.9566667689     2  0.36913152E+09
     -187.7014086762      193.1571138766     1  0.39486795E+09
     -187.7013380828      194.8316234515     1  0.37321293E+09
     -187.7012893652      191.8070190640     1  0.38228851E+09
     -187.7012498730      191.4175000607     1  0.39055325E+09
     -187.7011775558      193.5644342162     1  0.38895508E+09
     -187.7011625943      196.1798070163     1  0.37237481E+09
     -187.7011530147      188.0174879648     1  0.36372202E+09
     -187.7010998571      191.6219076261     1  0.36007438E+09
     -187.7010795035      196.3966072520     1  0.38031968E+09
     -187.7009926945      192.9598242073     1  0.38227609E+09
     -187.7008668376      187.9847186640     1  0.37733207E+09
     -187.7008540837      192.6328122225     1  0.37965522E+09
     -187.7008366660      192.9334431682     1  0.36205815E+09
     -187.7008039621      193.3701107702     1  0.40110171E+09
     -187.7007929345      188.9617689738     1  0.37665456E+09
     -187.7007617959      195.8361090560     1  0.37818503E+09
     -187.7006875302      195.3803108599     1  0.37454876E+09
     -187.7006501875      194.4315067361     1  0.38644945E+09
     -187.7006194113      195.8292068206     1  0.35449767E+09
     -187.7005069759      190.2469266864     1  0.36542855E+09
     -187.7004332621      191.9770306048     1  0.38149062E+09
     -187.7003835767      194.0449912481     1  0.38735728E+09
     -187.7003531215      191.5559361481     1  0.36621228E+09
     -187.7003405688      189.3621951863     1  0.36912524E+09
     -187.7003324132      190.0482363722     1  0.37537225E+09
     -187.7002912862      196.7332074386     1  0.39032771E+09
     -187.7001671581      191.9376608300     1  0.39112551E+09
     -187.7001571549      196.4857369223     1  0.37515997E+09
     -187.6999488000      188.4136861138     1  0.38627639E+09
     -187.6998836037      188.7590888997     1  0.37822245E+09
     -187.6998655762      188.1751589931     1  0.37598393E+09
     -187.6997268103      188.7238627130     1  0.37272477E+09
     -187.6997240037      196.0743139920     1  0.35115174E+09
     -187.6997152802      195.1718673561     1  0.36415146E+09
     -187.6996851933      193.8038198721     1  0.37464198E+09
     -187.6996734965      194.4970862983     1  0.35544074E+09
     -187.6996618312      191.1412755342     1  0.37952818E+09
     -187.6996543501      193.6010547383     1  0.36121601E+09
     -187.6995894443      193.8213210374     1  0.38230269E+09
     -187.6995267366      200.2730242203     1  0.38107755E+09
     -187.6994804873      193.2925821105     1  0.36590040E+09
     -187.6994648816      190.5243675843     1  0.37073984E+09
     -187.6994595771      193.8861402600     1  0.38475568E+09
     -187.6994443832      194.8612070970     1  0.38329793E+09
     -187.6994227807      189.0963903972     1  0.39101845E+09
     -187.6993973909      193.3470502386     1  0.36675123E+09
     -187.6993903340      193.1491526219     1  0.36131430E+09
     -187.6993756424      192.8563819946     1  0.36702810E+09
     -187.6993655125      200.3484515740     1  0.38457265E+09
     -187.6993407801      190.6828921539     1  0.37406773E+09
     -187.6992055192      193.8530647232     1  0.34443135E+09
     -187.6990082141      193.1227597611     1  0.38329492E+09
     -187.6989997388      193.3727640306     1  0.37316909E+09
     -187.6988831674      189.9592802006     1  0.37507635E+09
     -187.6987746743      196.7779437084     2  0.36810711E+09
     -187.6986036708      194.5478748119     1  0.36116847E+09
     -187.6983009627      188.4348410750     1  0.37488547E+09
     -187.6982355223      194.8301079579     1  0.37394608E+09
     -187.6982296654      195.1298642906     1  0.37917574E+09
     -187.6982037741      192.6547329883     1  0.37837280E+09
     -187.6981966785      190.1625577428     1  0.36346205E+09
     -187.6981873684      195.8480338821     1  0.35700641E+09
     -187.6981100924      191.4467654208     1  0.37451584E+09
     -187.6980802622      192.2564087184     1  0.37413973E+09
     -187.6980562027      189.8528867946     1  0.37050898E+09
     -187.6980414776      194.3112268368     1  0.35104433E+09
     -187.6979173999      192.3622838867     1  0.35722886E+09
     -187.6978539923      195.2323091098     1  0.37730403E+09
     -187.6977936084      193.5151424772     1  0.38584588E+09
     -187.6977870889      192.0548624590     1  0.36214924E+09
     -187.6977676446      194.4271008603     1  0.36606689E+09
     -187.6977441215      192.3691400572     1  0.36858401E+09
     -187.6977076066      200.7285523903     1  0.38347766E+09
     -187.6974990406      193.1163998584     1  0.39367666E+09
     -187.6974829240      193.2858160844     1  0.35921459E+09
     -187.6974751863      190.6249078433     1  0.36008071E+09
     -187.6974419853      189.6039709991     1  0.38785309E+09
     -187.6972846200      192.9289475609     1  0.36675694E+09
     -187.6972746567      190.8878515531     1  0.37668336E+09
     -187.6972227773      195.4273073175     1  0.38692866E+09
     -187.6971446286      191.0941504147     1  0.35719038E+09
     -187.6970976294      190.2357453509     1  0.37741620E+09
     -187.6968735948      191.4452508470     2  0.35861523E+09
     -187.6968591689      192.0485215048     1  0.36764375E+09
     -187.6968284817      195.4263276965     1  0.36804197E+09
     -187.6967179842      190.9828176370     1  0.34010849E+09
     -187.6966013770      194.0629411271     1  0.37485490E+09
     -187.6964269409      189.6296653550     1  0.38930597E+09
     -187.6963316706      192.4915382929     1  0.36713587E+09
     -187.6962922495      194.0526213368     1  0.35358878E+09
     -187.6961816846      193.2149089174     1  0.38449162E+09
     -187.6960395678      192.9800978534     1  0.35365399E+09
     -187.6960176242      192.7622645965     1  0.38086811E+09
     -187.6959619433      193.2770577684     1  0.34390030E+09
     -187.6959556618      196.1510090587     1  0.37794231E+09
     -187.6959225063      192.1993262414     1  0.35357701E+09
     -187.6958819816      194.1587049950     1  0.36971831E+09
     -187.6958805624      191.7267046025     1  0.36179874E+09
     -187.6958487684      193.4002863902     1  0.37097865E+09
     -187.6958113282      194.3243752494     1  0.37346723E+09
     -187.6957850836      193.8576810450     1  0.36813552E+09
     -187.6957776545      192.6405433556     1  0.37676620E+09
     -187.6957179421      189.3996330173     1  0.37652405E+09
     -187.6956729847      194.5881074133     1  0.39479734E+09
     -187.6954466150      193.1906003462     1  0.36013591E+09
     -187.6954144670      188.4782519013     1  0.36898852E+09
     -187.6954115309      191.4606248495     2  0.35599098E+09
     -187.6953204440      186.3998111065     1  0.37803062E+09
     -187.6948830010      192.2284402134     1  0.34309185E+09
     -187.6948407455      193.2435523373     1  0.35583965E+09
     -187.6948110353      192.7083609754     1  0.39395752E+09
     -187.6947950111      194.9434054488     1  0.38884404E+09
     -187.6947829807      189.6482102859     1  0.37666625E+09
     -187.6947331712      194.4928833293     1  0.37017622E+09
     -187.6946226479      189.5926624768     1  0.37360410E+09
     -187.6946054451      194.7596190457     1  0.38437504E+09
     -187.6945938135      189.6939829967     1  0.38813866E+09
     -187.6945364211      191.8312771186     1  0.36145461E+09
     -187.6945236565      191.9246098366     1  0.35449857E+09
     -187.6944429709      191.4056009514     1  0.37823193E+09
     -187.6943752141      191.0382449968     1  0.36539687E+09
     -187.6943707050      191.3256208126     2  0.37412052E+09
     -187.6943682138      187.1129233736     1  0.36031728E+09
     -187.6943542955      191.1460547342     1  0.38496998E+09
     -187.6943217065      189.8757825191     1  0.37751571E+09
     -187.6942155434      194.5333745852     1  0.37428122E+09
     -187.6941504667      192.7008358115     1  0.38104889E+09
     -187.6941293858      190.0284010665     1  0.36633279E+09
     -187.6940300732      193.8033446114     2  0.35872832E+09
     -187.6939864545      192.5869822043     1  0.37639127E+09
     -187.6939715672      189.9625886389     1  0.38976373E+09
     -187.6939659435      192.1192959385     1  0.37343144E+09
     -187.6937997066      194.8007646491     1  0.38552892E+09
     -187.6937767823      194.5588608251     1  0.36104846E+09
     -187.6937549132      197.2585121911     1  0.39292674E+09
     -187.6937434339      190.3616192855     1  0.37690666E+09
     -187.6937282394      185.6928512841     1  0.36133012E+09
     -187.6936175328      191.3252546034     1  0.39318291E+09
     -187.6935664337      199.5238184389     1  0.36648155E+09
     -187.6935405712      193.5419085548     1  0.37066354E+09
     -187.6934463315      194.5302613734     1  0.35230821E+09
     -187.6933982764      189.9767092632     1  0.36597235E+09
     -187.6933407143      191.1345622726     1  0.36257939E+09
     -187.6932941904      193.4680099175     1  0.38901308E+09
     -187.6932540559      194.9829622222     1  0.39234932E+09
     -187.6932179949      193.8299278941     1  0.38398738E+09
     -187.6932052608      191.2939032322     1  0.38387724E+09
     -187.6931844631      189.9129223976     1  0.38869040E+09
     -187.6930938016      192.4146211952     1  0.37518287E+09
     -187.6930519699      192.5569585596     1  0.39737223E+09
     -187.6930361870      195.0514661063     1  0.38037639E+09
     -187.6930304813      191.9895126474     1  0.36855462E+09
     -187.6930113068      191.1073642640     1  0.36095726E+09
     -187.6929493941      190.1113694618     1  0.37707408E+09
     -187.6928976350      191.7823609858     1  0.38007642E+09
     -187.6928490199      191.0878497523     1  0.37189478E+09
     -187.6927757885      190.9901654228     1  0.35738352E+09
     -187.6927619670      190.9379891843     1  0.36582062E+09
     -187.6927263703      191.5758166256     1  0.37972481E+09
     -187.6926024239      191.3603662641     1  0.38419955E+09
     -187.6925910152      197.3445424670     1  0.40281539E+09
     -187.6923649164      193.5513186955     1  0.35882762E+09
     -187.6923033895      193.6355135891     1  0.38808953E+09
     -187.6922431567      193.4936945266     1  0.35213786E+09
     -187.6920395703      190.5047171805     1  0.37803955E+09
     -187.6920067839      192.6537822584     1  0.35349949E+09
     -187.6918730587      193.3449288867     1  0.37808374E+09
     -187.6917693664      193.4197674121     1  0.35892748E+09
     -187.6917200872      199.8877842513     1  0.36731721E+09
     -187.6916863715      195.8024585221     1  0.37639724E+09
     -187.6916802846      195.4821030559     1  0.38523988E+09
     -187.6916388457      190.4731934814     1  0.36733671E+09
     -187.6915873974      200.4476704701     1  0.37697455E+09
     -187.6915393294      194.3486481324     1  0.35399881E+09
     -187.6915220485      192.5454133414     1  0.37100813E+09
     -187.6915033545      192.1819835819     1  0.36540219E+09
     -187.6913035505      192.2936546249     1  0.36781664E+09
     -187.6912988417      192.2892266627     1  0.38932591E+09
     -187.6912756708      194.5084159587     1  0.37584676E+09
     -187.6912239006      194.8405306362     1  0.35629115E+09
     -187.6911643557      195.8615570230     1  0.36950135E+09
     -187.6911008443      195.2704822083     1  0.37408480E+09
     -187.6910041365      199.2708139107     1  0.36325393E+09
     -187.6909695560      192.8690611788     1  0.36604091E+09
     -187.6908651637      191.2497828838     1  0.37378241E+09
     -187.6908322754      185.5660454459     1  0.36630134E+09
     -187.6907929417      190.4149880675     1  0.39241591E+09
     -187.6907380930      189.2999837241     1  0.38363743E+09
     -187.6906995384      193.0576307941     1  0.36839671E+09
     -187.6906951997      193.7804995603     1  0.37040177E+09
     -187.6906724086      190.5924885501     1  0.38493439E+09
     -187.6906607887      191.7918764383     1  0.37871632E+09
     -187.6906585303      187.5538041141     1  0.36304260E+09
     -187.6906463431      200.4887641618     1  0.39836977E+09
     -187.6905908697      200.4900561667     1  0.37775429E+09
     -187.6905855133      193.2293366786     1  0.39435893E+09
     -187.6905651537      191.7167877570     1  0.37994474E+09
     -187.6905323282      193.0163042368     1  0.38099355E+09
     -187.6904408232      194.8164527418     1  0.37406371E+09
     -187.6904291443      190.3320128349     1  0.38339500E+09
     -187.6903598224      190.9183875771     1  0.37992249E+09
     -187.6902637692      191.2549852669     1  0.38424849E+09
     -187.6902350823      186.5865816270     1  0.36118633E+09
     -187.6902188949      189.8196986686     1  0.36432186E+09
     -187.6901973122      187.8544197533     1  0.35563575E+09
     -187.6901951665      188.5544606922     1  0.34856216E+09
     -187.6901809979      192.7700404286     1  0.37212734E+09
     -187.6900708990      189.2644831461     1  0.36512629E+09
     -187.6900677706      195.2621267653     1  0.38721618E+09
     -187.6900084737      189.5514390432     1  0.37569148E+09
     -187.6899893059      191.2755852113     1  0.38053831E+09
     -187.6899834557      190.7070873825     1  0.35434134E+09
     -187.6897176626      193.2462780529     1  0.36950993E+09
     -187.6895116628      196.7518730259     1  0.40070331E+09
     -187.6894954542      192.3473269988     1  0.35862976E+09
     -187.6894407444      198.7772438806     1  0.37117362E+09
     -187.6894130227      191.7123577525     1  0.38291828E+09
     -187.6893573225      191.2963063338     1  0.36920086E+09
     -187.6893042971      194.8376958422     1  0.37944718E+09
     -187.6892755026      194.7931778785     1  0.39031165E+09
     -187.6892686793      190.3774926632     1  0.38472864E+09
     -187.6892663076      192.9472951146     1  0.37526922E+09
     -187.6892368753      187.9757617797     1  0.38629928E+09
     -187.6892172366      193.4348203768     1  0.35673396E+09
     -187.6891945279      188.6270471478     1  0.35868578E+09
     -187.6891887493      191.2006102146     1  0.36903087E+09
     -187.6891540416      191.7275897841     1  0.37855702E+09
     -187.6891196829      195.0667794295     1  0.39101387E+09
     -187.6890364256      192.3244635730     1  0.36202391E+09
     -187.6889824821      194.0403636475     1  0.35913190E+09
     -187.6889627097      196.2944430630     1  0.36548317E+09
     -187.6889342258      194.5853355381     1  0.38728277E+09
     -187.6888701139      192.0217716302     1  0.38809959E+09
     -187.6888619145      193.9238820053     1  0.38150777E+09
     -187.6888467931      189.9093789237     1  0.37273648E+09
     -187.6888285510      196.3297686747     1  0.40877549E+09
     -187.6888176378      188.8075339402     1  0.36293048E+09
     -187.6887935282      190.1056353857     1  0.36068870E+09
     -187.6887674077      193.9488251199     1  0.39038313E+09
     -187.6886865314      200.3744730829     1  0.39012318E+09
     -187.6885085334      191.3142673027     1  0.38328358E+09
     -187.6885041350      192.2776584479     1  0.35064179E+09
     -187.6885008703      191.0925314336     1  0.37073568E+09
     -187.6884984431      187.3264204913     1  0.38710121E+09
     -187.6884845610      194.7363988678     1  0.38862516E+09
     -187.6884445289      199.7988529832     1  0.36599082E+09
     -187.6883945132      188.6491780740     1  0.36530320E+09
     -187.6883494264      197.0345008093     1  0.40023899E+09
     -187.6883137484      188.0425624337     1  0.37524352E+09
     -187.6883086268      193.2695321154     1  0.37232342E+09
     -187.6882310846      192.0897695588     1  0.37757883E+09
     -187.6882220618      189.0004494315     1  0.37614877E+09
     -187.6881980837      190.9696538681     1  0.36662007E+09
     -187.6881429369      192.9355793496     1  0.37806642E+09
     -187.6880848093      190.9765560942     1  0.35964157E+09
     -187.6880508659      197.2863089460     1  0.38379513E+09
     -187.6879406538      188.4687561377     1  0.36134651E+09
     -187.6879000358      190.8267873157     1  0.36083059E+09
     -187.6878510822      195.8879943114     1  0.38913479E+09
     -187.6878324105      190.0295088777     1  0.36365806E+09
     -187.6877848358      196.2509237843     1  0.37689263E+09
     -187.6877772274      191.0053927644     1  0.38333277E+09
     -187.6877688640      189.3935992890     1  0.36567861E+09
     -187.6877565305      190.3051025796     1  0.36048336E+09
     -187.6876902272      196.1449064491     1  0.39181941E+09
     -187.6875169903      196.4643561678     1  0.36281666E+09
     -187.6874947520      200.4237511469     1  0.38104498E+09
     -187.6873607479      192.7470646403     1  0.35286324E+09
     -187.6872129515      194.6769478492     1  0.37817985E+09
     -187.6868437510      190.1179141230     1  0.35160195E+09
     -187.6867439943      190.4569049718     1  0.36621397E+09
     -187.6866062930      191.2855773236     1  0.36017327E+09
     -187.6865792722      188.5095810205     1  0.37455441E+09
     -187.6865767809      192.7973345851     1  0.36754509E+09
     -187.6865628269      192.1499338604     1  0.38990589E+09
     -187.6865478186      191.8398445119     1  0.38299943E+09
     -187.6864358145      191.9231750303     1  0.38630857E+09
     -187.6863527520      190.1014478885     1  0.37270524E+09
     -187.6863418238      189.9075582488     1  0.38274791E+09
     -187.6863377330      191.9734890779     1  0.36336632E+09
     -187.6863013635      189.2101114034     1  0.35870010E+09
     -187.6862841493      195.6125296201     1  0.37497373E+09
     -187.6862451375      194.0008898011     1  0.38841774E+09
     -187.6861826916      196.0021860732     1  0.34966797E+09
     -187.6861764936      191.6607657696     1  0.38653493E+09
     -187.6861423904      190.0916330746     1  0.35299007E+09
     -187.6861368110      198.7577370962     1  0.37654030E+09
     -187.6861022833      190.8592370084     1  0.35512931E+09
     -187.6860674787      190.3936391036     1  0.37279243E+09
     -187.6859405884      187.2854077087     1  0.37646725E+09
     -187.6859315779      190.1456266485     1  0.36224186E+09
     -187.6858728369      192.0542713507     1  0.37647366E+09
     -187.6858246452      193.2570055325     1  0.35963488E+09
     -187.6857752173      190.8648915403     1  0.35123280E+09
     -187.6857512612      191.0226033569     1  0.40191337E+09
     -187.6857391382      196.9425832667     2  0.35139399E+09
     -187.6857174031      191.0085967746     1  0.37643281E+09
     -187.6857125947      193.5078932969     1  0.38374064E+09
     -187.6856797600      189.9325597408     1  0.36143106E+09
     -187.6856433617      192.9210270447     1  0.37719216E+09
     -187.6855630930      196.4959054117     1  0.37748185E+09
     -187.6854427819      191.4868168380     1  0.36591543E+09
     -187.6854337907      198.5851902770     1  0.36917810E+09
     -187.6853666961      188.4395597944     1  0.37725351E+09
     -187.6853000593      191.5144884856     1  0.36580706E+09
     -187.6852891842      194.8480909434     1  0.37723977E+09
     -187.6852420741      188.8865920036     1  0.36993080E+09
     -187.6852023692      191.0958619851     1  0.35883814E+09
     -187.6851299799      200.3167392683     1  0.37403153E+09
     -187.6850833666      194.8999302156     1  0.39275359E+09
     -187.6850575828      193.6020183920     1  0.37389332E+09
     -187.6849562411      193.5651258369     1  0.36713991E+09
     -187.6849079603      195.2935395880     1  0.36097908E+09
     -187.6848261940      184.7089485222     1  0.36753461E+09
     -187.6848042217      191.7941432578     1  0.37137169E+09
     -187.6847304633      188.9156502935     1  0.37443006E+09
     -187.6846926443      194.7863746134     1  0.38054397E+09
     -187.6845573532      185.3798824435     1  0.37550905E+09
     -187.6845549980      191.6104597542     1  0.38001965E+09
     -187.6845428500      184.4186177388     1  0.36220812E+09
     -187.6845052490      190.3724753273     1  0.36336601E+09
     -187.6844880654      192.3497395457     1  0.36991727E+09
     -187.6844543360      190.0664225246     1  0.37754834E+09
     -187.6844437550      197.8054486449     1  0.37301485E+09
     -187.6844171875      192.8429454470     1  0.36056385E+09
     -187.6843976873      192.3171667699     1  0.37681496E+09
     -187.6843247597      193.4501585668     1  0.35145138E+09
     -187.6842288163      191.7515763232     1  0.38220546E+09
     -187.6842150736      189.0424897303     1  0.37421314E+09
     -187.6842065772      191.6854769475     1  0.35357070E+09
     -187.6841626117      189.6185678336     1  0.38359581E+09
     -187.6841567083      196.1587437284     1  0.36795896E+09
     -187.6840998831      190.0342572026     1  0.38278132E+09
     -187.6840803239      193.4675665692     1  0.36599217E+09
     -187.6840516723      187.1247950448     1  0.36785565E+09
     -187.6840409357      191.4774885011     1  0.39456396E+09
     -187.6839512728      192.7029332912     1  0.37650481E+09
     -187.6839487040      188.7314421812     1  0.36868339E+09
     -187.6839162980      191.7389728184     1  0.35931253E+09
     -187.6839024741      188.6740310714     1  0.37191788E+09
     -187.6838668837      193.1490698100     1  0.37067403E+09
     -187.6838552556      188.2374027787     1  0.37266306E+09
     -187.6837454642      196.6342325678     1  0.36907609E+09
     -187.6837318555      191.6142956683     1  0.36781987E+09
     -187.6836679688      195.5828593849     1  0.35550690E+09
     -187.6836412114      198.2252015712     1  0.38463581E+09
     -187.6836378192      200.4191310464     1  0.38894735E+09
     -187.6836173173      194.0376523268     1  0.37963637E+09
     -187.6835542718      193.3950623022     1  0.36624941E+09
     -187.6834384368      193.1722277982     1  0.35881820E+09
     -187.6834254851      192.7717805177     1  0.39540939E+09
     -187.6831836748      188.4438589643     1  0.36206674E+09
     -187.6831820835      192.8668615897     1  0.35530157E+09
     -187.6831599143      194.0672783496     1  0.37013847E+09
     -187.6831538336      192.1158141061     1  0.35015869E+09
     -187.6831487962      194.4962570611     1  0.36297314E+09
     -187.6831062758      192.0613363426     1  0.35868441E+09
     -187.6830748670      200.2320823995     1  0.38657870E+09
     -187.6830331447      191.4794443447     1  0.37420691E+09
     -187.6829935216      192.1736601247     1  0.39014364E+09
     -187.6829347383      189.0708058114     1  0.38205702E+09
     -187.6829030494      190.9318061373     1  0.37454600E+09
     -187.6828094534      192.2354412473     1  0.35449298E+09
     -187.6827668519      189.1272412097     1  0.38728821E+09
     -187.6827305659      190.0468291906     1  0.37624424E+09
     -187.6825025707      191.8495182580     1  0.36954609E+09
     -187.6823961359      188.9899680179     1  0.39885937E+09
     -187.6823381930      194.3372656538     1  0.37888530E+09
     -187.6823244802      193.6388148849     1  0.36594634E+09
     -187.6822613544      189.3386733146     1  0.37688738E+09
     -187.6821635240      190.6393166604     1  0.35289407E+09
     -187.6821614803      191.5536742465     1  0.37302976E+09
     -187.6820677344      196.4439471589     1  0.37728410E+09
     -187.6820578888      194.0040332479     1  0.37620325E+09
     -187.6819956969      195.4223630755     2  0.38415848E+09
     -187.6819884643      190.1009647246     1  0.37027819E+09
     -187.6819827413      198.8428709143     1  0.36869808E+09
     -187.6819721903      190.6841137014     1  0.37386313E+09
     -187.6819506410      198.2904278884     1  0.38566296E+09
     -187.6819487545      200.3100465010     1  0.37474106E+09
     -187.6818299281      191.9141513442     1  0.38256721E+09
     -187.6818053417      190.5994356704     1  0.38542496E+09
     -187.6817869595      192.3431397373     1  0.35447863E+09
     -187.6817674053      190.1469601163     1  0.37750005E+09
     -187.6817479464      194.8236940392     1  0.36525565E+09
     -187.6816847947      189.3718024917     1  0.37875029E+09
     -187.6816046417      193.0049411938     1  0.37499996E+09
     -187.6815322764      191.7543515924     1  0.37257387E+09
     -187.6814534676      195.1715620751     1  0.38803954E+09
     -187.6813580510      192.8387211660     1  0.37680234E+09
     -187.6813553550      191.0232600769     1  0.37006725E+09
     -187.6813395301      190.2197917859     1  0.38483927E+09
     -187.6813153762      188.8183882628     1  0.37471273E+09
     -187.6812155317      189.5857089496     1  0.36367483E+09
     -187.6811931859      192.0073762211     1  0.39064633E+09
     -187.6810759752      192.3021010826     1  0.37649106E+09
     -187.6810655654      193.3402599659     1  0.38997098E+09
     -187.6810636789      189.0948333908     1  0.37974317E+09
     -187.6810583107      190.5980978990     1  0.38329615E+09
     -187.6808631345      192.8421755603     1  0.40151948E+09
     -187.6808016717      188.7047249239     1  0.38696729E+09
     -187.6807929615      192.3399696995     1  0.38334967E+09
     -187.6807727336      188.7093416522     1  0.37537393E+09
     -187.6807707947      190.1407745982     1  0.37618343E+09
     -187.6807477618      193.6105973522     1  0.37041183E+09
     -187.6807383487      193.8178728195     1  0.38186598E+09
     -187.6807085332      193.6030322047     1  0.37288747E+09
     -187.6806860688      188.4521755090     1  0.38109612E+09
     -187.6806810280      191.0763270481     1  0.35990536E+09
     -187.6806770328      192.3805063446     1  0.36941974E+09
     -187.6806499387      197.6312835198     1  0.40783213E+09
     -187.6806226012      186.5790133888     1  0.37949821E+09
     -187.6805756533      193.1109118220     1  0.35491937E+09
     -187.6805319794      192.2604824332     1  0.36818042E+09
     -187.6805293597      195.8225597755     2  0.39922761E+09
     -187.6805040984      193.1319181930     1  0.36477546E+09
     -187.6804981061      190.7052215524     1  0.38153393E+09
     -187.6804572632      196.5869553473     1  0.38462731E+09
     -187.6804533184      191.5801286449     1  0.38306448E+09
     -187.6804481926      192.6549416753     1  0.39739488E+09
     -187.6803695798      191.4617034262     1  0.39076558E+09
     -187.6803565416      191.8587699065     1  0.38565673E+09
     -187.6803307252      192.7261755879     1  0.34832828E+09
     -187.6802879289      192.5683205443     1  0.36629898E+09
     -187.6802564384      190.5295512101     1  0.37341819E+09
     -187.6802337044      190.9929507037     1  0.35467497E+09
     -187.6802310363      192.8857353137     1  0.37353831E+09
     -187.6801938789      196.6948721436     1  0.39037088E+09
     -187.6800865963      190.8992712084     1  0.34651151E+09
     -187.6800363904      190.2284423588     1  0.36829062E+09
     -187.6799252668      193.5667349962     1  0.38518371E+09
     -187.6798821341      196.8755857758     1  0.36503042E+09
     -187.6797828441      188.4125237432     1  0.36749429E+09
     -187.6797707981      192.4707044521     1  0.35228534E+09
     -187.6797578044      192.1478951345     1  0.39067003E+09
     -187.6796780020      196.0321296505     1  0.38039974E+09
     -187.6796146949      192.2040237711     1  0.38950663E+09
     -187.6795897159      192.0058441031     1  0.37025487E+09
     -187.6795091579      192.4424445147     1  0.34318244E+09
     -187.6794500969      192.2233797193     1  0.37225438E+09
     -187.6794479916      190.7697200763     1  0.36291675E+09
     -187.6794069470      193.3781236465     1  0.36165151E+09
     -187.6794034058      192.5140619852     1  0.36467254E+09
     -187.6793635862      192.0042205478     1  0.36489385E+09
     -187.6793142093      192.6186825187     1  0.35923023E+09
     -187.6793094490      196.3956507593     1  0.38502149E+09
     -187.6792670675      193.8450032382     1  0.38852567E+09
     -187.6792298509      190.7553552034     1  0.37796657E+09
     -187.6792179304      200.3058361543     1  0.37735868E+09
     -187.6791541561      192.0246950621     1  0.37387393E+09
     -187.6791354845      194.1212833551     1  0.38516899E+09
     -187.6790732287      195.3586569048     1  0.37060119E+09
     -187.6790670000      191.4202349420     1  0.37289078E+09
     -187.6789274934      192.6298877464     1  0.37151067E+09
     -187.6788948787      193.9942885328     1  0.36110022E+09
     -187.6788884809      193.0726442517     1  0.36940892E+09
     -187.6788668186      195.6980343945     1  0.38542910E+09
     -187.6788278128      190.9870105659     1  0.38231589E+09
     -187.6788032463      196.8957465474     1  0.38518359E+09
     -187.6787982395      192.0025357996     1  0.37568127E+09
     -187.6787441365      196.0369910713     1  0.36830024E+09
     -187.6787427967      190.8301009945     1  0.37208558E+09
     -187.6787261149      189.6361973062     1  0.36386066E+09
     -187.6787180543      192.9677859002     1  0.38488190E+09
     -187.6786774326      190.5880576982     1  0.38083009E+09
     -187.6786039540      190.0793487768     1  0.38464654E+09
     -187.6785420665      191.6816721827     1  0.37406660E+09
     -187.6784201787      191.5855286771     1  0.36230543E+09
     -187.6783706629      196.7732641178     1  0.38570662E+09
     -187.6783369557      196.0146676115     1  0.37280277E+09
     -187.6783293253      192.1957560844     1  0.36189112E+09
     -187.6782433495      193.3292938022     1  0.37346579E+09
     -187.6782396443      192.1691621641     1  0.37731017E+09
     -187.6782159057      186.4127489057     1  0.36937960E+09
     -187.6781975799      193.2805316295     1  0.36514529E+09
     -187.6781871244      195.6649269083     1  0.37932149E+09
     -187.6781828408      194.6916574125     1  0.35759661E+09
     -187.6781610800      195.1260430602     1  0.38821677E+09
     -187.6781276904      193.0637255930     1  0.37745540E+09
     -187.6780802842      188.1042191733     1  0.37426795E+09
     -187.6780557941      194.1015885731     1  0.34652005E+09
     -187.6780543631      196.6326646899     1  0.39694970E+09
     -187.6780352882      196.5356471398     1  0.37764270E+09
     -187.6779891446      192.5089136786     1  0.38923040E+09
     -187.6779399365      192.6365815417     1  0.37179877E+09
     -187.6778888362      191.5445896493     1  0.38819248E+09
     -187.6778598344      198.6491287439     1  0.36937273E+09
     -187.6777810937      200.9381072752     1  0.36481468E+09
     -187.6777259660      190.4078919800     1  0.34162735E+09
     -187.6776906783      195.0594014956     1  0.37359028E+09
     -187.6776524821      192.5250073049     1  0.39132595E+09
     -187.6775856568      200.4066681641     1  0.37490029E+09
     -187.6775467189      192.5151893614     1  0.38482898E+09
     -187.6774619896      193.6625227769     1  0.36669384E+09
     -187.6774274638      190.4386546111     1  0.36627763E+09
     -187.6773993091      191.5104908758     1  0.38260057E+09
     -187.6773759812      193.7329206337     1  0.38550722E+09
     -187.6773675589      191.0466403783     1  0.37459748E+09
     -187.6773641806      198.2658890083     1  0.38711388E+09
     -187.6773335256      193.5106808414     1  0.39543457E+09
     -187.6772030279      193.8792569882     1  0.39076672E+09
     -187.6771971805      193.3841406370     1  0.38386930E+09
     -187.6771680556      192.0569094642     1  0.35843353E+09
     -187.6771486357      190.8650984361     1  0.38604852E+09
     -187.6771272974      185.9453726451     1  0.37347148E+09
     -187.6771008450      198.7804709723     1  0.36839262E+09
     -187.6770725165      187.9543446994     1  0.36813936E+09
     -187.6770395470      192.9477745995     1  0.37097594E+09
     -187.6770113682      186.1732448359     1  0.37120669E+09
     -187.6769928796      194.9656382866     1  0.39368894E+09
     -187.6769907964      198.4800115308     1  0.36602979E+09
     -187.6769825443      192.4346268797     1  0.38583825E+09
     -187.6769503319      191.1915655185     1  0.35303237E+09
     -187.6768237386      192.4941813499     1  0.38478486E+09
     -187.6767626699      194.5012295481     1  0.37599743E+09
     -187.6767189118      191.7577112762     1  0.38285954E+09
     -187.6766348345      200.4045576676     1  0.37851180E+09
     -187.6766164185      192.6961861202     1  0.35401868E+09
     -187.6765320179      193.4823618565     1  0.37370321E+09
     -187.6764873985      189.7285524622     1  0.37783402E+09
     -187.6764662689      186.6575879468     1  0.37610353E+09
     -187.6764523393      192.2255145870     2  0.36035390E+09
     -187.6764449220      192.9579472131     1  0.37792045E+09
     -187.6764276432      195.9989839275     1  0.37659514E+09
     -187.6764138229      192.1503596103     1  0.36916604E+09
     -187.6763052873      186.3650099768     2  0.36562158E+09
     -187.6762904728      194.2432697711     1  0.37252693E+09
     -187.6762731435      195.6786895484     1  0.37335479E+09
     -187.6761544221      196.1240793059     1  0.39323486E+09
     -187.6760242579      191.6851692892     1  0.36608414E+09
     -187.6760149570      191.7752591615     1  0.38040133E+09
     -187.6760062805      188.0829752496     1  0.38114643E+09
     -187.6759541799      191.3066561174     1  0.37937173E+09
     -187.6757900048      194.2570311402     1  0.39624317E+09
     -187.6757528415      188.0301853219     1  0.36721368E+09
     -187.6757233454      191.5266765608     1  0.37138450E+09
     -187.6757212913      192.4152035732     1  0.37435616E+09
     -187.6756947692      195.6570201439     1  0.39500409E+09
     -187.6756783009      192.7385829886     1  0.37705336E+09
     -187.6756675419      190.9300794361     1  0.36733588E+09
     -187.6756567179      193.2298743503     1  0.38281949E+09
     -187.6756443010      189.7903322953     1  0.38431932E+09
     -187.6755889999      189.9957468423     1  0.36925608E+09
     -187.6754984029      194.2831276467     1  0.38895213E+09
     -187.6754310412      190.1146990278     1  0.35414262E+09
     -187.6753949344      188.1674553485     1  0.38223968E+09
     -187.6753541922      191.8958581855     1  0.37447785E+09
     -187.6753215179      193.5987460600     1  0.36450360E+09
     -187.6752953939      191.6814255955     1  0.37226176E+09
     -187.6752638588      188.5114514887     1  0.34611262E+09
     -187.6752517440      191.0279570469     2  0.36825646E+09
     -187.6752408826      188.7629646037     1  0.36108879E+09
     -187.6751218995      187.2909062243     1  0.34593544E+09
     -187.6750682953      191.6897762549     1  0.37270896E+09
     -187.6750659587      189.7304574591     1  0.35265924E+09
     -187.6749108587      199.6291213129     1  0.39140054E+09
     -187.6749079597      191.1916002086     1  0.37675148E+09
     -187.6748840367      192.7875040465     1  0.38088871E+09
     -187.6748764816      192.2164081671     1  0.37267906E+09
     -187.6748338994      192.9883637721     1  0.38241293E+09
     -187.6747816230      188.7994813722     1  0.36721872E+09
     -187.6747475220      191.9323485559     1  0.37462847E+09
     -187.6747221492      197.2621118541     2  0.37564310E+09
     -187.6746874751      192.0149351598     1  0.37306541E+09
     -187.6746827963      199.8733974854     1  0.39356499E+09
     -187.6746582053      192.6295301768     1  0.36873361E+09
     -187.6744478672      192.7145605635     1  0.36895544E+09
     -187.6744288379      193.1532135690     1  0.37194093E+09
     -187.6744012058      190.7739823331     1  0.37281587E+09
     -187.6743629711      193.1171256337     1  0.37481483E+09
     -187.6743567153      193.2889956082     1  0.37103570E+09
     -187.6743309736      194.0614692310     1  0.37839324E+09
     -187.6742805884      190.9131399871     1  0.38207465E+09
     -187.6742674352      195.1558746215     1  0.37288609E+09
     -187.6742437794      192.5174855109     1  0.36760692E+09
     -187.6742100948      187.1677661911     1  0.37825662E+09
     -187.6741694939      200.3473704438     1  0.38153343E+09
     -187.6741236016      192.4305886703     1  0.37538232E+09
     -187.6741128822      195.3384193395     1  0.37234620E+09
     -187.6740899517      190.5771037942     1  0.37540506E+09
     -187.6740307476      190.0307635831     1  0.37828416E+09
     -187.6740080292      193.8814789126     1  0.35639789E+09
     -187.6739093005      194.0297489720     1  0.34612248E+09
     -187.6739048527      189.8501626568     1  0.35683559E+09
     -187.6738104304      190.2650047726     1  0.36961569E+09
     -187.6737272231      192.3812712165     1  0.37652121E+09
     -187.6736911537      196.1388012192     1  0.36818862E+09
     -187.6736125371      192.2673423165     1  0.37895974E+09
     -187.6735569105      196.5092062484     1  0.38881810E+09
     -187.6735532128      186.2726623879     1  0.37034311E+09
     -187.6735308394      196.1510079090     1  0.39852755E+09
     -187.6735192655      192.8613628095     1  0.37009200E+09
     -187.6734713809      192.3987944898     1  0.39121642E+09
     -187.6734357826      189.8362680984     1  0.37803999E+09
     -187.6733405742      192.9221802959     1  0.37268470E+09
     -187.6731814666      194.4388024479     1  0.39103660E+09
     -187.6731376672      194.1894366177     1  0.37411351E+09
     -187.6731059337      190.7035942620     1  0.36354208E+09
     -187.6730720257      193.4341808167     1  0.36862515E+09
     -187.6730331343      194.0711019787     1  0.36613372E+09
     -187.6729826426      189.7561639361     1  0.37740778E+09
     -187.6729803450      191.6210676539     1  0.38357363E+09
     -187.6729693793      192.9103462136     1  0.36667570E+09
     -187.6729680434      192.4073096528     1  0.38738559E+09
     -187.6729531460      187.5844649495     1  0.37949365E+09
     -187.6729046426      194.4206457246     1  0.39652260E+09
     -187.6728582135      192.4565946090     1  0.37266383E+09
     -187.6727055148      192.5218147764     1  0.36504181E+09
     -187.6726798760      200.3102171086     1  0.38003064E+09
     -187.6726754247      192.5765746042     1  0.36782177E+09
     -187.6726624595      188.5341308842     1  0.35251649E+09
     -187.6726431489      193.3019689876     1  0.35526544E+09
     -187.6725975848      191.8811994401     1  0.35702377E+09
     -187.6725633104      194.2494759466     1  0.39258150E+09
     -187.6725497957      189.4759730772     1  0.38500409E+09
     -187.6725473969      195.7665640685     1  0.38084825E+09
     -187.6725226639      192.1150910170     1  0.36300726E+09
     -187.6724907040      190.8748418024     1  0.37328766E+09
     -187.6724803713      193.1054579847     1  0.36534199E+09
     -187.6724486521      191.2074868099     1  0.37276074E+09
     -187.6724399249      191.4941241886     1  0.37309987E+09
     -187.6724025364      192.7946368791     1  0.34268701E+09
     -187.6723919836      191.8348559214     1  0.36432358E+09
     -187.6723771083      191.3239562554     1  0.37103680E+09
     -187.6723137051      189.1957050271     1  0.37278709E+09
     -187.6723121339      191.6238204898     1  0.38428701E+09
     -187.6722905791      190.3776679430     1  0.37249310E+09
     -187.6722749776      192.4545198252     1  0.37773603E+09
     -187.6721873461      190.4090481499     1  0.37988323E+09
     -187.6721475564      191.3801173929     1  0.37807431E+09
     -187.6720869361      189.4602035136     1  0.39201962E+09
     -187.6720792887      192.6346616185     1  0.39374918E+09
     -187.6720749299      187.6037160774     1  0.37365272E+09
     -187.6720703839      200.0854254827     1  0.37655650E+09
     -187.6720423187      200.3083935950     1  0.38054375E+09
     -187.6720221042      189.6957346037     1  0.37773809E+09
     -187.6720197228      192.4800814065     1  0.38166823E+09
     -187.6719300493      190.5152241583     1  0.36458123E+09
     -187.6719139816      190.1427463443     1  0.37868871E+09
     -187.6718874258      191.7981513948     1  0.35152773E+09
     -187.6718690029      192.1537992771     1  0.38356431E+09
     -187.6718403789      189.9630786603     1  0.36810173E+09
     -187.6718268973      193.3431024133     1  0.38423411E+09
     -187.6717932982      200.0528204960     1  0.37515126E+09
     -187.6717745299      193.6946136480     1  0.35416071E+09
     -187.6717517467      190.3942293567     1  0.35495941E+09
     -187.6717100762      198.1170600580     1  0.36613454E+09
     -187.6717010656      197.0289498017     1  0.36887571E+09
     -187.6716889783      194.3611215073     1  0.39816218E+09
     -187.6716384868      191.2383294726     1  0.38141281E+09
     -187.6716342240      190.7889997542     1  0.36133363E+09
     -187.6715852537      194.0262359431     1  0.35594782E+09
     -187.6715235423      192.2673247611     1  0.37886158E+09
     -187.6714910101      193.8336141246     1  0.38568233E+09
     -187.6714577556      192.2978782379     1  0.36813733E+09
     -187.6714032631      193.6474511342     1  0.39748056E+09
     -187.6713088205      190.9182011482     1  0.37067281E+09
     -187.6712957327      187.8943823678     1  0.37400505E+09
     -187.6712532131      188.5084638803     1  0.35782933E+09
     -187.6712292443      191.6999385491     1  0.36791801E+09
     -187.6712023177      193.2558365957     1  0.35903733E+09
     -187.6711444096      189.3974769926     1  0.38328906E+09
     -187.6710953555      190.7554181851     1  0.36287053E+09
     -187.6710824902      190.1488827363     1  0.37839348E+09
     -187.6710588215      192.8483266154     1  0.37998023E+09
     -187.6710244860      190.2699980255     1  0.36148333E+09
     -187.6710010133      190.5653572379     1  0.34311623E+09
     -187.6709953085      191.2728520400     1  0.36573047E+09
     -187.6709624839      190.1607892967     1  0.38328513E+09
     -187.6709418848      189.7119162831     1  0.38315274E+09
     -187.6709207512      193.3462342764     1  0.39181014E+09
     -187.6708868850      195.6040389060     1  0.39110524E+09
     -187.6708616584      188.1862214098     1  0.36302458E+09
     -187.6708363265      194.3943251187     1  0.35476714E+09
     -187.6707999567      186.4640112720     1  0.36159008E+09
     -187.6707854523      192.7865784264     1  0.38491684E+09
     -187.6707331761      192.3621447781     1  0.37594942E+09
     -187.6707289589      185.2432910328     1  0.35609854E+09
     -187.6707207892      192.0937792500     1  0.37166605E+09
     -187.6706949216      195.4946028490     1  0.36600274E+09
     -187.6706588886      196.4453930050     1  0.38433811E+09
     -187.6706411579      193.3481808293     1  0.35852244E+09
     -187.6706342475      200.4479313868     1  0.37713141E+09
     -187.6706243698      196.3565453479     1  0.36213071E+09
     -187.6706104466      193.0561971858     1  0.37076938E+09
     -187.6705924708      191.1636090606     1  0.37582556E+09
     -187.6705749537      196.3668411887     1  0.38094071E+09
     -187.6705733136      189.4296178376     1  0.37036693E+09
     -187.6705373464      193.2093917106     1  0.36835943E+09
     -187.6704795278      189.9056312631     1  0.38459338E+09
     -187.6704422329      192.0025693225     1  0.38777530E+09
     -187.6704191543      192.5913781772     1  0.35651083E+09
     -187.6703978617      190.2263053309     1  0.37693493E+09
     -187.6703339645      201.0912088198     1  0.36468685E+09
     -187.6703202806      190.5299930233     1  0.37474924E+09
     -187.6703003189      192.4221943209     1  0.37058721E+09
     -187.6702786971      189.8635705081     1  0.37805792E+09
     -187.6702610102      191.4753322996     1  0.36261112E+09
     -187.6702400980      190.9722043127     1  0.36543001E+09
     -187.6702243348      190.6470135612     1  0.37281215E+09
     -187.6702228793      191.2987029284     1  0.37238580E+09
     -187.6702110479      192.2715229765     1  0.38125617E+09
     -187.6702093370      188.7061342938     1  0.35037204E+09
     -187.6701516311      197.8513054440     2  0.37617747E+09
     -187.6700812068      191.9706707760     1  0.37430541E+09
     -187.6700547644      190.9405198178     1  0.37136269E+09
     -187.6700403310      200.1957513653     1  0.37965286E+09
     -187.6699825474      196.5847263897     1  0.35909552E+09
     -187.6699336305      193.5442363129     1  0.35827077E+09
     -187.6699279711      199.7282411740     1  0.39467337E+09
     -187.6699029090      188.0985675205     1  0.38212606E+09
     -187.6698895352      190.6431039510     1  0.35173021E+09
     -187.6698821780      195.2172357125     1  0.37545935E+09
     -187.6697515261      192.0024867229     1  0.37498098E+09
     -187.6696912029      187.5866296675     1  0.37892457E+09
     -187.6696812893      187.2195864697     1  0.36600413E+09
     -187.6696773004      191.2244382003     1  0.34285499E+09
     -187.6696317939      194.2178143132     1  0.37161637E+09
     -187.6696201396      190.3183561450     1  0.38720514E+09
     -187.6696014720      191.8496617275     1  0.36856503E+09
     -187.6695882832      196.3411442793     1  0.37979400E+09
     -187.6695358682      195.1681226257     1  0.37173453E+09
     -187.6694935662      190.3105188852     1  0.38221259E+09
     -187.6694899535      198.4023550484     1  0.36474350E+09
     -187.6694727768      189.8564501486     1  0.38281125E+09
     -187.6694514774      190.2057476060     1  0.38317092E+09
     -187.6694256404      191.7696139319     1  0.39707116E+09
     -187.6693508935      189.9642130956     1  0.37176247E+09
     -187.6693439685      192.2117137519     1  0.38034565E+09
     -187.6692257198      190.2170105203     1  0.34178779E+09
     -187.6692081013      194.0595377948     1  0.38940166E+09
     -187.6691931428      183.6254853568     1  0.37958509E+09
     -187.6691791136      191.6282886612     1  0.35798421E+09
     -187.6691534550      188.5018954536     1  0.38173438E+09
     -187.6691163776      192.4044926762     1  0.35347565E+09
     -187.6690697045      193.6282520347     1  0.37962247E+09
     -187.6690633695      191.8692218544     1  0.37283624E+09
     -187.6690127945      190.0186426082     1  0.38654581E+09
     -187.6690051831      192.2008714649     1  0.39028930E+09
     -187.6689678271      192.4768475365     1  0.37725433E+09
     -187.6688925450      191.6420639257     1  0.36827573E+09
     -187.6688647850      190.7650433180     1  0.39120016E+09
     -187.6688493260      183.7990232151     1  0.37915433E+09
     -187.6688461766      196.2367113674     2  0.35074474E+09
     -187.6688296129      184.7073679581     1  0.37007703E+09
     -187.6688151561      188.6785662904     1  0.38509919E+09
     -187.6688017635      190.8758948310     1  0.35817836E+09
     -187.6687827906      188.1455992950     1  0.37239024E+09
     -187.6687805997      190.5242517690     1  0.37430240E+09
     -187.6687633974      196.3258294951     1  0.37061013E+09
     -187.6686947038      191.9530914217     1  0.37528887E+09
     -187.6686519505      193.6331213459     1  0.38071440E+09
     -187.6686357887      191.4163879752     1  0.35845593E+09
     -187.6686020777      192.9361243009     1  0.38515659E+09
     -187.6684875539      184.9969162426     1  0.37022811E+09
     -187.6684400628      192.7569634931     1  0.36698814E+09
     -187.6684327786      193.1796111104     1  0.37545948E+09
     -187.6684093868      191.7208482416     1  0.36518103E+09
     -187.6683707952      193.5045746443     1  0.39134752E+09
     -187.6683284732      189.1529718923     1  0.36045554E+09
     -187.6683144490      191.9161356430     1  0.37733216E+09
     -187.6683042790      188.7286744492     1  0.36800135E+09
     -187.6682767287      191.6207722334     1  0.36901956E+09
     -187.6682585798      195.0879098384     1  0.38574206E+09
     -187.6681955029      195.9620596121     2  0.40276788E+09
     -187.6681070418      192.3007180928     1  0.36924495E+09
     -187.6680936258      193.1912583205     1  0.37739748E+09
     -187.6680555411      189.8891975702     1  0.37643286E+09
     -187.6680266146      194.2174836870     1  0.36416250E+09
     -187.6678974776      194.9704202337     1  0.37351134E+09
     -187.6678735194      190.3001890113     1  0.37981235E+09
     -187.6678615683      191.3292376043     1  0.36520459E+09
     -187.6678191580      189.6698825741     1  0.37031440E+09
     -187.6678084934      194.4353652094     1  0.37380039E+09
     -187.6678007630      192.2333919715     1  0.37680256E+09
     -187.6677841187      189.6879317548     1  0.36176130E+09
     -187.6677599655      187.2011801628     1  0.36450630E+09
     -187.6677461881      193.7576811728     1  0.37640295E+09
     -187.6677202810      193.1009260118     1  0.36873676E+09
     -187.6676942167      193.6037408052     1  0.38124696E+09
     -187.6676815372      194.8840918901     1  0.39427775E+09
     -187.6676739214      193.3888148296     1  0.36006504E+09
     -187.6676019797      195.6882413568     1  0.36518718E+09
     -187.6675971685      193.3280182098     1  0.36387729E+09
     -187.6675822970      194.8025450732     1  0.38400845E+09
     -187.6675505756      193.1837725864     1  0.39465155E+09
     -187.6675141982      194.3940125834     1  0.37500367E+09
     -187.6674986193      192.1945157235     1  0.37539339E+09
     -187.6674518322      187.4768474507     1  0.37393601E+09
     -187.6674386822      193.7177798824     1  0.37364525E+09
     -187.6674280546      189.1299510983     1  0.37231792E+09
     -187.6674188047      192.2875484230     1  0.38370859E+09
     -187.6674080833      194.2174865839     1  0.37068883E+09
     -187.6673776637      190.7236408800     1  0.36840251E+09
     -187.6673622025      190.4549184384     1  0.37221170E+09
     -187.6673418256      190.3615583126     1  0.36940541E+09
     -187.6673304535      187.8809101644     1  0.38336043E+09
     -187.6673184964      192.1368178240     1  0.36888524E+09
     -187.6672751201      192.3048130949     1  0.36411562E+09
     -187.6672717000      200.3452686959     1  0.37997965E+09
     -187.6672686287      193.1797569021     2  0.35908501E+09
     -187.6672583601      191.8282818964     1  0.37969258E+09
     -187.6672398598      191.1128938105     1  0.37267427E+09
     -187.6672319292      187.3485364925     1  0.36598324E+09
     -187.6672222232      189.7470026287     1  0.36002462E+09
     -187.6672047717      194.9953117412     1  0.36754204E+09
     -187.6671812310      191.4249062220     1  0.38227752E+09
     -187.6671556434      193.3450851977     1  0.38276793E+09
     -187.6671025220      190.0842636085     1  0.36239668E+09
     -187.6670846576      190.3792895875     1  0.35512784E+09
     -187.6670750533      196.4446420531     1  0.37234287E+09
     -187.6670638528      192.5433973408     1  0.36817535E+09
     -187.6670579211      192.2849584667     1  0.37605722E+09
     -187.6669858527      188.6499855978     1  0.37065757E+09
     -187.6669830241      189.7912005279     1  0.38044740E+09
     -187.6669479221      195.3430367032     1  0.37256163E+09
     -187.6669273847      192.7568259088     1  0.35721101E+09
     -187.6669190920      190.7352761107     1  0.35805976E+09
     -187.6669072638      194.8900940300     1  0.38848277E+09
     -187.6668400761      193.8501526338     1  0.35669228E+09
     -187.6668035780      191.8679882330     1  0.36685817E+09
     -187.6667689988      193.9381318028     1  0.37098561E+09
     -187.6667198273      193.9903611988     1  0.36241546E+09
     -187.6666730127      192.3778531209     1  0.36682821E+09
     -187.6666159076      186.1917781469     1  0.36982451E+09
     -187.6665979603      191.5982953816     1  0.37601786E+09
     -187.6665900599      190.5186930801     1  0.38128816E+09
     -187.6665598840      193.6460818471     1  0.35614752E+09
     -187.6665232834      189.0768339103     1  0.37876791E+09
     -187.6664856835      196.4000282866     1  0.37903448E+09
     -187.6664772337      195.0187490790     1  0.36363318E+09
     -187.6664601765      197.3333215573     1  0.38160594E+09
     -187.6664547020      193.2986494410     1  0.37472563E+09
     -187.6664465711      186.9774953416     1  0.36255669E+09
     -187.6664376350      189.9860406143     1  0.36064613E+09
     -187.6664277398      195.1065216305     1  0.37027690E+09
     -187.6663917925      192.7240809868     1  0.35740653E+09
     -187.6663660271      186.9343621831     1  0.37432421E+09
     -187.6663531560      192.5409843943     1  0.37985696E+09
     -187.6663333787      196.4361260332     1  0.39218940E+09
     -187.6662992270      186.8268962346     1  0.37326599E+09
     -187.6662920484      193.7086286922     1  0.39298227E+09
     -187.6662782990      192.4426099554     1  0.37317552E+09
     -187.6662100092      194.0066305625     1  0.37424269E+09
     -187.6662085482      192.6256546484     1  0.36732825E+09
     -187.6661857479      193.4280525339     1  0.37414353E+09
     -187.6661798980      191.3829991653     1  0.35480446E+09
     -187.6661643577      187.1999404254     1  0.36560383E+09
     -187.6661463622      188.5830862228     1  0.38025531E+09
     -187.6661436289      192.2810198473     1  0.36700895E+09
     -187.6661424001      192.4944848961     1  0.37606525E+09
     -187.6660935409      191.7719298576     1  0.37472644E+09
     -187.6660738237      190.2140690537     1  0.38390414E+09
     -187.6660232772      188.6040123125     1  0.37729709E+09
     -187.6659805756      193.4789407223     1  0.36483182E+09
     -187.6659753962      196.8991053569     1  0.39717372E+09
     -187.6659150064      192.1434550425     1  0.37441104E+09
     -187.6658950759      200.7084367466     1  0.38723556E+09
     -187.6658816707      194.0410773961     1  0.38500369E+09
     -187.6658727180      190.7571894353     1  0.38204641E+09
     -187.6658591561      192.7276037717     1  0.36769518E+09
     -187.6658387990      189.7782595477     1  0.39061373E+09
     -187.6658066529      194.1638874134     1  0.37789013E+09
     -187.6657729818      192.4170520098     1  0.35298038E+09
     -187.6657715867      188.9201306069     1  0.37046288E+09
     -187.6656267397      188.8161027574     1  0.37785386E+09
     -187.6656051279      190.9746280992     1  0.37338443E+09
     -187.6655873240      191.5170668136     1  0.36447755E+09
     -187.6655402916      195.3153584798     1  0.38608149E+09
     -187.6655289604      198.7011710438     1  0.36603371E+09
     -187.6653942658      191.0860600462     1  0.39015193E+09
     -187.6653507257      184.9496912000     1  0.37987818E+09
     -187.6653005579      196.6476043012     1  0.37235378E+09
     -187.6652867046      189.6148166175     1  0.37967652E+09
     -187.6652643838      191.2662019803     1  0.36881840E+09
     -187.6651640722      189.9559373722     1  0.36759300E+09
     -187.6651516304      189.4758962395     1  0.37923407E+09
     -187.6651337356      187.2667666756     1  0.37094900E+09
     -187.6651082945      185.4714563876     1  0.36346527E+09
     -187.6650768916      190.7531004201     2  0.35734881E+09
     -187.6649906482      197.1379156360     1  0.39060484E+09
     -187.6649370525      193.9031184644     1  0.37809304E+09
     -187.6649150764      200.7131039262     1  0.38751414E+09
     -187.6649071842      189.3539188562     1  0.38786048E+09
     -187.6649020855      191.3001084005     1  0.38451119E+09
     -187.6648779453      192.0184106994     1  0.34937099E+09
     -187.6648155736      188.7779564162     1  0.35739291E+09
     -187.6648099857      193.8441272515     1  0.36167100E+09
     -187.6648035903      190.6105733301     1  0.37974239E+09
     -187.6647530956      198.4323710846     1  0.39115071E+09
     -187.6647321037      199.5022112304     1  0.39353078E+09
     -187.6647069886      193.7830167758     1  0.38903523E+09
     -187.6646985114      188.4990342102     1  0.39225270E+09
     -187.6646895996      182.8365499297     1  0.37640039E+09
     -187.6646726132      188.9875898559     1  0.36769006E+09
     -187.6646348768      200.0776183073     1  0.38069152E+09
     -187.6646277294      188.6759271830     1  0.35451935E+09
     -187.6645945476      193.7401682273     1  0.38378072E+09
     -187.6645821907      188.8185835849     1  0.38074781E+09
     -187.6645037174      195.2252539556     1  0.37851694E+09
     -187.6644985544      197.1150317207     1  0.37172363E+09
     -187.6644622549      189.4235520600     1  0.38030464E+09
     -187.6644255150      193.9915925781     1  0.38154547E+09
     -187.6644211778      188.6976622637     1  0.38044142E+09
     -187.6643890964      193.0996337347     1  0.35445793E+09
     -187.6643780871      192.8207110960     1  0.38634796E+09
     -187.6643513823      193.4485851249     1  0.37020975E+09
     -187.6642774622      194.7135813469     1  0.36866806E+09
     -187.6642623415      191.5600314638     1  0.38005879E+09
     -187.6640775269      188.8042089222     1  0.38775300E+09
     -187.6640471478      190.6886160359     1  0.37544741E+09
     -187.6640336715      192.2268734038     1  0.35261893E+09
     -187.6640299095      197.0437307608     1  0.38066333E+09
     -187.6640243607      189.9561829150     1  0.38241251E+09
     -187.6639820455      189.7615223976     1  0.37160928E+09
     -187.6639097456      192.5718982581     1  0.38097465E+09
     -187.6638457034      190.1516379592     1  0.37255986E+09
     -187.6637586548      190.7458806881     1  0.37050900E+09
     -187.6637149344      190.6710947770     1  0.38709830E+09
     -187.6637115929      192.2450050581     1  0.38518891E+09
     -187.6636602711      193.3698890635     1  0.38985517E+09
     -187.6636124563      192.0330004469     1  0.37350271E+09
     -187.6635551602      194.5939242681     1  0.37542420E+09
     -187.6635476231      188.5341576635     1  0.37071106E+09
     -187.6635371544      190.8644659013     1  0.38864633E+09
     -187.6635337001      196.3031662854     1  0.37672278E+09
     -187.6635105563      193.6750828804     1  0.36613682E+09
     -187.6634997461      191.6204421196     1  0.37382750E+09
     -187.6634923363      190.5053433052     1  0.36375191E+09
     -187.6634675138      188.9379908046     1  0.38732683E+09
     -187.6634575928      192.4220479434     1  0.36739765E+09
     -187.6634202982      200.1483070642     1  0.37880430E+09
     -187.6634106883      191.3470906900     1  0.39151844E+09
     -187.6633756840      192.2213501696     1  0.36364925E+09
     -187.6633686915      187.3105862470     1  0.37659924E+09
     -187.6632662925      189.4528446858     1  0.36993550E+09
     -187.6632518621      191.0428555845     1  0.37624819E+09
     -187.6632449532      199.9486021353     1  0.38027898E+09
     -187.6632369430      186.8770674921     1  0.38300068E+09
     -187.6632297719      190.6754987056     1  0.35060054E+09
     -187.6632136236      187.9851355374     1  0.35838088E+09
     -187.6630859274      192.1228110047     1  0.38075511E+09
     -187.6630247772      191.6508656270     1  0.38362761E+09
     -187.6629602732      189.3588871197     1  0.36748529E+09
     -187.6629266615      192.5369510414     1  0.38182736E+09
     -187.6629141920      189.8387409539     1  0.35396078E+09
     -187.6629100579      191.7856334604     1  0.36460360E+09
     -187.6629037176      192.0921419908     1  0.37394190E+09
     -187.6629017996      197.3673510673     1  0.38688085E+09
     -187.6628905825      191.5176270566     1  0.37897085E+09
     -187.6628690805      194.9884710126     1  0.36215791E+09
     -187.6628601159      198.4292058599     1  0.36703342E+09
     -187.6628516058      193.7183943248     1  0.39839158E+09
     -187.6628457332      190.5965191841     1  0.37219180E+09
     -187.6628361471      191.4448485955     1  0.35604121E+09
     -187.6628342422      190.3532578252     1  0.37035384E+09
     -187.6628197649      185.3335657697     1  0.36503763E+09
     -187.6627819412      187.9427839856     1  0.35998896E+09
     -187.6627610865      192.5631529382     1  0.38138754E+09
     -187.6627358528      191.8352685008     1  0.38519460E+09
     -187.6627227288      188.3448334715     1  0.37118112E+09
     -187.6626789869      188.5345355512     1  0.37736144E+09
     -187.6626468620      191.5697775679     1  0.38058427E+09
     -187.6626170522      195.4589937386     1  0.35515568E+09
     -187.6625705795      191.6660672414     1  0.36558689E+09
     -187.6625505443      192.3068631997     1  0.37125734E+09
     -187.6625420602      190.3717250613     1  0.37349658E+09
     -187.6625352917      191.5365519929     1  0.39704922E+09
     -187.6625270534      194.3843259935     1  0.37423062E+09
     -187.6625084850      194.3663200667     1  0.35367312E+09
     -187.6624954782      194.0228320344     1  0.36171788E+09
     -187.6624904573      191.3447209125     1  0.37989665E+09
     -187.6624694332      189.7276818024     1  0.36259381E+09
     -187.6624612882      192.8167130124     1  0.36604349E+09
     -187.6624459003      191.7761263732     1  0.37850546E+09
     -187.6624293962      193.9738184665     1  0.38378038E+09
     -187.6623877358      191.7891957677     1  0.38654830E+09
     -187.6623860697      189.7416951915     1  0.37106277E+09
     -187.6623846557      195.9655232843     1  0.37385119E+09
     -187.6623677727      189.6454543352     1  0.37974189E+09
     -187.6623352745      192.1077365184     1  0.37835567E+09
     -187.6623055023      194.6751901276     1  0.39071346E+09
     -187.6622817187      187.4381215643     1  0.38145987E+09
     -187.6622756222      186.9972697957     1  0.37387124E+09
     -187.6622561510      191.4209235653     1  0.37685411E+09
     -187.6622396777      199.6496372977     1  0.36384439E+09
     -187.6622075190      195.2127951321     1  0.37601986E+09
     -187.6621234270      193.9128369647     1  0.36766828E+09
     -187.6621047617      191.8045947324     1  0.38401683E+09
     -187.6620960074      189.2190885473     1  0.36573650E+09
     -187.6620451824      190.1877034493     1  0.38398102E+09
     -187.6620204820      193.0681629030     1  0.36708198E+09
     -187.6620079341      195.8705477589     1  0.37499212E+09
     -187.6619424813      190.4538301695     1  0.36304452E+09
     -187.6619299436      188.8438044143     1  0.37194492E+09
     -187.6618728610      190.7456612009     1  0.38356186E+09
     -187.6618327287      189.4424836053     1  0.36501678E+09
     -187.6617941775      190.3737440498     1  0.39219099E+09
     -187.6617825530      192.5760727504     1  0.38286437E+09
     -187.6617678323      191.6629251766     1  0.38102037E+09
     -187.6617419212      190.6876785543     1  0.37810693E+09
     -187.6617029597      187.4893613670     1  0.38646922E+09
     -187.6616974276      191.0784196437     1  0.37502034E+09
     -187.6616478591      192.0978416505     1  0.36664142E+09
     -187.6616386361      195.8634008328     1  0.35758261E+09
     -187.6616355073      200.6372629629     1  0.39512317E+09
     -187.6616260081      190.6035403181     1  0.37803746E+09
     -187.6615256711      195.7203497186     1  0.35729422E+09
     -187.6615044826      192.1072497668     1  0.37985125E+09
     -187.6614685187      188.2742241791     1  0.37680018E+09
     -187.6614539719      193.8045579383     1  0.36857264E+09
     -187.6614294105      192.8791178989     1  0.38002317E+09
     -187.6614241479      196.0076114011     1  0.36435681E+09
     -187.6614051901      194.4126868966     1  0.36399815E+09
     -187.6613927682      192.5957369728     1  0.37530351E+09
     -187.6613774494      190.7308168190     1  0.37441476E+09
     -187.6613622585      190.9041999844     1  0.37604341E+09
     -187.6613215731      186.9929716566     1  0.38589016E+09
     -187.6612848296      187.9284210325     1  0.37320211E+09
     -187.6612642024      193.9952752726     1  0.38186022E+09
     -187.6612551055      190.7645461506     1  0.38992238E+09
     -187.6612015800      192.4285376609     1  0.35342013E+09
     -187.6611543753      197.4085983698     1  0.39120187E+09
     -187.6611262460      193.2420194984     1  0.36243578E+09
     -187.6611169550      196.0673054592     1  0.37325447E+09
     -187.6611069106      191.8099728989     1  0.37123917E+09
     -187.6610947464      193.8868481262     1  0.34700404E+09
     -187.6609957373      193.4189138922     1  0.37297420E+09
     -187.6609687607      187.3910537902     1  0.37766650E+09
     -187.6609673571      189.8158833933     1  0.36279275E+09
     -187.6609434630      193.7261448110     1  0.37924501E+09
     -187.6607886470      192.9898013379     1  0.38214484E+09
     -187.6607841245      192.6316524115     1  0.38646636E+09
     -187.6607319788      191.9500173653     1  0.36197960E+09
     -187.6607009570      190.4639415595     1  0.37264359E+09
     -187.6606591951      197.0960813949     1  0.36299187E+09
     -187.6606394320      193.8437232018     1  0.34633410E+09
     -187.6605293712      192.5067450145     1  0.37145259E+09
     -187.6605016857      193.6062781592     1  0.37361138E+09
     -187.6604301162      193.3461075910     1  0.38363095E+09
     -187.6603915959      193.7017480756     1  0.35642681E+09
     -187.6603749454      191.3735452084     1  0.38960991E+09
     -187.6603614494      187.6562529881     1  0.37574622E+09
     -187.6603531361      190.5785008054     1  0.36451614E+09
     -187.6603478524      195.9969015098     1  0.37731722E+09
     -187.6603180554      194.5651436793     1  0.36330594E+09
     -187.6603012195      193.5633695056     1  0.36443720E+09
     -187.6602665289      198.7986045673     1  0.36680679E+09
     -187.6602621647      190.1179039976     1  0.36783197E+09
     -187.6602565009      187.7369057527     1  0.36414943E+09
     -187.6602503829      191.2323219227     1  0.37506906E+09
     -187.6602413617      194.0263129997     1  0.37426127E+09
     -187.6602219621      189.6773335453     1  0.37461848E+09
     -187.6601927514      187.7113221491     1  0.36787644E+09
     -187.6601916800      193.1332884545     1  0.36123774E+09
     -187.6601673531      187.8442810916     1  0.35177969E+09
     -187.6601558619      197.0397882919     1  0.39102559E+09
     -187.6600756373      192.7740384229     1  0.38984985E+09
     -187.6600446792      188.5347462565     1  0.38130170E+09
     -187.6600234308      193.0103981625     1  0.37709966E+09
     -187.6600134543      192.1213299653     1  0.37262763E+09
     -187.6600065859      191.0290023778     1  0.37039582E+09
     -187.6599877484      190.2716124486     1  0.36052920E+09
     -187.6599223525      189.8068975921     1  0.39460780E+09
     -187.6599162520      191.4211408894     1  0.37594327E+09
     -187.6598533747      193.4294506606     1  0.35969201E+09
     -187.6598349939      192.5557118336     1  0.37539918E+09
     -187.6597486798      189.3872885350     1  0.36802393E+09
     -187.6597417123      190.9141267088     1  0.39411636E+09
     -187.6597056428      199.6471673999     1  0.39154626E+09
     -187.6596919831      195.2813553102     1  0.39962554E+09
     -187.6596818109      194.3019487826     1  0.35678803E+09
     -187.6596675434      192.5664878032     1  0.36748289E+09
     -187.6596068077      191.5028648087     1  0.38980683E+09
     -187.6595549118      192.1952744141     1  0.37691508E+09
     -187.6595516110      188.0105680226     1  0.37288617E+09
     -187.6594895079      190.4905418356     1  0.38159989E+09
     -187.6594811373      195.5017780545     1  0.37304564E+09
     -187.6594673728      195.0003890883     1  0.37283543E+09
     -187.6594590227      188.9697305811     1  0.35697059E+09
     -187.6594136055      192.0203768423     1  0.36198541E+09
     -187.6593259309      195.8201239789     2  0.39005675E+09
     -187.6593245586      191.4759241710     1  0.37929237E+09
     -187.6593170988      195.1638795741     1  0.39035427E+09
     -187.6592508431      188.1657432343     1  0.37110907E+09
     -187.6592446597      196.7054585275     1  0.39680180E+09
     -187.6591021337      197.1057816584     1  0.37320787E+09
     -187.6590999407      189.0943255788     1  0.36200480E+09
     -187.6590655409      189.1297619627     1  0.38789960E+09
     -187.6590616205      190.1059853068     1  0.38944771E+09
     -187.6590238413      193.8581824321     1  0.38072455E+09
     -187.6589756672      192.9965494494     1  0.37396117E+09
     -187.6589663909      189.1113191374     1  0.36498224E+09
     -187.6589532496      189.6215370712     1  0.37297329E+09
     -187.6589433077      190.3491646869     1  0.37462608E+09
     -187.6589072553      190.2881374434     1  0.37645967E+09
     -187.6588919100      192.8076347512     1  0.37943914E+09
     -187.6588722301      186.3262248409     1  0.36358007E+09
     -187.6588564028      185.3642545602     1  0.36707896E+09
     -187.6588499294      194.3106902340     1  0.35797421E+09
     -187.6588394186      193.0371509188     1  0.37432376E+09
     -187.6588379975      193.2643962062     1  0.39103126E+09
     -187.6588222730      189.2665919078     1  0.38283259E+09
     -187.6587885471      194.2431704428     1  0.38106131E+09
     -187.6587597765      192.5086493779     1  0.37790463E+09
     -187.6587540205      198.8740463692     1  0.37822828E+09
     -187.6587488883      193.1226495964     1  0.37249550E+09
     -187.6586775388      191.1971866662     1  0.36110962E+09
     -187.6586321148      190.8603414455     1  0.36764094E+09
     -187.6585900971      189.4391328733     1  0.37908768E+09
     -187.6585796646      191.2679915296     1  0.35792654E+09
     -187.6585435893      193.4916806749     1  0.35293278E+09
     -187.6584229147      197.4565220571     1  0.37629222E+09
     -187.6584064375      188.2779147190     1  0.37261945E+09
     -187.6583818185      192.2505367555     1  0.38412008E+09
     -187.6583685584      193.7791053969     1  0.38522977E+09
     -187.6583620806      195.4975188247     1  0.38647905E+09
     -187.6583399912      192.5054204196     1  0.38608304E+09
     -187.6583313890      189.2257267553     1  0.38266397E+09
     -187.6582573452      191.0931359778     1  0.36377653E+09
     -187.6582438903      199.5378292653     1  0.36225133E+09
     -187.6582203666      190.8120427315     1  0.36623675E+09
     -187.6580601065      198.5437257712     1  0.39106989E+09
     -187.6580521350      191.7550876095     1  0.37612512E+09
     -187.6580378545      193.3981153131     1  0.36191821E+09
     -187.6580184770      194.9620169815     1  0.37835621E+09
     -187.6579884916      188.8689915185     1  0.38646487E+09
     -187.6579666820      189.7402521693     1  0.37713255E+09
     -187.6579312023      191.5136116053     1  0.34492869E+09
     -187.6579159603      191.9111824889     1  0.36454690E+09
     -187.6579129949      199.0397778407     2  0.36262350E+09
     -187.6578716155      183.3026619095     1  0.36584008E+09
     -187.6578198606      192.2970466134     1  0.35387131E+09
     -187.6578100933      192.9890279602     1  0.35684076E+09
     -187.6576859593      191.5915480004     1  0.36844474E+09
     -187.6575983049      190.0955046842     1  0.37478545E+09
     -187.6575536583      188.3698910399     1  0.36201537E+09
     -187.6575453708      188.2211365641     1  0.39876993E+09
     -187.6575338823      193.3480356538     1  0.37839550E+09
     -187.6575325354      193.8982085771     2  0.35467517E+09
     -187.6575119387      199.9999685574     1  0.37892354E+09
     -187.6574146823      190.3405935379     1  0.37362186E+09
     -187.6573273410      199.7464141851     1  0.39144225E+09
     -187.6572994696      194.5893694153     1  0.35452264E+09
     -187.6572879249      191.0867169665     1  0.36292548E+09
     -187.6572542163      193.7340865646     1  0.37614737E+09
     -187.6572460846      195.8238768109     1  0.37820419E+09
     -187.6572205697      194.1066358016     1  0.37651522E+09
     -187.6571718790      191.7385757082     1  0.36803878E+09
     -187.6571570457      187.8671703430     1  0.37169793E+09
     -187.6571488842      191.9759856795     1  0.35348297E+09
     -187.6571367747      191.2406814973     1  0.38827229E+09
     -187.6571230820      189.2399828714     1  0.38400972E+09
     -187.6570714916      194.7009610104     1  0.35626282E+09
     -187.6570474901      190.2038537664     1  0.36465837E+09
     -187.6570031873      190.6400947546     1  0.37739657E+09
     -187.6569891512      193.6245217584     1  0.35712000E+09
     -187.6569731679      194.6864637216     1  0.36487098E+09
     -187.6569321429      191.3667741870     1  0.37967659E+09
     -187.6569226515      195.4436514611     1  0.39308129E+09
     -187.6569156906      194.0952253975     1  0.38406626E+09
     -187.6568795723      192.1163896978     1  0.38426718E+09
     -187.6568621438      190.1424367296     2  0.34238036E+09
     -187.6568351949      193.7628199497     1  0.36047883E+09
     -187.6568031596      193.1877390908     1  0.37229989E+09
     -187.6567926827      191.6911361843     1  0.37370631E+09
     -187.6567639701      190.0098521307     1  0.37459167E+09
     -187.6567560117      192.3053561180     1  0.35769848E+09
     -187.6567463542      190.7797106411     1  0.37463866E+09
     -187.6567143724      199.7359935694     1  0.39299262E+09
     -187.6567070185      189.1494773102     1  0.36325305E+09
     -187.6566388368      187.6974751944     1  0.37570095E+09
     -187.6566262239      188.1972879388     1  0.35433474E+09
     -187.6565994657      194.7793955913     1  0.38379764E+09
     -187.6565904765      185.7605418844     1  0.36855086E+09
     -187.6565559817      190.5849809453     1  0.37286140E+09
     -187.6565413184      190.6504777499     1  0.37709129E+09
     -187.6565351348      191.9430792860     1  0.37746909E+09
     -187.6565151604      189.9020556500     1  0.38018767E+09
     -187.6565131932      192.6001474193     1  0.38910689E+09
     -187.6565080228      191.5330803095     1  0.37780225E+09
     -187.6564803739      200.2505905889     1  0.38232777E+09
     -187.6564638203      191.5852292326     1  0.35922748E+09
     -187.6564420718      192.0484810840     1  0.37202359E+09
     -187.6564012683      191.3358085204     1  0.36775640E+09
     -187.6563932174      192.8855086591     1  0.36697548E+09
     -187.6563875617      194.8933363229     1  0.37370516E+09
     -187.6563345804      193.9807242319     1  0.38955161E+09
     -187.6562709367      185.4388261083     1  0.37964481E+09
     -187.6562267328      191.6557557168     1  0.36550072E+09
     -187.6561989991      190.7677564227     1  0.37601897E+09
     -187.6561530657      199.4895288183     1  0.36521853E+09
     -187.6561422138      195.0214337704     1  0.38093088E+09
     -187.6561071982      194.5454478801     1  0.37940145E+09
     -187.6560895095      190.8294677881     1  0.38146214E+09
     -187.6560872845      192.6175560201     1  0.37663180E+09
     -187.6560552938      191.8814964599     1  0.36600404E+09
     -187.6560531463      200.2075558232     1  0.39715406E+09
     -187.6560141606      191.3098870198     1  0.35594384E+09
     -187.6560086683      192.0335303967     1  0.35921862E+09
     -187.6559807111      191.9565708273     1  0.37186580E+09
     -187.6559407267      195.4861496897     1  0.38461175E+09
     -187.6559350746      189.8019989551     1  0.36274897E+09
     -187.6559326149      192.7834440679     1  0.36753227E+09
     -187.6559147404      191.3724951522     1  0.37637909E+09
     -187.6559070889      196.4510029918     1  0.36384340E+09
     -187.6559052490      188.9748356368     1  0.37858185E+09
     -187.6558939124      192.8342878115     1  0.37603041E+09
     -187.6558695821      190.5741176784     1  0.37871857E+09
     -187.6557615226      191.6455005803     1  0.35565262E+09
     -187.6557412997      189.2459688025     1  0.38929726E+09
     -187.6557202341      188.3870291724     1  0.36247328E+09
     -187.6557058455      191.4824900534     1  0.37892876E+09
     -187.6556986169      192.4511390095     1  0.36056295E+09
     -187.6556566863      188.2085682362     1  0.36483800E+09
     -187.6556010300      194.6610143894     1  0.36539800E+09
     -187.6555943598      189.6019583477     2  0.37355971E+09
     -187.6555889078      190.0836407892     1  0.38579483E+09
     -187.6555663653      188.7098886445     1  0.37496922E+09
     -187.6555366765      191.4844491541     1  0.37712522E+09
     -187.6555138560      191.2308332278     1  0.36594431E+09
     -187.6555022306      188.0026863795     1  0.38563656E+09
     -187.6554776625      189.2083826647     1  0.38077036E+09
     -187.6554363312      198.3199291429     1  0.38588104E+09
     -187.6554159472      197.2245536743     1  0.38326239E+09
     -187.6554097324      192.7476538089     1  0.40387567E+09
     -187.6554069142      196.3804354506     1  0.37380040E+09
     -187.6553892532      190.0648253282     1  0.35870703E+09
     -187.6553713615      192.0533786134     1  0.36199009E+09
     -187.6553348933      191.8938563702     1  0.36223484E+09
     -187.6553219747      195.9741258277     1  0.36732850E+09
     -187.6553137321      187.3567324978     1  0.37448891E+09
     -187.6552700532      197.5008807160     1  0.36547721E+09
     -187.6552630109      190.6641943965     1  0.36377841E+09
     -187.6552162959      192.7754675537     1  0.37206237E+09
     -187.6552097445      197.0683061393     1  0.36505666E+09
     -187.6551613415      193.0983105711     1  0.36967144E+09
     -187.6551399292      194.2306235315     1  0.36015466E+09
     -187.6551137119      193.2293573587     1  0.35713413E+09
     -187.6551055272      192.7023951634     1  0.38131275E+09
     -187.6550221925      191.5982055774     1  0.38179505E+09
     -187.6550139117      192.3156915248     1  0.38186816E+09
     -187.6549986372      188.7376773156     1  0.36439677E+09
     -187.6549955539      191.6389684849     1  0.36375924E+09
     -187.6549196654      189.3842089545     1  0.36870219E+09
     -187.6549091525      193.8226199270     1  0.36474636E+09
     -187.6548846651      193.7731184870     1  0.39511535E+09
     -187.6548795273      190.0309024516     1  0.36469203E+09
     -187.6548665521      191.8923034417     1  0.38578468E+09
     -187.6548281598      192.8364889080     1  0.36778487E+09
     -187.6547846599      192.7109508892     1  0.37652235E+09
     -187.6547719910      189.2732791006     1  0.37734169E+09
     -187.6546604166      194.9620418713     1  0.38890472E+09
     -187.6546436387      191.5141772629     1  0.36797754E+09
     -187.6546087807      191.5433536219     1  0.35295095E+09
     -187.6545785942      184.7847674528     1  0.36720258E+09
     -187.6545754254      192.3811531247     1  0.37321285E+09
     -187.6545165367      189.0643111784     1  0.37691342E+09
     -187.6545127593      193.6958741564     1  0.35896392E+09
     -187.6544932519      192.8313586331     1  0.35683469E+09
     -187.6544777839      192.4948310717     1  0.35526271E+09
     -187.6544638326      191.7740754442     1  0.38254493E+09
     -187.6544445286      191.9577135917     1  0.37305158E+09
     -187.6544408865      188.4410085663     1  0.35372924E+09
     -187.6544133859      192.2688937561     1  0.36335189E+09
     -187.6543956524      190.0505043490     1  0.38941019E+09
     -187.6543593036      191.2534481143     1  0.35911753E+09
     -187.6543434578      192.4221533340     1  0.36613489E+09
     -187.6543328120      190.1507547611     1  0.37365860E+09
     -187.6543281397      198.7409540355     1  0.39353343E+09
     -187.6542979017      187.6129599153     1  0.37255150E+09
     -187.6542968625      189.4044789995     1  0.36676985E+09
     -187.6542880016      191.4332675586     1  0.39269369E+09
     -187.6542846309      189.1686494508     1  0.36487545E+09
     -187.6542480343      187.4785516172     1  0.36903525E+09
     -187.6542275298      198.0485306641     1  0.40843429E+09
     -187.6542192705      192.4107791387     1  0.37322718E+09
     -187.6542165566      198.0731875332     1  0.37276399E+09
     -187.6541995785      196.5503648906     1  0.38305517E+09
     -187.6541952266      190.6614254505     1  0.37591595E+09
     -187.6541827875      186.4041078902     1  0.38440862E+09
     -187.6541661715      190.2997574133     1  0.37858166E+09
     -187.6541317848      193.8660377235     1  0.37725759E+09
     -187.6541307213      193.7553798604     1  0.39050458E+09
     -187.6541045028      190.4898285023     1  0.36513260E+09
     -187.6540732513      188.8933766406     1  0.36565350E+09
     -187.6540450565      190.4104270644     1  0.37101692E+09
     -187.6540400644      190.1462376058     1  0.37266329E+09
     -187.6539854178      193.0773929050     1  0.36855630E+09
     -187.6539534723      190.8250006007     1  0.37010607E+09
     -187.6539437685      190.5885969063     1  0.36086732E+09
     -187.6538817672      193.3703607650     1  0.39534261E+09
     -187.6538692351      191.6074493413     1  0.36985737E+09
     -187.6538456156      193.0087255703     1  0.37426400E+09
     -187.6538067933      197.9365163792     1  0.36303369E+09
     -187.6538003641      190.0015743700     1  0.37469479E+09
     -187.6537900743      195.5801097932     1  0.38044621E+09
     -187.6537843261      191.8619689316     1  0.36167972E+09
     -187.6537642518      192.3043337867     1  0.39197600E+09
     -187.6537377078      187.1283578559     1  0.36791162E+09
     -187.6537208730      201.4041682181     1  0.37100291E+09
     -187.6537092072      188.2620699344     1  0.38081014E+09
     -187.6536927606      192.0144773160     1  0.39468611E+09
     -187.6536539441      193.0563560249     1  0.36778681E+09
     -187.6536361156      192.2435962508     1  0.36803395E+09
     -187.6536224232      186.4758846836     1  0.36399644E+09
     -187.6535845163      193.0284896954     1  0.38915724E+09
     -187.6535734574      187.4442023694     1  0.37924757E+09
     -187.6535408017      191.8381488078     1  0.37073264E+09
     -187.6535331791      186.3823603101     1  0.37800139E+09
     -187.6535005056      193.0649419201     1  0.36489472E+09
     -187.6534581789      190.3886152977     1  0.34370366E+09
     -187.6534273992      193.5860345277     1  0.36340161E+09
     -187.6534162318      188.0973234687     1  0.38436753E+09
     -187.6533844496      190.7486313434     1  0.37436517E+09
     -187.6533573052      190.7269081105     1  0.37617134E+09
     -187.6533486420      187.9691260004     1  0.37269322E+09
     -187.6533362646      191.7547373097     1  0.36651463E+09
     -187.6533344032      193.6689865991     1  0.36682208E+09
     -187.6533055571      193.9265300374     1  0.35403033E+09
     -187.6533023096      190.8506622792     1  0.37270844E+09
     -187.6532380169      199.8228051344     1  0.39670688E+09
     -187.6531585544      191.2189506048     1  0.34214755E+09
     -187.6531475325      193.5779724022     1  0.37222647E+09
     -187.6531433233      190.7228204442     1  0.36601127E+09
     -187.6531376067      195.3731183735     1  0.36611514E+09
     -187.6531074425      187.6915691069     1  0.38466726E+09
     -187.6530887696      182.0601323526     1  0.35742448E+09
     -187.6530854842      189.4345539362     1  0.36901162E+09
     -187.6530684946      194.1492291498     1  0.35560650E+09
     -187.6530512602      184.5104137217     1  0.37256239E+09
     -187.6530319464      194.3489158504     1  0.36350299E+09
     -187.6530269026      193.8680659451     1  0.37523555E+09
     -187.6530187311      190.2111987553     1  0.38119529E+09
     -187.6529117964      188.9359865030     1  0.37636545E+09
     -187.6528778160      196.3229230001     1  0.37372404E+09
     -187.6528529333      196.1072875166     1  0.37211403E+09
     -187.6528396997      195.2276284906     1  0.38733841E+09
     -187.6528329434      196.1832099954     1  0.38574242E+09
     -187.6528196494      188.5564955832     1  0.38063804E+09
     -187.6527866430      194.1580386292     1  0.37381015E+09
     -187.6527339960      191.8049016480     1  0.37042220E+09
     -187.6527263679      191.3326267417     1  0.36762882E+09
     -187.6527224204      191.2645036233     1  0.38436017E+09
     -187.6526486203      194.0384515976     1  0.35602775E+09
     -187.6526107838      195.0916780425     1  0.36594061E+09
     -187.6525555172      189.5604994127     1  0.37844238E+09
     -187.6525375229      191.6215009981     1  0.37260090E+09
     -187.6524798945      191.4421012186     1  0.38645824E+09
     -187.6524752000      192.5758904497     1  0.38178185E+09
     -187.6524658780      188.6609674403     1  0.37197404E+09
     -187.6524212863      189.6622364690     1  0.37921982E+09
     -187.6524134751      188.5829976224     1  0.37471207E+09
     -187.6523698805      191.0875665182     1  0.36822800E+09
     -187.6523623977      193.9519021841     1  0.35134226E+09
     -187.6523391800      193.2485258751     1  0.37455112E+09
     -187.6523359588      190.4280732383     1  0.37025442E+09
     -187.6523317299      188.5941109047     1  0.36823317E+09
     -187.6522508665      192.2573745518     1  0.35394749E+09
     -187.6522327139      194.1617211958     1  0.36147267E+09
     -187.6522094408      192.0825583545     1  0.39593328E+09
     -187.6521933093      190.4861370939     1  0.37179391E+09
     -187.6521814363      189.1776875824     1  0.38853315E+09
     -187.6521607737      195.0123099920     1  0.37630774E+09
     -187.6521373314      190.1223501622     1  0.37103187E+09
     -187.6520986682      192.3993879929     1  0.36724396E+09
     -187.6520805374      196.8928085053     1  0.37600695E+09
     -187.6520373604      191.8145408922     1  0.37648534E+09
     -187.6520207810      188.2288166821     1  0.39089641E+09
     -187.6520124914      191.0434937836     1  0.38568122E+09
     -187.6520071588      194.7045489865     1  0.36706731E+09
     -187.6519998995      190.2561901058     1  0.37657951E+09
     -187.6519977069      191.1275000026     1  0.37466834E+09
     -187.6519589486      188.4767627403     1  0.36487672E+09
     -187.6519237995      192.7223960761     1  0.36088737E+09
     -187.6518981582      193.0733154087     1  0.38469683E+09
     -187.6518758370      191.4880115716     1  0.35718162E+09
     -187.6518615059      191.9010083807     1  0.37129574E+09
     -187.6518466988      190.3181066518     1  0.36614186E+09
     -187.6518446670      195.2935173436     1  0.38624579E+09
     -187.6518281905      192.8329474030     1  0.36778316E+09
     -187.6517828327      191.7981438036     1  0.37315105E+09
     -187.6516821461      189.4276595483     1  0.37356793E+09
     -187.6516670776      193.6234600578     1  0.36397688E+09
     -187.6516123599      193.4408646370     1  0.37259579E+09
     -187.6515539233      191.7675617099     1  0.38049458E+09
     -187.6515488610      192.2764842698     1  0.36601141E+09
     -187.6514730242      191.9044508015     1  0.37537454E+09
     -187.6514626190      191.3054786162     1  0.39147170E+09
     -187.6513561548      194.4482266763     1  0.35980574E+09
     -187.6513068963      193.9421728409     1  0.38305818E+09
     -187.6512929848      194.3064042264     1  0.37401199E+09
     -187.6512577329      192.3551467618     1  0.37313661E+09
     -187.6512015206      192.7682604648     1  0.35673296E+09
     -187.6511761081      193.1737973509     1  0.37346087E+09
     -187.6511576545      193.9611730212     1  0.37862860E+09
     -187.6511503923      193.8226401769     1  0.36510906E+09
     -187.6511450295      192.4992596276     1  0.34751983E+09
     -187.6511372578      192.9818580915     1  0.37869813E+09
     -187.6511053142      200.2142558973     1  0.37014162E+09
     -187.6511004064      194.6902687543     1  0.36611573E+09
     -187.6510912810      194.4309908629     1  0.38183439E+09
     -187.6510769712      197.2191292349     1  0.36898871E+09
     -187.6510396285      186.4943616244     1  0.36223448E+09
     -187.6510340590      192.1334462655     1  0.36658780E+09
     -187.6510324450      191.6598730121     1  0.39974271E+09
     -187.6509887963      193.0638957197     1  0.35153592E+09
     -187.6509700332      187.9527912445     1  0.39015688E+09
     -187.6509376681      194.9411532603     1  0.40337091E+09
     -187.6508238134      191.2834304708     1  0.37042526E+09
     -187.6508156940      191.8075928692     1  0.36499778E+09
     -187.6507896685      190.3118909054     1  0.37152871E+09
     -187.6507723773      193.2015751418     1  0.37743481E+09
     -187.6507159816      187.2507597183     1  0.36850853E+09
     -187.6507147431      189.1406997631     1  0.38474249E+09
     -187.6507133369      191.1986582596     1  0.37605833E+09
     -187.6506782896      189.8040038383     1  0.36527968E+09
     -187.6506429360      194.9438263291     1  0.36904799E+09
     -187.6506358723      197.2544962881     1  0.39070966E+09
     -187.6505854683      193.0297480778     1  0.35993812E+09
     -187.6505312411      188.5536736235     1  0.35745049E+09
     -187.6505055535      191.2835700416     1  0.36867660E+09
     -187.6504794608      188.9262260320     1  0.37266194E+09
     -187.6503951507      193.3543633805     1  0.37482511E+09
     -187.6503729799      188.8880047298     1  0.37259097E+09
     -187.6503633094      193.0174177718     1  0.38443848E+09
     -187.6503531005      187.3831156221     1  0.36589909E+09
     -187.6503148535      192.8473448515     1  0.38031341E+09
     -187.6503011888      194.5275566037     1  0.36895362E+09
     -187.6502830012      194.4419356915     1  0.38648171E+09
     -187.6502311518      193.8825103394     1  0.36506504E+09
     -187.6502215755      193.3882356698     1  0.37187480E+09
     -187.6502003318      192.4331922482     1  0.37905038E+09
     -187.6501479845      194.8762699577     1  0.38759138E+09
     -187.6501370074      189.8358420440     1  0.36181336E+09
     -187.6501004283      191.1579539930     1  0.37721338E+09
     -187.6500895972      191.9521405423     1  0.40350680E+09
     -187.6500536921      190.1921422068     1  0.37621809E+09
     -187.6500452990      190.9100466540     1  0.38103578E+09
     -187.6500329172      198.2788160104     1  0.36349596E+09
     -187.6499995886      191.5375212819     1  0.34988714E+09
     -187.6499177531      188.2074135938     1  0.36287036E+09
     -187.6498993488      193.3227597784     1  0.36391327E+09
     -187.6498828374      193.2886225366     1  0.37519046E+09
     -187.6498660861      188.6410833144     1  0.36836638E+09
     -187.6498494041      195.0628637215     1  0.38060986E+09
     -187.6498326796      190.1177297652     1  0.37139723E+09
     -187.6498104782      192.0171068055     1  0.38354958E+09
     -187.6497888770      193.1978453316     1  0.40166478E+09
     -187.6497858500      191.7431751540     1  0.37418427E+09
     -187.6497702859      193.8706142151     2  0.35558704E+09
     -187.6497603964      190.0987578666     1  0.37064528E+09
     -187.6496801842      193.2004881160     1  0.36245236E+09
     -187.6495915493      183.1330832289     1  0.36602964E+09
     -187.6495654929      193.0368626938     1  0.37168091E+09
     -187.6495466437      192.8380471162     1  0.37360850E+09
     -187.6495438551      192.7248245781     1  0.37701206E+09
     -187.6495388279      191.0280096581     1  0.36867539E+09
     -187.6495290434      192.5389186637     1  0.38516156E+09
     -187.6495223823      192.8192542879     1  0.38709042E+09
     -187.6495180357      187.3796299738     1  0.37746926E+09
     -187.6495094142      194.9470552238     1  0.37966814E+09
     -187.6494393648      192.9200499244     1  0.37420520E+09
     -187.6493787270      190.7394031223     1  0.38658193E+09
     -187.6493085532      192.3877155333     1  0.39102772E+09
     -187.6493037732      193.3337084638     1  0.38333265E+09
     -187.6492729180      195.2049749354     1  0.37939107E+09
     -187.6492616733      188.9064862812     1  0.37627467E+09
     -187.6492545985      189.1818852859     1  0.38885422E+09
     -187.6492535255      189.0768381911     1  0.37532575E+09
     -187.6492471223      188.8266478083     1  0.36145830E+09
     -187.6492245235      191.0183367718     1  0.37624863E+09
     -187.6492009003      191.9308499901     2  0.36620413E+09
     -187.6491710769      187.6822805234     1  0.36577320E+09
     -187.6491491855      191.6228127358     1  0.36977407E+09
     -187.6491395500      194.7522163957     1  0.36810802E+09
     -187.6491196680      198.5557374071     1  0.40260331E+09
     -187.6490889222      192.3312050999     1  0.38105452E+09
     -187.6490331242      191.3871993538     1  0.38569589E+09
     -187.6490155909      191.6734109649     1  0.35432958E+09
     -187.6489862665      193.4264631675     1  0.38939155E+09
     -187.6489572392      191.4201252853     1  0.36201842E+09
     -187.6489474745      194.6407352566     1  0.37498702E+09
     -187.6489435142      193.3929903083     1  0.36860524E+09
     -187.6489310405      194.8545920008     1  0.37370395E+09
     -187.6489024411      192.4933886717     1  0.35478250E+09
     -187.6488977798      194.0984067618     1  0.38774709E+09
     -187.6488800483      199.0770039808     1  0.37824306E+09
     -187.6488650183      193.7104486886     1  0.38941883E+09
     -187.6487824875      192.0261288328     1  0.37459515E+09
     -187.6487367520      195.4575848302     1  0.36732486E+09
     -187.6486878292      195.6245507712     1  0.39385821E+09
     -187.6486842025      190.3550489114     1  0.36072064E+09
     -187.6486324665      190.5979631953     1  0.37296315E+09
     -187.6486177566      192.8484152919     1  0.38467077E+09
     -187.6486050839      194.1659650302     1  0.35490213E+09
     -187.6485989036      195.4939596955     1  0.38432055E+09
     -187.6485927625      192.6174076274     1  0.38483764E+09
     -187.6485742070      194.3829072247     1  0.36778369E+09
     -187.6485566280      192.5643843978     1  0.39499361E+09
     -187.6485256420      191.1075284582     1  0.37206006E+09
     -187.6485110093      191.7385218531     1  0.37453817E+09
     -187.6484956332      194.1083907053     1  0.37224884E+09
     -187.6484800157      192.9699434273     1  0.36668945E+09
     -187.6484783370      191.0041168388     1  0.36282393E+09
     -187.6484648674      184.8401563981     1  0.36925625E+09
     -187.6484371608      195.5350349466     1  0.37153924E+09
     -187.6484328052      189.9245915191     1  0.38156690E+09
     -187.6484234574      191.9013081685     1  0.37872890E+09
     -187.6484054151      199.3985436539     1  0.36573475E+09
     -187.6484026738      192.9475758876     1  0.36014870E+09
     -187.6483833374      190.4206079826     1  0.36441718E+09
     -187.6483773341      191.2061116248     1  0.37412778E+09
     -187.6483258665      190.4648237849     1  0.39533728E+09
     -187.6483088050      192.9517239015     1  0.39077411E+09
     -187.6483054709      190.7785256765     1  0.38491704E+09
     -187.6482682304      190.9482376232     1  0.38200325E+09
     -187.6482515371      190.4856618741     1  0.39234188E+09
     -187.6481626444      194.4729280495     1  0.37665442E+09
     -187.6481590838      192.7334293718     1  0.37207987E+09
     -187.6481507465      185.7219771855     1  0.37645771E+09
     -187.6481464824      194.2342852376     1  0.36639849E+09
     -187.6481290099      191.1028188198     1  0.37871579E+09
     -187.6481023006      195.5543841503     1  0.37569687E+09
     -187.6480852697      191.5302589538     1  0.37042473E+09
     -187.6480475945      190.5580787413     1  0.36943339E+09
     -187.6480242728      193.7273861081     1  0.37177460E+09
     -187.6479903284      193.2514943167     1  0.40341938E+09
     -187.6479816289      193.3987817999     1  0.36852150E+09
     -187.6479590690      191.1074416359     1  0.37162384E+09
     -187.6479295367      194.5321447828     1  0.38935135E+09
     -187.6479256197      193.7536869030     1  0.36287121E+09
     -187.6479197581      191.7782575621     1  0.38202718E+09
     -187.6479075989      191.5910291285     1  0.36851028E+09
     -187.6478912796      193.7064281821     1  0.37072337E+09
     -187.6478863901      184.6185701792     1  0.37193563E+09
     -187.6478611812      199.9273760297     1  0.39343012E+09
     -187.6478493063      191.6383287478     1  0.34950608E+09
     -187.6478173636      190.2808308164     1  0.37756807E+09
     -187.6478127318      193.4702906394     1  0.38270866E+09
     -187.6478061565      192.5547001763     1  0.35994437E+09
     -187.6477950105      191.8906814231     1  0.37882551E+09
     -187.6477508385      191.2640408200     1  0.36425734E+09
     -187.6477453053      192.2374730585     1  0.38817260E+09
     -187.6477288127      198.8022922833     1  0.39679298E+09
     -187.6476849558      198.4263024691     1  0.35857758E+09
     -187.6476695775      197.1682492917     1  0.39812371E+09
     -187.6476309567      193.9525522454     1  0.38099509E+09
     -187.6476253453      186.0221165940     1  0.36373771E+09
     -187.6476212716      192.7802206364     1  0.36809044E+09
     -187.6476053075      193.1080183208     1  0.37916503E+09
     -187.6475892842      196.3330249869     1  0.37100964E+09
     -187.6475877431      191.9866570681     1  0.37407093E+09
     -187.6475194272      186.4016146045     1  0.38203922E+09
     -187.6474860903      189.5273445357     1  0.38815097E+09
     -187.6474394227      185.8990163816     1  0.37639446E+09
     -187.6474272744      191.2822795362     1  0.37340134E+09
     -187.6474082073      186.9891633830     1  0.36969691E+09
     -187.6474027792      195.0200181682     1  0.36434965E+09
     -187.6473849127      189.6644595292     1  0.37747539E+09
     -187.6473758367      195.6699287642     1  0.38170078E+09
     -187.6473384474      193.8502320943     1  0.39176302E+09
     -187.6472641282      190.2935927827     1  0.38079357E+09
     -187.6472377775      195.1320144827     1  0.38520528E+09
     -187.6472337703      194.0880438231     1  0.37470343E+09
     -187.6471968643      187.9872518671     1  0.37162904E+09
     -187.6471378246      191.7230472798     1  0.38647997E+09
     -187.6471113061      193.2554744958     1  0.35414225E+09
     -187.6470649229      191.9644904017     1  0.38814874E+09
     -187.6470142100      187.6400804524     1  0.38155633E+09
     -187.6470129107      194.5208799712     1  0.36677508E+09
     -187.6470105025      190.3116709885     1  0.37682267E+09
     -187.6470044446      195.3090144045     1  0.39675710E+09
     -187.6469922223      188.3377762331     1  0.36443838E+09
     -187.6469658437      191.5166453111     1  0.36629733E+09
     -187.6469618972      193.4711542209     1  0.37411526E+09
     -187.6469524324      189.9903963047     1  0.38834566E+09
     -187.6469208791      189.5147571185     1  0.37062372E+09
     -187.6469014167      191.2723780340     1  0.36921863E+09
     -187.6468753213      191.3991433790     1  0.37119167E+09
     -187.6468696897      193.9290078096     1  0.37903390E+09
     -187.6467607854      189.9048984363     1  0.38411881E+09
     -187.6466791349      190.6842592978     1  0.36823708E+09
     -187.6466655713      192.2570420646     1  0.35550266E+09
     -187.6466614602      190.8887010168     1  0.37425330E+09
     -187.6466219592      191.0596294081     1  0.37601091E+09
     -187.6466046298      194.1986891117     1  0.38967944E+09
     -187.6466007603      193.9787076011     1  0.37443667E+09
     -187.6465884135      190.9022672228     1  0.37505051E+09
     -187.6465813994      187.7333197881     1  0.36636206E+09
     -187.6465557242      190.9933658685     1  0.37071296E+09
     -187.6465416130      189.6125236221     1  0.37650213E+09
     -187.6465187214      193.0908423623     1  0.37942943E+09
     -187.6465128475      192.6857497623     1  0.35527008E+09
     -187.6464754409      190.5575458432     1  0.37770036E+09
     -187.6464671266      188.4655625958     1  0.37499335E+09
     -187.6464604030      189.6242995192     1  0.36630865E+09
     -187.6464403425      184.2485673383     1  0.37748259E+09
     -187.6464212282      190.6422114998     1  0.36485807E+09
     -187.6464040818      191.8893854661     1  0.36218341E+09
     -187.6463874342      192.8400353955     1  0.36607960E+09
     -187.6463572190      197.8404241690     1  0.37036140E+09
     -187.6463439865      192.4105742580     1  0.37705896E+09
     -187.6463212599      191.5091715600     1  0.39121001E+09
     -187.6462580596      191.9954199140     1  0.36422810E+09
     -187.6462355771      190.3845872347     1  0.38949894E+09
     -187.6462199291      195.0418294713     1  0.36625053E+09
     -187.6462157131      192.8391764372     1  0.38073942E+09
     -187.6461818578      193.5849183770     1  0.37713932E+09
     -187.6460859543      190.5302326299     1  0.38802254E+09
     -187.6460214478      193.5414193223     1  0.37828263E+09
     -187.6460178792      190.3791108721     1  0.36433393E+09
     -187.6460149631      190.3818638407     1  0.38189262E+09
     -187.6459687949      191.3155145026     1  0.37221924E+09
     -187.6459517761      197.6260495502     1  0.36932594E+09
     -187.6459396038      192.7961610120     1  0.37374441E+09
     -187.6459063777      186.0156201939     1  0.35543629E+09
     -187.6458795608      192.3775194974     1  0.36635940E+09
     -187.6458611257      191.7350635190     1  0.37821021E+09
     -187.6458485542      193.2201159795     1  0.38096905E+09
     -187.6458415684      192.1193706873     1  0.37912304E+09
     -187.6458398894      196.4566055523     1  0.37363622E+09
     -187.6458345801      193.9586841170     1  0.38278998E+09
     -187.6458084250      193.0409668723     1  0.36937493E+09
     -187.6457787922      194.1978400003     1  0.38401936E+09
     -187.6457763355      193.2664280621     1  0.38058992E+09
     -187.6457562440      192.0280435393     1  0.36301147E+09
     -187.6457387318      190.3776332074     1  0.39039217E+09
     -187.6457166901      190.1549085067     1  0.37125119E+09
     -187.6456558090      199.4572957120     1  0.39134752E+09
     -187.6456531437      195.1636897450     1  0.37122278E+09
     -187.6456403949      188.3378687047     1  0.38334119E+09
     -187.6456037722      190.6702415659     1  0.38026187E+09
     -187.6455763211      187.6538974142     1  0.37558607E+09
     -187.6455503512      192.2552587054     2  0.39030447E+09
     -187.6455444503      192.8094816634     2  0.36286000E+09
     -187.6453987192      193.5592517424     1  0.36949451E+09
     -187.6453661584      191.3900345308     1  0.35482877E+09
     -187.6453641284      188.4194096375     1  0.37288853E+09
     -187.6453242353      187.4312982806     1  0.38179220E+09
     -187.6453185814      193.1261191451     1  0.37155931E+09
     -187.6453057788      194.6124354467     1  0.39007079E+09
     -187.6452903502      191.6000272390     1  0.36807372E+09
     -187.6452768810      198.2609548020     1  0.37902912E+09
     -187.6452232025      189.4172779307     1  0.39063274E+09
     -187.6452112356      190.5082654416     1  0.37670228E+09
     -187.6451218722      192.3152863462     1  0.37075463E+09
     -187.6451147960      190.5913947986     1  0.37318113E+09
     -187.6451068874      196.8612007200     1  0.37643517E+09
     -187.6450769675      189.0962824675     1  0.37514920E+09
     -187.6450500524      187.5049988970     1  0.36994462E+09
     -187.6450177352      191.3736941519     2  0.35243247E+09
     -187.6449783505      193.4093951165     1  0.37968143E+09
     -187.6449562833      191.8903788848     1  0.37745942E+09
     -187.6449355571      191.1072636494     1  0.36000376E+09
     -187.6448591062      186.8988172406     1  0.38680979E+09
     -187.6448418353      190.8499318282     1  0.34251951E+09
     -187.6447579720      191.7455458937     1  0.36823741E+09
     -187.6447288499      195.3996995305     1  0.40489839E+09
     -187.6447118270      192.3076945816     1  0.37530193E+09
     -187.6446672499      191.8138150114     1  0.36493924E+09
     -187.6446365846      189.7355186892     1  0.37438385E+09
     -187.6445985291      194.1664838003     1  0.36605325E+09
     -187.6445818345      198.4275944577     1  0.37882324E+09
     -187.6445237264      191.1682237932     1  0.40405210E+09
     -187.6445004974      192.1160664884     1  0.36838513E+09
     -187.6444873840      193.9165431225     1  0.36750868E+09
     -187.6444559842      190.5423959309     1  0.35706880E+09
     -187.6444351991      190.4936539036     1  0.37839187E+09
     -187.6444207267      187.0089826718     1  0.37756563E+09
     -187.6444094574      190.8310719994     1  0.37679661E+09
     -187.6444035481      192.1215338724     1  0.38505650E+09
     -187.6443872927      195.4542937945     1  0.38486125E+09
     -187.6443639613      188.0677836598     1  0.37610804E+09
     -187.6443592551      194.9903636550     1  0.36549597E+09
     -187.6443489364      191.3554758581     1  0.35555252E+09
     -187.6443085980      200.1146520740     1  0.37700595E+09
     -187.6443014553      201.4288835748     1  0.37197867E+09
     -187.6442885721      189.1001674537     1  0.40087972E+09
     -187.6442838706      194.0127112319     1  0.38185801E+09
     -187.6442494019      195.7973486231     1  0.36159207E+09
     -187.6441783238      190.3429771060     1  0.38018884E+09
     -187.6441709250      188.1498725746     1  0.37371186E+09
     -187.6441225591      190.3850136577     1  0.37248512E+09
     -187.6441047098      192.8363220095     1  0.37428732E+09
     -187.6440898137      199.3702055039     1  0.36618944E+09
     -187.6440673726      189.1318600901     1  0.37520950E+09
     -187.6440631915      189.6246435995     1  0.37104764E+09
     -187.6440318699      189.0055041735     1  0.36014609E+09
     -187.6440239316      191.1343614311     1  0.37003672E+09
     -187.6440018647      192.2039127634     1  0.37117275E+09
     -187.6439901264      189.6617555141     1  0.37787971E+09
     -187.6439558264      189.4449141268     1  0.36523496E+09
     -187.6439280617      189.7327135270     1  0.37119860E+09
     -187.6439127764      189.0515044279     1  0.38686774E+09
     -187.6439085079      189.0458851737     1  0.35600454E+09
     -187.6439062404      186.2063164267     1  0.38134748E+09
     -187.6438892109      191.3777570923     1  0.37587568E+09
     -187.6438792365      189.9003164046     1  0.37465202E+09
     -187.6438644958      192.6968876218     1  0.37029021E+09
     -187.6438552984      190.7692528791     1  0.37666031E+09
     -187.6438467028      189.7728691361     1  0.36696663E+09
     -187.6437589788      195.0091609289     1  0.36853246E+09
     -187.6437557232      188.5371611846     1  0.38038262E+09
     -187.6437370271      194.4689022125     1  0.38483749E+09
     -187.6437065723      189.7202755055     1  0.36621480E+09
     -187.6436708288      190.8661170408     1  0.38102278E+09
     -187.6436129489      189.8123108237     1  0.36457431E+09
     -187.6435910090      190.4806044430     1  0.35371733E+09
     -187.6435711818      190.7672304102     1  0.37320982E+09
     -187.6435686423      191.9590964572     1  0.36771427E+09
     -187.6435413933      193.1966194217     1  0.37855382E+09
     -187.6434957663      194.5985936965     1  0.36025648E+09
     -187.6434833200      188.9688278699     1  0.37654436E+09
     -187.6434726178      191.1726359610     1  0.36799129E+09
     -187.6434679818      196.8758564447     1  0.38430015E+09
     -187.6434668983      193.4845400182     1  0.38334958E+09
     -187.6434629267      200.2637443915     1  0.37220241E+09
     -187.6434535595      191.5893492130     1  0.37058445E+09
     -187.6433948303      197.3146072027     1  0.39996039E+09
     -187.6433551906      189.6150003550     1  0.37652330E+09
     -187.6433245375      192.9484001490     1  0.37123127E+09
     -187.6432889294      193.0066941905     1  0.37279826E+09
     -187.6432786990      194.0061679385     1  0.38382716E+09
     -187.6432387435      199.0074146524     1  0.39107790E+09
     -187.6432349282      193.3439177821     1  0.37283605E+09
     -187.6432326849      191.2431846528     1  0.36642716E+09
     -187.6432302747      192.0121128507     1  0.37960505E+09
     -187.6432080068      197.8079485904     1  0.36275730E+09
     -187.6431745412      191.0316596871     1  0.37542860E+09
     -187.6431691710      191.8179242682     1  0.38294270E+09
     -187.6431638363      192.1012240376     1  0.36977633E+09
     -187.6431431784      187.7816331962     1  0.37566763E+09
     -187.6431053173      190.4718405248     1  0.38029158E+09
     -187.6430949671      195.3592884355     1  0.35663743E+09
     -187.6430921311      199.4566787665     1  0.36631621E+09
     -187.6430823605      193.1776123836     1  0.37475960E+09
     -187.6430280735      195.9475482838     2  0.39335940E+09
     -187.6430100115      185.4161019917     1  0.38313180E+09
     -187.6429886213      190.5978775166     1  0.36649114E+09
     -187.6429718696      189.8720635645     1  0.34173799E+09
     -187.6429596089      191.9605637931     1  0.38828711E+09
     -187.6429475874      190.6537572270     1  0.38569690E+09
     -187.6429024499      193.2974376317     1  0.37968065E+09
     -187.6429006572      184.6947613313     1  0.37570472E+09
     -187.6428666083      192.3653164283     1  0.36970728E+09
     -187.6428646266      190.9461510509     1  0.37409594E+09
     -187.6428624068      189.5659173730     1  0.35793474E+09
     -187.6428362689      193.1004486681     1  0.39071470E+09
     -187.6428304991      193.2974969372     1  0.36670328E+09
     -187.6427888223      197.0202880529     1  0.38183898E+09
     -187.6427751251      190.7134130427     1  0.38545870E+09
     -187.6427683703      195.8830197053     1  0.36995230E+09
     -187.6427616302      191.4224070314     1  0.36955391E+09
     -187.6427262114      197.1712968962     1  0.39058990E+09
     -187.6427099037      197.6052063746     1  0.37300439E+09
     -187.6426941322      190.2479482277     1  0.36825672E+09
     -187.6426566082      189.4231950924     1  0.37580959E+09
     -187.6426219939      191.9622327127     1  0.38226884E+09
     -187.6426062027      196.5984439248     1  0.39657271E+09
     -187.6425989460      186.5095709036     1  0.37940119E+09
     -187.6425927327      190.6192979789     1  0.37095722E+09
     -187.6425756697      189.3837711906     1  0.36510053E+09
     -187.6424686619      191.2371996624     1  0.37770012E+09
     -187.6424592147      189.1340565574     1  0.36636476E+09
     -187.6424572474      192.2494229482     1  0.37456120E+09
     -187.6424463404      191.5834049181     1  0.37941786E+09
     -187.6424262535      193.0630313709     1  0.37886548E+09
     -187.6424170174      193.7591284538     1  0.38293063E+09
     -187.6423589424      195.8001900479     1  0.37468251E+09
     -187.6422645610      191.0537897524     1  0.36434959E+09
     -187.6422360925      186.2575915402     1  0.36343091E+09
     -187.6422200650      190.2792036835     1  0.37180587E+09
     -187.6421591508      192.9451740692     1  0.35579380E+09
     -187.6421386972      192.9201185503     2  0.37335688E+09
     -187.6420989225      188.2696573261     1  0.34972052E+09
     -187.6420907251      188.5139591745     1  0.35558760E+09
     -187.6420711549      195.2638083963     1  0.38206130E+09
     -187.6420549599      191.8787327266     1  0.38873996E+09
     -187.6419959548      191.3381354176     1  0.38430434E+09
     -187.6419883936      189.3762503166     1  0.37247718E+09
     -187.6419827803      190.4822835293     1  0.37656699E+09
     -187.6419639466      184.1678507800     1  0.36832436E+09
     -187.6419523919      197.4859983950     1  0.37705872E+09
     -187.6419428069      190.5333185844     1  0.36113966E+09
     -187.6419373063      190.5353497959     1  0.36816126E+09
     -187.6419300986      188.8150504607     1  0.36471061E+09
     -187.6419275448      192.1514600617     1  0.35745143E+09
     -187.6419239260      197.1323513827     2  0.37648938E+09
     -187.6418466905      195.5286051369     1  0.40908300E+09
     -187.6418332713      191.9426055961     1  0.34299757E+09
     -187.6418280410      189.5321152602     1  0.37299521E+09
     -187.6418200062      188.2773964364     1  0.38497283E+09
     -187.6417789660      187.2813976616     1  0.36524088E+09
     -187.6416949610      193.7501605018     1  0.37609832E+09
     -187.6416414050      192.6543834196     1  0.36796497E+09
     -187.6416298824      189.0157529598     1  0.36935562E+09
     -187.6416122615      191.8713684815     1  0.37406172E+09
     -187.6415757364      192.4412618696     1  0.38037921E+09
     -187.6415724319      191.1372360302     1  0.35529806E+09
     -187.6415698060      196.1021262108     1  0.37845645E+09
     -187.6415643080      188.8611258743     1  0.37169012E+09
     -187.6415151227      192.6350051799     1  0.35635254E+09
     -187.6414634890      191.6457847177     1  0.38246243E+09
     -187.6414443674      192.9334378603     1  0.37723543E+09
     -187.6414362902      197.4770758715     1  0.37994584E+09
     -187.6414117268      191.1826695971     1  0.35404168E+09
     -187.6413767246      195.1294292719     1  0.39168852E+09
     -187.6413618757      193.3734432923     1  0.35335745E+09
     -187.6413507755      190.2103030428     1  0.37334699E+09
     -187.6413353549      191.6258661074     1  0.36667859E+09
     -187.6412873328      188.9493110918     1  0.37950851E+09
     -187.6412823479      186.6026148389     1  0.37089817E+09
     -187.6412748452      191.2825033473     1  0.36717827E+09
     -187.6412305444      190.4916778668     1  0.39079316E+09
     -187.6412200050      193.4211421655     1  0.38031876E+09
     -187.6412151257      189.1968370632     1  0.35767459E+09
     -187.6411985484      194.0749973546     1  0.37723285E+09
     -187.6411949385      189.5493289310     1  0.37610128E+09
     -187.6411882914      184.4562766297     1  0.35926471E+09
     -187.6411865798      190.7974427000     1  0.37489710E+09
     -187.6411733869      184.8856737007     1  0.37650185E+09
     -187.6411711136      191.1639075228     1  0.38010734E+09
     -187.6411580207      193.5040183904     1  0.37719308E+09
     -187.6410668006      192.0611151364     1  0.37694798E+09
     -187.6410629650      191.5860136330     1  0.37733565E+09
     -187.6410576866      191.5046556779     1  0.36592464E+09
     -187.6410537159      188.8738477727     1  0.37598812E+09
     -187.6410415552      198.3939995709     1  0.37011694E+09
     -187.6410277854      191.1580966641     1  0.37930878E+09
     -187.6410107120      190.7491663299     1  0.36034648E+09
     -187.6409902102      192.1668673707     1  0.37800416E+09
     -187.6409513531      189.9442613756     1  0.37469671E+09
     -187.6409475514      189.9031625315     1  0.37934865E+09
     -187.6409235341      191.5206256108     1  0.35197922E+09
     -187.6409091799      193.8131094901     1  0.37855791E+09
     -187.6408824342      189.8962804743     1  0.37912357E+09
     -187.6408448671      194.2359935934     1  0.37464191E+09
     -187.6408149616      193.9361452525     1  0.38604875E+09
     -187.6407986557      186.1219536173     1  0.37273147E+09
     -187.6407939799      191.6640345851     1  0.35526639E+09
     -187.6407743069      195.0556254266     1  0.37580118E+09
     -187.6407570925      192.5677775398     1  0.36790694E+09
     -187.6407483598      190.4970119078     1  0.37388489E+09
     -187.6407464278      190.4827280605     1  0.37813106E+09
     -187.6407409606      192.1344264507     1  0.36435952E+09
     -187.6407364887      189.3031022594     1  0.37997848E+09
     -187.6407284598      188.1286089276     1  0.37821878E+09
     -187.6407169490      187.9586310860     1  0.36874223E+09
     -187.6407101374      188.8502188604     1  0.36366898E+09
     -187.6406565364      189.5833540962     1  0.37019619E+09
     -187.6406464628      189.3526451983     1  0.38030716E+09
     -187.6406377805      193.2808466906     1  0.40096343E+09
     -187.6406061373      187.3992044581     1  0.36351932E+09
     -187.6405718747      193.5656222726     1  0.39555285E+09
     -187.6405479996      188.1269056541     1  0.37579544E+09
     -187.6404667278      192.0064178910     1  0.38173178E+09
     -187.6404632721      193.2057145916     1  0.37407842E+09
     -187.6404552939      188.3717588238     1  0.38902081E+09
     -187.6404526990      191.9085726551     1  0.38041969E+09
     -187.6404476098      190.7137164190     1  0.39766445E+09
     -187.6404357525      195.6582959895     1  0.38696465E+09
     -187.6403828847      192.8631337523     1  0.35297953E+09
     -187.6403804952      191.2020997740     1  0.36229273E+09
     -187.6403602282      194.6843982904     1  0.36826365E+09
     -187.6403567683      194.0171543079     1  0.36790934E+09
     -187.6403277038      189.4392656220     1  0.36555363E+09
     -187.6403085469      193.2981094886     1  0.34740644E+09
     -187.6402567006      194.5920634829     1  0.38226246E+09
     -187.6402447634      196.1799391193     1  0.40370272E+09
     -187.6402422613      194.3789203258     1  0.35663622E+09
     -187.6402349355      190.2500463004     1  0.38295363E+09
     -187.6401974265      190.0925492405     1  0.36237317E+09
     -187.6401842928      189.9088792631     1  0.38006262E+09
     -187.6401823796      198.1262368565     1  0.36841014E+09
     -187.6401694909      194.6018266299     1  0.36866993E+09
     -187.6401630428      195.6017817726     1  0.38142519E+09
     -187.6401500675      192.5629221182     1  0.36844599E+09
     -187.6401015220      191.7834718684     1  0.39214568E+09
     -187.6400652728      193.5469475927     1  0.36996645E+09
     -187.6400554959      189.9369364676     1  0.36486136E+09
     -187.6400531282      192.8981054500     1  0.36593913E+09
     -187.6400243379      190.4036996176     1  0.37427488E+09
     -187.6400227748      192.2855584656     1  0.37238329E+09
     -187.6400165685      194.9878433096     1  0.39325376E+09
     -187.6399811889      193.4422356871     1  0.37769540E+09
     -187.6399171371      188.4146869544     1  0.36330774E+09
     -187.6399085070      192.6723563795     1  0.35643567E+09
     -187.6399036108      192.4768980978     1  0.38397355E+09
     -187.6398803172      199.6391700643     1  0.38906452E+09
     -187.6398255137      193.5564382954     1  0.36874890E+09
     -187.6398130829      192.0691794260     2  0.39209775E+09
     -187.6398049537      189.2548119808     1  0.34257615E+09
     -187.6397977559      189.0934795549     1  0.38119504E+09
     -187.6397780576      193.3122550314     1  0.38278936E+09
     -187.6397553337      191.7398486561     1  0.37657573E+09
     -187.6397508183      188.9410288713     1  0.37213256E+09
     -187.6397340171      192.8616419615     1  0.37088876E+09
     -187.6397240140      195.1934531121     1  0.35897677E+09
     -187.6397217216      191.8234927100     1  0.36963098E+09
     -187.6396844454      193.6995306888     1  0.37815253E+09
     -187.6396776026      191.1770801061     1  0.36142031E+09
     -187.6396706000      193.4173650647     1  0.39181684E+09
     -187.6396609631      195.6556049281     1  0.38104870E+09
     -187.6396445246      190.5101130367     1  0.36310652E+09
     -187.6395905592      190.5062711144     1  0.37917789E+09
     -187.6395751458      199.0303046386     2  0.36365736E+09
     -187.6395704828      191.2317961862     1  0.36275831E+09
     -187.6395577944      189.2116000375     1  0.38115328E+09
     -187.6395487599      188.2222601168     1  0.35383289E+09
     -187.6395362152      189.7380520856     1  0.37237751E+09
     -187.6395285827      192.3115240200     1  0.37226253E+09
     -187.6395163232      192.9783027110     1  0.37992426E+09
     -187.6394757559      188.8376840879     1  0.34205046E+09
     -187.6394458988      190.0914499348     1  0.37033257E+09
     -187.6394334342      186.1442395578     1  0.35995993E+09
     -187.6393957886      193.6048879099     1  0.36641846E+09
     -187.6393678515      193.1882364687     1  0.37048030E+09
     -187.6393600162      192.7772822253     1  0.36242339E+09
     -187.6393421304      192.1011154863     1  0.36377818E+09
     -187.6393400665      192.1714000667     1  0.38842100E+09
     -187.6393173600      195.2385056681     1  0.39336445E+09
     -187.6392850051      191.6192546098     1  0.36471966E+09
     -187.6392160113      190.0247821901     1  0.36374171E+09
     -187.6392039502      192.1934827274     1  0.37995877E+09
     -187.6391644067      189.1290346465     1  0.36383372E+09
     -187.6391603031      194.0109694539     1  0.35305328E+09
     -187.6391291349      193.7084159934     1  0.36162129E+09
     -187.6390940261      192.5145952683     1  0.38051184E+09
     -187.6390821238      195.9102015811     1  0.37484549E+09
     -187.6390702579      192.2188585225     1  0.36442799E+09
     -187.6390661170      190.8632262719     1  0.39783615E+09
     -187.6390568975      191.6554379134     1  0.36792443E+09
     -187.6390479453      195.8204016551     1  0.37507155E+09
     -187.6389871939      191.7992820090     1  0.37551169E+09
     -187.6389805343      190.1658163621     1  0.38425690E+09
     -187.6389624451      194.2845213368     1  0.40370580E+09
     -187.6389588424      183.5801437494     1  0.35279269E+09
     -187.6389450817      189.9625576205     1  0.38791629E+09
     -187.6389057662      193.6084874894     1  0.38460434E+09
     -187.6389030494      193.1648544672     1  0.38258738E+09
     -187.6388970612      190.7440669609     1  0.37519449E+09
     -187.6388911002      190.2208292744     1  0.38258890E+09
     -187.6388816672      191.4834056934     1  0.38271559E+09
     -187.6388691388      197.2048549234     1  0.36342715E+09
     -187.6388470577      192.1053610424     1  0.37309705E+09
     -187.6388305446      187.1607194680     1  0.36823277E+09
     -187.6387713984      191.2226568477     1  0.38036751E+09
     -187.6387416831      192.1592321364     1  0.38245874E+09
     -187.6387048637      191.7937348032     1  0.37099443E+09
     -187.6386917939      191.2333380668     1  0.36871247E+09
     -187.6386607889      189.6438833315     1  0.37961178E+09
     -187.6386563491      192.0199136191     1  0.39609595E+09
     -187.6386107086      194.4279509195     1  0.36668547E+09
     -187.6386054318      191.7717931539     1  0.38977260E+09
     -187.6385762719      190.8671733470     1  0.37054058E+09
     -187.6385747354      201.0525418444     1  0.36862479E+09
     -187.6385549792      194.7136575704     1  0.38071173E+09
     -187.6385539671      192.5927626608     1  0.37641771E+09
     -187.6384899271      187.7423429262     1  0.35835313E+09
     -187.6384827228      188.8771176711     1  0.37744080E+09
     -187.6384529185      193.1277308028     1  0.36476479E+09
     -187.6384451935      191.9911889422     1  0.35875867E+09
     -187.6384202405      188.1045207990     1  0.37545072E+09
     -187.6384087224      192.4282984396     1  0.36680878E+09
     -187.6383901491      194.3216138987     1  0.36853169E+09
     -187.6383494510      190.3198562639     2  0.39397048E+09
     -187.6383397245      193.9217111778     1  0.36793712E+09
     -187.6383071217      189.6021602142     1  0.35873782E+09
     -187.6382680625      193.9700818715     1  0.38099819E+09
     -187.6382382727      193.6068182431     1  0.38816760E+09
     -187.6382014656      192.6261918607     1  0.35723168E+09
     -187.6381735257      192.0244871998     2  0.36043746E+09
     -187.6381627157      198.4250408079     1  0.36387093E+09
     -187.6381561874      189.7026714382     1  0.35667817E+09
     -187.6381519171      187.6129081492     1  0.37235044E+09
     -187.6381220570      189.6062959545     1  0.38819138E+09
     -187.6380771862      189.6282039335     1  0.36146466E+09
     -187.6380459655      195.0724575398     1  0.38890237E+09
     -187.6380174685      181.9788423456     1  0.37561782E+09
     -187.6380050601      189.2881843059     1  0.37703299E+09
     -187.6379620873      189.4738352451     1  0.34533531E+09
     -187.6379204765      193.4623810434     1  0.38094904E+09
     -187.6379092009      189.6117104539     1  0.37843919E+09
     -187.6378606375      192.1060800430     1  0.38263086E+09
     -187.6378194308      192.3063203408     1  0.36487004E+09
     -187.6377829173      190.6878428356     1  0.36552500E+09
     -187.6377770306      192.8722499563     1  0.37172253E+09
     -187.6377667106      189.4771118366     1  0.37144552E+09
     -187.6377264396      188.1656186827     1  0.37174785E+09
     -187.6377146610      200.5849234322     1  0.38435359E+09
     -187.6376978120      192.7420203760     1  0.37220162E+09
     -187.6376894711      187.9526733458     1  0.36777806E+09
     -187.6376797409      194.7128749279     1  0.36491995E+09
     -187.6376671850      188.7134655683     1  0.35753152E+09
     -187.6376636932      193.7892321101     1  0.37036748E+09
     -187.6376530764      193.3418983544     1  0.36788693E+09
     -187.6376264366      193.3805600147     1  0.38411582E+09
     -187.6375632959      186.1674458438     1  0.36021082E+09
     -187.6375551343      196.1738055248     1  0.37641077E+09
     -187.6375251897      191.8844009962     1  0.36990868E+09
     -187.6375239771      185.1565814609     1  0.35558731E+09
     -187.6375043914      186.1389370350     1  0.36895031E+09
     -187.6374893183      188.4597310193     1  0.37232994E+09
     -187.6374754751      189.1730423486     1  0.36103967E+09
     -187.6374634414      196.3338993863     1  0.37205099E+09
     -187.6373949682      198.4254246122     1  0.37586296E+09
     -187.6373570728      185.6929879946     1  0.35352340E+09
     -187.6373457375      189.4972213131     1  0.37433857E+09
     -187.6373346873      190.1416073939     1  0.39222255E+09
     -187.6373332716      191.6498400153     1  0.38036007E+09
     -187.6373152023      189.9202309066     1  0.37857065E+09
     -187.6372768537      190.6169866675     1  0.36588904E+09
     -187.6372350267      196.4680148404     1  0.37235155E+09
     -187.6372008322      190.5499152426     1  0.36367317E+09
     -187.6371799061      193.3442359291     1  0.36647499E+09
     -187.6371549463      188.2042391665     1  0.37252892E+09
     -187.6371310673      189.9219107831     1  0.37806748E+09
     -187.6370970038      190.8437379005     1  0.38372423E+09
     -187.6370624793      192.7759741793     1  0.37125228E+09
     -187.6370493069      196.9850591218     1  0.39981057E+09
     -187.6370481001      191.3948855752     1  0.38596174E+09
     -187.6370335973      192.6071927166     1  0.38395573E+09
     -187.6370275787      191.9795254704     1  0.38243409E+09
     -187.6369657307      191.2142009505     1  0.35323717E+09
     -187.6369504594      193.0519965599     1  0.37688334E+09
     -187.6369346431      192.0925627379     1  0.36837835E+09
     -187.6369255325      192.1160770015     1  0.37779333E+09
     -187.6368984478      191.3374632833     1  0.35705027E+09
     -187.6368805230      194.0485155271     1  0.37045406E+09
     -187.6368782763      188.8152038681     1  0.37244018E+09
     -187.6367807965      197.3210216906     1  0.38206725E+09
     -187.6367712612      194.9950578947     1  0.36284794E+09
     -187.6367480603      196.6767415062     1  0.36841251E+09
     -187.6367269948      189.4350288428     1  0.36780663E+09
     -187.6367247505      191.7147497454     1  0.38433462E+09
     -187.6367055272      191.0875772170     1  0.37479641E+09
     -187.6366829872      193.7645315005     1  0.38129487E+09
     -187.6366494434      193.8666843157     1  0.37547145E+09
     -187.6366036972      197.3412604993     1  0.37229372E+09
     -187.6365983798      188.5497175456     1  0.36738858E+09
     -187.6365966665      189.5705086021     1  0.36633018E+09
     -187.6365734190      187.1826227001     1  0.37160506E+09
     -187.6365500870      188.9836364052     2  0.34154144E+09
     -187.6365354484      190.5298753258     1  0.37252619E+09
     -187.6365317814      192.5203118194     1  0.39097646E+09
     -187.6365118579      197.4037489013     1  0.37139691E+09
     -187.6364957972      190.2506321747     1  0.36878997E+09
     -187.6364535325      193.3616942007     1  0.36759499E+09
     -187.6364490333      192.1791695896     1  0.38059971E+09
     -187.6364478837      190.0048596918     1  0.38200674E+09
     -187.6364256816      189.5077966654     1  0.36936070E+09
     -187.6364168125      194.4163543190     2  0.35772453E+09
     -187.6364143492      187.9558963747     1  0.38298601E+09
     -187.6364132806      188.0359782365     1  0.37566900E+09
     -187.6363941077      189.0394049984     1  0.38090496E+09
     -187.6363816155      191.1264121281     1  0.36490993E+09
     -187.6363736237      187.9796913140     1  0.39147773E+09
     -187.6363709791      196.4602020294     1  0.38820604E+09
     -187.6363686908      183.7575949973     1  0.36864376E+09
     -187.6363646461      191.5173249798     1  0.36025803E+09
     -187.6362574633      187.5448832358     1  0.37788896E+09
     -187.6362550899      196.9276763078     1  0.41055903E+09
     -187.6362048140      198.5644608791     1  0.36512105E+09
     -187.6361966610      189.8282712742     1  0.37874753E+09
     -187.6361858496      190.8246156657     1  0.36548462E+09
     -187.6361282555      188.8429810176     1  0.36810951E+09
     -187.6361233876      198.4276149730     1  0.39238530E+09
     -187.6360795007      189.5861904603     1  0.37236275E+09
     -187.6360662592      190.4642941526     1  0.37873142E+09
     -187.6359696189      194.3014614997     1  0.35639277E+09
     -187.6359332699      192.0219146290     1  0.37939405E+09
     -187.6359298469      192.9272292631     1  0.38267670E+09
     -187.6358820491      189.1706094071     1  0.37511309E+09
     -187.6358755743      190.2923551653     1  0.38288735E+09
     -187.6358133396      189.9885983208     1  0.36264012E+09
     -187.6357683624      191.8693678203     1  0.37250633E+09
     -187.6357301994      196.2568356636     1  0.36998286E+09
     -187.6357145724      195.6047294580     1  0.38792247E+09
     -187.6356770172      188.6828163890     1  0.37673722E+09
     -187.6356727047      190.0151370340     1  0.35670707E+09
     -187.6356384572      189.3337357802     1  0.36099206E+09
     -187.6356207310      195.7031718416     1  0.37172889E+09
     -187.6355969747      194.8389725956     1  0.37287737E+09
     -187.6355847470      186.0479117415     1  0.36811363E+09
     -187.6355730376      191.0148084363     1  0.37497852E+09
     -187.6355709252      191.9693485839     1  0.37744116E+09
     -187.6355338886      194.2268645426     1  0.35579970E+09
     -187.6354994021      188.3515345823     1  0.35945728E+09
     -187.6354892763      188.8568102029     1  0.39625776E+09
     -187.6354398616      195.8846424542     1  0.37736202E+09
     -187.6353590471      192.5425368405     1  0.37559472E+09
     -187.6353161085      195.2304820133     1  0.38856300E+09
     -187.6353073494      187.9163460595     1  0.37590934E+09
     -187.6353023975      190.8601842506     1  0.37021940E+09
     -187.6352736946      187.8037535801     1  0.37234307E+09
     -187.6352266173      189.3487450317     1  0.37458479E+09
     -187.6352237690      191.0845661630     1  0.39092653E+09
     -187.6352170646      192.0509554512     1  0.38128627E+09
     -187.6352138002      197.1704710199     1  0.37494272E+09
     -187.6351497776      188.9838837658     1  0.37306508E+09
     -187.6351413927      195.3538307463     1  0.37396203E+09
     -187.6351231860      194.7415306906     1  0.39103189E+09
     -187.6350807271      192.2802671314     1  0.37098004E+09
     -187.6350621926      197.0998670874     1  0.37182610E+09
     -187.6350493756      189.3896309364     1  0.36423384E+09
     -187.6350437882      195.0854720833     1  0.37491323E+09
     -187.6350345003      197.1697480378     1  0.36078238E+09
     -187.6350310425      192.0828792156     1  0.37023614E+09
     -187.6349915318      186.2845367928     1  0.37988071E+09
     -187.6349483867      188.5024742431     1  0.36825092E+09
     -187.6348669815      194.8657781341     1  0.36980936E+09
     -187.6348143278      187.7770711824     1  0.37183648E+09
     -187.6348041120      190.5428871552     1  0.35839102E+09
     -187.6347688158      189.3424370266     1  0.37070548E+09
     -187.6347669222      189.7906776643     1  0.36412060E+09
     -187.6347581522      192.2652113184     1  0.40024789E+09
     -187.6347566149      192.5720355306     1  0.37577245E+09
     -187.6347350843      190.9772690214     1  0.36557547E+09
     -187.6347063829      200.5185934664     1  0.38966857E+09
     -187.6346948742      191.4025516525     1  0.36148361E+09
     -187.6346933038      194.9152413902     1  0.36245965E+09
     -187.6346617801      188.4272566133     1  0.38285044E+09
     -187.6346565460      191.5250129958     1  0.36350068E+09
     -187.6345803995      197.2563589090     1  0.36481881E+09
     -187.6345650833      195.1090754781     1  0.38762228E+09
     -187.6345596291      195.9044100109     1  0.38669895E+09
     -187.6345558493      185.8821699446     1  0.37286489E+09
     -187.6345527295      194.8758477410     1  0.35430139E+09
     -187.6345251387      189.9595425909     1  0.36355035E+09
     -187.6345193952      191.6188289450     1  0.38151501E+09
     -187.6344808471      191.3650630644     1  0.36984143E+09
     -187.6344111986      190.0233191423     1  0.38480316E+09
     -187.6343902134      197.0508927105     1  0.36306329E+09
     -187.6343828454      190.7989079715     1  0.36538647E+09
     -187.6343807275      191.4235517538     1  0.35306811E+09
     -187.6343695888      193.3117738159     1  0.35972096E+09
     -187.6343555875      190.3487061323     1  0.36409636E+09
     -187.6343485741      189.6471987799     1  0.36301457E+09
     -187.6343301182      189.8028891862     1  0.36643202E+09
     -187.6343245041      187.5995846879     1  0.38142646E+09
     -187.6343053893      192.5980460554     1  0.36813314E+09
     -187.6342762824      193.9138533652     1  0.35138548E+09
     -187.6342652532      193.1023253838     1  0.36244170E+09
     -187.6342552532      190.6146120874     1  0.37044854E+09
     -187.6342509780      190.5755946429     1  0.38388242E+09
     -187.6341925624      188.4935872550     1  0.39234773E+09
     -187.6341865440      189.7179790020     1  0.38200560E+09
     -187.6341849800      189.9680583947     1  0.36907142E+09
     -187.6341627945      191.0969683427     1  0.37359179E+09
     -187.6341524385      190.3524646188     1  0.38736027E+09
     -187.6341461035      190.0486354672     1  0.37590749E+09
     -187.6341295757      190.9129401387     1  0.35371092E+09
     -187.6340355058      190.5562046838     1  0.36789137E+09
     -187.6340276720      193.7252262043     1  0.36457772E+09
     -187.6340114739      191.5489412436     1  0.36047131E+09
     -187.6339954488      195.9262828346     1  0.36627362E+09
     -187.6339834544      192.7160864088     1  0.35931712E+09
     -187.6339429689      191.7389645636     1  0.37153163E+09
     -187.6339333706      190.9077076452     1  0.37016705E+09
     -187.6338738078      191.1807738754     1  0.37580348E+09
     -187.6338511378      196.4630651250     1  0.38620122E+09
     -187.6338471952      191.2129067078     1  0.36470516E+09
     -187.6338435024      189.1375327297     1  0.38846374E+09
     -187.6337465669      189.5245172508     1  0.36275728E+09
     -187.6337119016      194.8417573606     1  0.38086791E+09
     -187.6336792841      187.6060371586     1  0.36919983E+09
     -187.6336711802      191.4280505234     1  0.38564492E+09
     -187.6336484169      194.0419469993     1  0.36889782E+09
     -187.6335937249      191.5519892198     1  0.38126453E+09
     -187.6335778534      188.8953443200     1  0.37487248E+09
     -187.6335708240      194.2207317868     1  0.37450020E+09
     -187.6335667562      188.9672717950     1  0.37795831E+09
     -187.6335372818      193.6989256899     1  0.36654571E+09
     -187.6335333779      193.5444995158     1  0.36953490E+09
     -187.6335261031      191.6470908792     1  0.36430412E+09
     -187.6335051524      189.7329195409     1  0.34158357E+09
     -187.6334910594      199.6215612052     1  0.39283412E+09
     -187.6334772062      188.3186185350     1  0.39069772E+09
     -187.6334575392      188.3694796929     1  0.34355519E+09
     -187.6334410008      188.7149866605     1  0.38470463E+09
     -187.6334257187      188.1996614953     1  0.37454108E+09
     -187.6334075837      186.1552014193     1  0.36468404E+09
     -187.6333891640      192.7259587100     1  0.37590040E+09
     -187.6333862567      191.0060590163     1  0.36956671E+09
     -187.6333816683      187.2566336887     1  0.37955321E+09
     -187.6333702661      188.4686465322     1  0.36371103E+09
     -187.6332958002      192.1277717915     1  0.37147752E+09
     -187.6332751749      192.8158256509     1  0.35851785E+09
     -187.6332109721      192.8029961529     1  0.36712397E+09
     -187.6331801334      192.9540598907     1  0.37490681E+09
     -187.6331537306      192.4093124454     1  0.37637059E+09
     -187.6331449298      191.4439689026     1  0.35611520E+09
     -187.6331342208      192.3652997029     1  0.35893822E+09
     -187.6331315939      185.3824859195     1  0.38696690E+09
     -187.6331242778      191.2120067777     1  0.36141397E+09
     -187.6331162616      191.4433659411     1  0.37424458E+09
     -187.6331122385      187.9548764305     1  0.38458269E+09
     -187.6331059166      193.3023086433     1  0.36265085E+09
     -187.6331036756      193.1989579343     1  0.38806885E+09
     -187.6330914771      189.5081856164     1  0.35247394E+09
     -187.6330610203      185.1248640832     1  0.38458540E+09
     -187.6330597020      194.3405108666     1  0.37048692E+09
     -187.6330492077      198.1439598888     1  0.36164091E+09
     -187.6330236258      193.1304639531     1  0.37574033E+09
     -187.6330181779      192.9161418763     1  0.38134551E+09
     -187.6329904722      189.0319627236     1  0.38069864E+09
     -187.6329838174      194.0682203202     1  0.37257695E+09
     -187.6329368731      191.6885177934     1  0.35523474E+09
     -187.6329048268      187.3827800246     1  0.37604063E+09
     -187.6328897418      192.1147961271     1  0.39475600E+09
     -187.6328533326      190.6834550159     1  0.37275280E+09
     -187.6328497761      185.6423277899     1  0.38097874E+09
     -187.6328302857      190.2398751508     1  0.38025805E+09
     -187.6328113363      192.2148535311     1  0.35639437E+09
     -187.6328004727      194.3018058037     1  0.38824011E+09
     -187.6327689450      190.1602080326     1  0.36473892E+09
     -187.6327448076      194.5494642150     1  0.38962448E+09
     -187.6327238286      192.2025311612     1  0.36265952E+09
     -187.6327122306      186.9371089926     1  0.39314071E+09
     -187.6326913329      186.5404816233     1  0.35657769E+09
     -187.6326168300      192.0924275650     1  0.38129756E+09
     -187.6326140483      192.5719134767     1  0.37492833E+09
     -187.6325891078      191.1823283277     1  0.36489736E+09
     -187.6325370303      199.5079377554     1  0.38769733E+09
     -187.6325216356      192.5097841246     1  0.38734124E+09
     -187.6324626135      192.8100642823     1  0.36617879E+09
     -187.6324383668      189.2260194792     1  0.36650167E+09
     -187.6324161393      189.0761020540     1  0.37008034E+09
     -187.6324052541      193.4200939542     1  0.37427860E+09
     -187.6323907078      195.4749432379     1  0.39209803E+09
     -187.6323318865      190.7402104753     1  0.38302338E+09
     -187.6323049105      193.3318526374     1  0.36902131E+09
     -187.6322831088      191.3568011474     1  0.35441346E+09
     -187.6322423495      187.7119432722     2  0.35513821E+09
     -187.6322303230      191.1905088898     1  0.37241756E+09
     -187.6322143121      192.0913240870     1  0.37774973E+09
     -187.6321246634      192.8268320306     1  0.34542276E+09
     -187.6321137376      190.2337870356     1  0.35179856E+09
     -187.6320638165      191.8686682846     1  0.37659073E+09
     -187.6320621651      199.1575108069     1  0.36492181E+09
     -187.6320396208      189.6534404331     1  0.38107886E+09
     -187.6319990413      191.1810065073     1  0.40123814E+09
     -187.6319911719      201.1665251401     1  0.37031761E+09
     -187.6319772777      193.7806495818     1  0.36793824E+09
     -187.6319689006      196.2059890715     1  0.39185503E+09
     -187.6319541863      192.6251182370     1  0.38129134E+09
     -187.6319214480      194.0869069462     1  0.35914305E+09
     -187.6319099562      188.7016523254     1  0.35636340E+09
     -187.6319012845      188.1400319183     1  0.37910539E+09
     -187.6318916272      188.6351888173     1  0.37289942E+09
     -187.6318850888      189.9087242849     1  0.37540006E+09
     -187.6318828843      192.5727921413     1  0.37041585E+09
     -187.6318673811      180.1156929920     1  0.35113152E+09
     -187.6318072233      197.8427678083     1  0.37344814E+09
     -187.6318058661      192.0192524540     1  0.37043791E+09
     -187.6318030512      191.3124710367     1  0.37999442E+09
     -187.6317686919      185.8674818612     1  0.37811595E+09
     -187.6317631951      196.0031382619     1  0.39609738E+09
     -187.6317518998      189.5397990174     1  0.36821379E+09
     -187.6317504489      191.4926464837     1  0.36466556E+09
     -187.6316996449      190.4004972527     1  0.37498465E+09
     -187.6316957196      190.1618205718     1  0.37880528E+09
     -187.6316930017      189.2397284449     1  0.37643561E+09
     -187.6316832158      187.4416891251     1  0.36748016E+09
     -187.6316738178      194.1529857325     1  0.36480506E+09
     -187.6316374230      190.3345183133     1  0.36552150E+09
     -187.6316213640      198.0396184876     1  0.37671038E+09
     -187.6316074434      190.9909691115     1  0.37658757E+09
     -187.6315457757      195.7384620793     1  0.38125588E+09
     -187.6315429643      195.4995685895     1  0.38473167E+09
     -187.6315362432      198.5097728438     1  0.38533622E+09
     -187.6315046852      193.5384816797     1  0.36757980E+09
     -187.6314823969      188.8464206660     1  0.38441901E+09
     -187.6314744789      193.5973813741     1  0.37508637E+09
     -187.6314412242      190.0316830842     1  0.36338240E+09
     -187.6314281116      193.9487931297     1  0.37382849E+09
     -187.6314135543      194.1660660708     1  0.36201443E+09
     -187.6313449900      191.0259908764     1  0.37308583E+09
     -187.6313018402      194.5680906205     1  0.35333560E+09
     -187.6312869891      192.5391379656     1  0.38831562E+09
     -187.6312738543      196.3609151173     1  0.39750031E+09
     -187.6312703129      187.9774122802     1  0.36244889E+09
     -187.6312687141      192.0535012442     1  0.37429933E+09
     -187.6312562991      193.5594009223     1  0.38603933E+09
     -187.6312481191      188.6440085803     1  0.38111225E+09
     -187.6312368511      191.1313285553     1  0.36216119E+09
     -187.6312266621      193.3547764425     1  0.38352542E+09
     -187.6311797944      191.9898589736     1  0.34562138E+09
     -187.6311688572      186.4312555173     1  0.37882079E+09
     -187.6311530219      192.5429558027     1  0.36197337E+09
     -187.6311516903      188.3239267897     1  0.36903589E+09
     -187.6311063486      193.9668149719     1  0.37359302E+09
     -187.6311043582      187.4154474973     1  0.37476777E+09
     -187.6311014290      186.4981605593     1  0.35950344E+09
     -187.6310953124      193.9629462946     1  0.37564883E+09
     -187.6310622047      200.1964486333     1  0.39448782E+09
     -187.6310116713      191.8295221667     1  0.38714865E+09
     -187.6309953662      192.4997791176     1  0.39212501E+09
     -187.6309163168      188.4101139950     1  0.37892873E+09
     -187.6308841455      192.4509739168     1  0.37307664E+09
     -187.6308598263      191.8883726343     1  0.37255845E+09
     -187.6308556147      189.7105218946     1  0.35004462E+09
     -187.6308398574      199.2108621470     1  0.36509779E+09
     -187.6308216130      185.3336577764     1  0.36859004E+09
     -187.6308064316      195.8110692403     1  0.36219541E+09
     -187.6307987980      194.4099973349     1  0.37713556E+09
     -187.6307918822      194.6982641017     1  0.38198604E+09
     -187.6307831872      190.5959448619     1  0.37923427E+09
     -187.6307783639      192.3716427204     1  0.38893600E+09
     -187.6307437580      192.0507473221     1  0.38432659E+09
     -187.6307088953      193.5104739634     1  0.36617752E+09
     -187.6306982241      195.7271947843     1  0.40678425E+09
     -187.6306965479      193.0815827397     1  0.39811112E+09
     -187.6306796508      189.4684416247     1  0.36240530E+09
     -187.6306776653      192.4072071770     1  0.38292169E+09
     -187.6306446170      190.7074082440     1  0.37934369E+09
     -187.6305943875      193.4139437353     1  0.38304520E+09
     -187.6305849489      185.3898550263     1  0.36981484E+09
     -187.6305801999      189.6812864360     1  0.37205445E+09
     -187.6305590432      191.4233057145     1  0.36432370E+09
     -187.6305537671      195.7654154139     1  0.39471384E+09
     -187.6305150408      190.7628944960     1  0.39029422E+09
     -187.6304731233      191.3834210676     1  0.36097945E+09
     -187.6304694731      192.3005372443     1  0.38114272E+09
     -187.6304530084      191.7629318014     1  0.36758294E+09
     -187.6304212424      189.7921520043     1  0.36507361E+09
     -187.6303679121      194.3285865950     1  0.37520465E+09
     -187.6303488171      190.6942083458     1  0.36894739E+09
     -187.6303295534      192.3584206194     2  0.36507733E+09
     -187.6303259119      190.3995574142     1  0.37462532E+09
     -187.6303210654      190.6386243229     1  0.36603437E+09
     -187.6303100977      186.0926751510     1  0.37515413E+09
     -187.6302828512      190.4618234436     1  0.36916544E+09
     -187.6302815775      191.5663877912     1  0.37304893E+09
     -187.6302642006      183.8418800529     1  0.36950946E+09
     -187.6302579784      192.3260214621     1  0.36496404E+09
     -187.6302440430      198.5026016807     1  0.36485168E+09
     -187.6301950695      189.5497129483     1  0.37942708E+09
     -187.6301635326      191.3384267395     1  0.35126314E+09
     -187.6301179832      187.5704847630     1  0.38983749E+09
     -187.6301027583      192.5581750391     1  0.38977115E+09
     -187.6300711405      195.2135498621     1  0.38097149E+09
     -187.6300120720      186.7064400484     1  0.38524210E+09
     -187.6299416971      199.4785616115     1  0.36354686E+09
     -187.6299300270      191.2913004847     1  0.37641867E+09
     -187.6299167297      190.4158218472     1  0.36526765E+09
     -187.6299127737      191.8237450283     1  0.38449106E+09
     -187.6299093173      189.7754554698     1  0.38485013E+09
     -187.6299031411      193.0462405988     1  0.37916046E+09
     -187.6298954251      191.7955569469     1  0.36687942E+09
     -187.6298624054      194.5181129708     1  0.36463878E+09
     -187.6298303701      191.9563314518     1  0.38475709E+09
     -187.6298243941      192.8228610916     1  0.38289358E+09
     -187.6297721301      189.3185203651     1  0.38628278E+09
     -187.6297510868      193.2304137749     1  0.37493823E+09
     -187.6296934584      192.3708519753     1  0.36540292E+09
     -187.6296867658      191.7860801666     1  0.35909669E+09
     -187.6296375998      189.9442450752     1  0.37122521E+09
     -187.6295977255      192.7531071956     1  0.36534147E+09
     -187.6295894754      193.8765825276     1  0.37086036E+09
     -187.6295652842      193.4419516286     1  0.38063733E+09
     -187.6295573956      192.1186041815     1  0.37512602E+09
     -187.6295539708      191.0432220566     1  0.38427639E+09
     -187.6295110029      194.0108491623     1  0.36743377E+09
     -187.6295082001      188.8182036187     1  0.36885183E+09
     -187.6295048178      191.3569220755     1  0.38073283E+09
     -187.6294798538      189.3344695072     1  0.38127965E+09
     -187.6294725968      191.6860156670     1  0.36732429E+09
     -187.6294092903      192.8720633114     1  0.38260669E+09
     -187.6293690583      192.8747691426     1  0.37318817E+09
     -187.6293506471      188.0177307227     1  0.38479367E+09
     -187.6293329680      188.2151670541     1  0.36111560E+09
     -187.6293238035      191.4033225612     1  0.37569310E+09
     -187.6292967766      191.8499315864     1  0.35498161E+09
     -187.6292572008      185.9821902423     1  0.37918613E+09
     -187.6292544095      193.0942123793     1  0.35974899E+09
     -187.6292137715      192.5340366594     1  0.36882670E+09
     -187.6291782853      196.0858800906     1  0.40374383E+09
     -187.6291702142      187.7831035168     1  0.36783555E+09
     -187.6291659955      193.2995929342     1  0.39074405E+09
     -187.6291619393      192.6589749681     1  0.35122172E+09
     -187.6291445072      188.3795866474     1  0.36826192E+09
     -187.6291296784      191.0151245247     1  0.38731845E+09
     -187.6291086271      194.2200379442     1  0.37422947E+09
     -187.6290112721      190.4627973526     1  0.37069792E+09
     -187.6290093236      192.2164144018     1  0.37319410E+09
     -187.6290053062      198.4927518420     1  0.36572903E+09
     -187.6289909600      189.8263431721     1  0.36895082E+09
     -187.6289474353      194.2672534788     1  0.37375195E+09
     -187.6289196861      192.6569558916     1  0.37937147E+09
     -187.6289104927      190.6027318044     1  0.37063422E+09
     -187.6288605478      191.5649377011     1  0.36756119E+09
     -187.6288418285      189.0647749479     1  0.37579767E+09
     -187.6288380303      195.3900680195     1  0.37424213E+09
     -187.6288320945      193.8196719798     1  0.37019921E+09
     -187.6288245965      195.6541513029     1  0.38981138E+09
     -187.6288093634      190.9656577089     1  0.39194694E+09
     -187.6288069036      193.5857299686     1  0.37365976E+09
     -187.6287767216      195.3411487364     1  0.36943517E+09
     -187.6287669266      191.1836179056     1  0.35807409E+09
     -187.6287531287      190.6398077421     1  0.35318708E+09
     -187.6287231257      192.0954265877     1  0.36914032E+09
     -187.6286957947      190.9040159423     1  0.36328023E+09
     -187.6286864138      189.0475913029     1  0.36169838E+09
     -187.6286811666      193.0036743163     1  0.37460904E+09
     -187.6286675710      186.6509545320     1  0.37969980E+09
     -187.6286389855      190.4030877644     1  0.37763304E+09
     -187.6286344023      192.2619099719     1  0.36652015E+09
     -187.6286158631      195.3553170562     1  0.39496070E+09
     -187.6286091845      188.8132145937     1  0.37719025E+09
     -187.6286037384      186.7233890041     1  0.36902653E+09
     -187.6285936418      194.3529546819     1  0.36540340E+09
     -187.6285772144      194.8822835399     1  0.38393510E+09
     -187.6285718734      190.9908401620     1  0.36557654E+09
     -187.6285433892      192.0015377792     1  0.38590023E+09
     -187.6285110687      195.6350115571     1  0.36328270E+09
     -187.6284786155      187.5694421202     1  0.37779744E+09
     -187.6284127811      186.4105268742     1  0.36527633E+09
     -187.6284051538      187.7444243250     1  0.37976963E+09
     -187.6283953090      190.7154698157     1  0.37249160E+09
     -187.6283464433      193.3365334593     1  0.37883088E+09
     -187.6283235651      194.9591086538     1  0.37180926E+09
     -187.6283202330      189.7249548308     1  0.36292424E+09
     -187.6283146148      200.3067260001     1  0.37200695E+09
     -187.6283122223      188.8306841858     1  0.38462077E+09
     -187.6283092803      185.7173139151     1  0.37649796E+09
     -187.6282888931      193.9281006929     1  0.35544423E+09
     -187.6282520498      187.0774388865     1  0.37183917E+09
     -187.6282488363      189.5886886963     1  0.37014027E+09
     -187.6282418449      190.3759055171     1  0.35635381E+09
     -187.6282319350      191.9045006422     1  0.36495454E+09
     -187.6282296922      193.2081036999     1  0.39729915E+09
     -187.6281943271      200.2228369833     1  0.39681627E+09
     -187.6281766040      191.4799302469     1  0.38992466E+09
     -187.6281018852      193.0198080232     1  0.38523563E+09
     -187.6280537039      190.0957671516     1  0.36159460E+09
     -187.6280392956      190.2471884266     1  0.38574875E+09
     -187.6280272393      190.5632061403     1  0.35010532E+09
     -187.6280224246      188.3552956677     1  0.37261816E+09
     -187.6280062006      190.8228992964     1  0.38163102E+09
     -187.6280042055      199.2444158346     1  0.35788822E+09
     -187.6279823094      192.7029960297     1  0.37630312E+09
     -187.6279473413      191.5394298597     1  0.36565472E+09
     -187.6279029386      192.0550923451     1  0.37801184E+09
     -187.6278997846      192.2073028705     1  0.37144703E+09
     -187.6278858652      200.1041592770     1  0.39214831E+09
     -187.6278805498      188.0435992829     1  0.35120075E+09
     -187.6278763782      192.0593510358     1  0.35967229E+09
     -187.6278746558      189.7260564567     1  0.37153684E+09
     -187.6278410036      188.9602167022     1  0.37025754E+09
     -187.6277750785      191.8162410053     1  0.38115346E+09
     -187.6277582420      192.5120622717     1  0.39580510E+09
     -187.6277259298      193.4135498560     1  0.36695463E+09
     -187.6276960339      189.6831877467     1  0.37726434E+09
     -187.6276370073      192.3462242528     1  0.37245803E+09
     -187.6276181377      190.5980203242     1  0.36705465E+09
     -187.6275898326      193.2256596014     1  0.37167591E+09
     -187.6275841936      191.6907893355     1  0.37977357E+09
     -187.6275790533      189.4084767473     1  0.37080245E+09
     -187.6275760658      191.6576699224     1  0.37059398E+09
     -187.6275689390      193.2143707057     1  0.37580107E+09
     -187.6275652644      186.8767422191     1  0.37981851E+09
     -187.6275494287      193.6294799676     1  0.38926209E+09
     -187.6275441105      189.7749845558     1  0.37752500E+09
     -187.6275268292      189.9623970945     1  0.36477706E+09
     -187.6275253760      189.0981661261     1  0.36680541E+09
     -187.6274552118      182.4194020849     1  0.37919268E+09
     -187.6274395212      198.2056139728     1  0.38771502E+09
     -187.6274300232      192.7460430181     1  0.38752441E+09
     -187.6274227162      193.4125694763     1  0.36801168E+09
     -187.6273783797      191.0418201099     1  0.36436285E+09
     -187.6273611059      193.2879034366     1  0.37131156E+09
     -187.6273530347      189.5283425409     1  0.37035027E+09
     -187.6273407194      192.3022077056     1  0.36121397E+09
     -187.6273319363      192.1296119786     1  0.36535771E+09
     -187.6272821175      195.4442225380     1  0.39475424E+09
     -187.6272648780      191.7405917614     1  0.36580040E+09
     -187.6272286454      191.7142063366     1  0.37417354E+09
     -187.6272024048      188.4128771591     1  0.37389957E+09
     -187.6271856959      191.3180317094     1  0.37477200E+09
     -187.6271799186      192.5795525750     1  0.37098287E+09
     -187.6271468682      192.7390297521     1  0.37828358E+09
     -187.6271069158      191.0449497478     1  0.37816205E+09
     -187.6271008746      193.4610492866     1  0.37893070E+09
     -187.6270927067      187.1903337924     1  0.38053977E+09
     -187.6270862860      190.9472808329     1  0.37609862E+09
     -187.6270509277      191.9117756068     1  0.37857553E+09
     -187.6270203414      193.0117813947     1  0.36470771E+09
     -187.6269988954      189.0428910701     1  0.36990707E+09
     -187.6269741296      189.0752517376     1  0.38403925E+09
     -187.6269508926      190.1601773129     1  0.38066690E+09
     -187.6269043799      191.7863131587     1  0.38765961E+09
     -187.6268950712      189.6426901931     1  0.37664270E+09
     -187.6268650233      196.0564417627     1  0.35852452E+09
     -187.6268599501      186.5722351843     1  0.38575964E+09
     -187.6268395233      193.6694638054     1  0.37421524E+09
     -187.6268320980      196.4464888958     1  0.37155490E+09
     -187.6268256880      191.8496113863     1  0.39029200E+09
     -187.6268207466      192.9076880589     1  0.37238318E+09
     -187.6267700946      195.8978961357     1  0.35992561E+09
     -187.6267651558      194.7868817809     1  0.37659836E+09
     -187.6267565808      191.8399782006     1  0.36649079E+09
     -187.6267416452      190.8984531865     1  0.36715248E+09
     -187.6267376505      190.6848794908     1  0.37367461E+09
     -187.6267341807      194.0089052225     1  0.37565687E+09
     -187.6267319187      190.1780904357     1  0.37840938E+09
     -187.6267011755      188.9851065765     1  0.36022726E+09
     -187.6266987224      194.4585136384     1  0.37463274E+09
     -187.6266939476      193.2356934364     1  0.37883683E+09
     -187.6266585501      191.3938198688     1  0.36757062E+09
     -187.6266311199      184.5436369086     1  0.36450780E+09
     -187.6266185801      192.9067636265     1  0.35158288E+09
     -187.6265546380      186.3824864257     1  0.35419092E+09
     -187.6265534297      186.8491701062     1  0.34858596E+09
     -187.6265517781      191.2890526271     1  0.37295377E+09
     -187.6265438379      189.1677125492     2  0.35109330E+09
     -187.6265362383      194.2781214443     1  0.36862060E+09
     -187.6265334205      195.4117854538     1  0.37807122E+09
     -187.6265032526      190.0947940800     1  0.37080182E+09
     -187.6264727527      198.3482318669     1  0.38702962E+09
     -187.6264547730      190.8394660257     1  0.37149507E+09
     -187.6264524108      186.5578519306     1  0.37458683E+09
     -187.6264466524      191.2580012102     1  0.36093531E+09
     -187.6264144709      194.7350934262     1  0.37392293E+09
     -187.6264134417      191.1408236477     1  0.37795329E+09
     -187.6263864619      187.7039319979     1  0.36909624E+09
     -187.6263822570      187.0257025342     1  0.36144104E+09
     -187.6263586414      190.2903558907     1  0.38492832E+09
     -187.6263269412      191.8765489894     1  0.37657351E+09
     -187.6263153051      190.5232808536     1  0.39462746E+09
     -187.6263121492      189.6755328438     1  0.37539914E+09
     -187.6262424544      192.7578185312     1  0.37487076E+09
     -187.6262062909      192.6261694322     1  0.37802051E+09
     -187.6261968030      186.9165196104     1  0.38419001E+09
     -187.6261676147      192.1526918010     1  0.37999506E+09
     -187.6261531549      190.6241318927     1  0.37918671E+09
     -187.6261517310      189.5458059013     1  0.37961436E+09
     -187.6261375848      187.8264353780     1  0.37135417E+09
     -187.6260986953      194.4442188906     1  0.36166817E+09
     -187.6260911682      200.8613203602     1  0.36108919E+09
     -187.6260825571      195.5122390768     1  0.37657576E+09
     -187.6259979183      195.3171935978     1  0.40413793E+09
     -187.6259515633      187.1156987545     1  0.36575887E+09
     -187.6259244339      190.6145074666     1  0.37457006E+09
     -187.6258457320      190.2069625432     1  0.37639023E+09
     -187.6258444606      191.4904921054     1  0.37847959E+09
     -187.6258416773      191.3583814384     1  0.38563217E+09
     -187.6258106094      190.4346865379     1  0.34990441E+09
     -187.6258058063      191.0838832854     1  0.38222422E+09
     -187.6257816477      193.4187328814     1  0.38215332E+09
     -187.6257776427      194.8469388070     1  0.38476163E+09
     -187.6257752687      194.7396326908     1  0.39350679E+09
     -187.6257540894      185.9335303462     1  0.38797624E+09
     -187.6257504824      193.4160281809     1  0.35888008E+09
     -187.6257237644      182.2761216772     1  0.37959583E+09
     -187.6256908087      194.4606832051     1  0.37846717E+09
     -187.6256881736      191.6513079307     1  0.38238302E+09
     -187.6256860029      186.9362775268     1  0.36941962E+09
     -187.6256641818      193.8354275271     1  0.36014310E+09
     -187.6256555470      190.2514229957     1  0.36438618E+09
     -187.6256467737      192.0178661116     1  0.38774844E+09
     -187.6256456377      191.9452750173     1  0.38012069E+09
     -187.6256353924      190.3949746284     1  0.37389536E+09
     -187.6256195833      192.5556207272     1  0.37721975E+09
     -187.6256110436      199.4729572767     1  0.36389705E+09
     -187.6256072932      191.5732769625     1  0.38142120E+09
     -187.6255728509      190.7266482916     1  0.35324049E+09
     -187.6255401157      188.4693211644     1  0.35503380E+09
     -187.6254847528      187.7268659404     1  0.35979577E+09
     -187.6254776279      189.2362760287     1  0.37660924E+09
     -187.6254718337      200.2699496043     1  0.37243655E+09
     -187.6254633288      186.9045672028     1  0.38207582E+09
     -187.6254555842      195.1191871739     1  0.36940986E+09
     -187.6254512209      193.8504091005     1  0.37020528E+09
     -187.6254496172      194.4019604191     1  0.38164564E+09
     -187.6254400745      188.4414304046     1  0.36100811E+09
     -187.6254318778      190.3818273622     1  0.36327976E+09
     -187.6254150467      194.1708157751     1  0.36545939E+09
     -187.6254068830      191.5981741701     1  0.36630017E+09
     -187.6253967397      189.9578233878     1  0.37754239E+09
     -187.6253941615      191.2497124632     1  0.37678098E+09
     -187.6253779567      194.4374799981     1  0.35713032E+09
     -187.6253533125      190.0413448806     1  0.37506907E+09
     -187.6253456015      191.4686034874     1  0.36482560E+09
     -187.6253424568      190.5648817948     1  0.38638483E+09
     -187.6253349245      191.7018921925     1  0.38023039E+09
     -187.6253240501      192.3918277153     1  0.36922267E+09
     -187.6253066690      191.7316089723     1  0.38192977E+09
     -187.6252768133      194.3286772890     1  0.38939545E+09
     -187.6252573541      199.0190443005     1  0.36365287E+09
     -187.6252529791      195.1285404198     1  0.36427616E+09
     -187.6252474823      185.1497871812     1  0.37717640E+09
     -187.6252384614      193.0791833861     1  0.36777526E+09
     -187.6251916329      188.5593241369     1  0.36226290E+09
     -187.6251897145      192.6687408858     1  0.37909104E+09
     -187.6251801100      190.5795707159     1  0.37232236E+09
     -187.6251737515      192.9373359634     2  0.35523674E+09
     -187.6251647000      191.7689341840     1  0.39398324E+09
     -187.6251321244      191.8966853607     1  0.36324157E+09
     -187.6251126041      190.8004139174     1  0.36360366E+09
     -187.6251003485      199.1318789300     1  0.36625189E+09
     -187.6250976537      191.6032186196     1  0.38014046E+09
     -187.6250919962      191.3771920368     1  0.36588743E+09
     -187.6250273341      201.0343128601     1  0.35779491E+09
     -187.6250143664      193.5188177494     1  0.35997620E+09
     -187.6250117815      190.6627068596     1  0.37019955E+09
     -187.6250045349      190.7520558764     1  0.38457453E+09
     -187.6249787128      200.2555183131     1  0.37549768E+09
     -187.6249403958      190.6280962765     1  0.39673145E+09
     -187.6249315950      192.5420147399     1  0.37206674E+09
     -187.6249057036      192.1411530063     1  0.38579466E+09
     -187.6249007129      196.7435351515     1  0.37143556E+09
     -187.6248983232      193.4445943267     1  0.37625296E+09
     -187.6248732681      190.3710003432     1  0.38163679E+09
     -187.6248647776      190.8124428363     1  0.35814188E+09
     -187.6248270968      187.3700456027     1  0.36438056E+09
     -187.6248208068      190.3771836892     1  0.38284188E+09
     -187.6248000607      192.1239260375     1  0.37243829E+09
     -187.6247512741      190.2819142551     1  0.37917179E+09
     -187.6247078158      190.1871411105     1  0.39135551E+09
     -187.6246823091      190.9313447563     1  0.36232759E+09
     -187.6246555751      191.7498367522     1  0.37083546E+09
     -187.6245919078      191.0756497199     1  0.36912272E+09
     -187.6245581535      182.2280700940     2  0.34010064E+09
     -187.6245464088      194.0855700043     1  0.38375578E+09
     -187.6245016163      188.1269094019     1  0.36891377E+09
     -187.6244623767      187.7927227945     1  0.36214329E+09
     -187.6244581654      191.5850787083     1  0.38600586E+09
     -187.6244553297      194.3851244596     1  0.36439128E+09
     -187.6244301367      193.5266862148     1  0.36287522E+09
     -187.6244182518      190.8679661550     1  0.36803235E+09
     -187.6244100789      193.4682155242     1  0.37921572E+09
     -187.6243987125      189.0485141040     1  0.35053586E+09
     -187.6243770624      189.8969122365     1  0.37041606E+09
     -187.6243537108      188.4627585422     1  0.37190589E+09
     -187.6243352828      190.5132236058     1  0.38119081E+09
     -187.6243265045      198.0788274247     1  0.36232031E+09
     -187.6243111695      191.3916923699     1  0.38308608E+09
     -187.6243074110      195.1811082661     1  0.39363249E+09
     -187.6242651400      190.7472203689     1  0.37605992E+09
     -187.6242595999      191.4685937346     1  0.38137350E+09
     -187.6242582393      200.1956143449     1  0.37566520E+09
     -187.6242491411      190.7182866684     1  0.36550301E+09
     -187.6242124957      188.1082230189     1  0.35191369E+09
     -187.6242020972      194.5014861803     1  0.37502200E+09
     -187.6241695188      189.2053131487     1  0.37745554E+09
     -187.6241639345      187.9439349697     1  0.35767322E+09
     -187.6241532629      191.3078122099     1  0.36842884E+09
     -187.6240938154      189.8024118216     1  0.37348150E+09
     -187.6240814685      191.3820250711     1  0.36709321E+09
     -187.6240195903      187.5593100896     1  0.37570725E+09
     -187.6240161601      200.1154860235     1  0.37052906E+09
     -187.6240085332      184.9858102823     1  0.37305881E+09
     -187.6239592062      191.4808461939     1  0.38372768E+09
     -187.6239563634      186.1837347571     1  0.36619513E+09
     -187.6239461017      191.1919930912     1  0.38692685E+09
     -187.6239357252      190.4731789776     1  0.39090867E+09
     -187.6239183058      189.8975301908     1  0.38124428E+09
     -187.6239075057      189.7402119186     1  0.39775918E+09
     -187.6238680237      189.3174536435     1  0.36918352E+09
     -187.6238605093      191.0822107353     1  0.35706684E+09
     -187.6238329612      190.0478180198     1  0.38582062E+09
     -187.6238308933      194.6561715893     1  0.39251468E+09
     -187.6238051568      189.7557928818     1  0.35012839E+09
     -187.6237991717      191.5994122079     1  0.36980630E+09
     -187.6237834976      194.1328987239     1  0.37385701E+09
     -187.6237663723      190.9087804114     1  0.36442697E+09
     -187.6237613430      192.7928241730     1  0.37436099E+09
     -187.6237531138      193.5475822356     1  0.37718033E+09
     -187.6237359612      196.0641530220     1  0.37653775E+09
     -187.6237198124      189.7966404919     1  0.38294639E+09
     -187.6237128325      194.2072661430     1  0.36221985E+09
     -187.6236973757      192.1253807633     1  0.37166436E+09
     -187.6236928198      194.0265005784     1  0.35595327E+09
     -187.6236913750      194.8546121838     1  0.36549400E+09
     -187.6236753483      193.1104333524     1  0.36783733E+09
     -187.6236598381      191.1522446821     1  0.37919815E+09
     -187.6236587219      194.2229725162     1  0.35772074E+09
     -187.6236494667      188.3976482131     1  0.36658042E+09
     -187.6236361171      189.2550003349     1  0.37086940E+09
     -187.6236133023      187.6845712520     1  0.36817590E+09
     -187.6235944154      189.3235879946     1  0.36423290E+09
     -187.6235467105      192.3293091604     1  0.36797326E+09
     -187.6235175056      187.8448736088     1  0.37102344E+09
     -187.6235078609      191.8107390715     1  0.37578911E+09
     -187.6235033237      197.1679614382     1  0.38007522E+09
     -187.6234592044      191.2687182660     1  0.36481566E+09
     -187.6234302025      193.6792433764     1  0.35366363E+09
     -187.6234230662      189.9601780359     1  0.36989035E+09
     -187.6234089902      193.8759937928     1  0.37684225E+09
     -187.6233939723      191.4897329706     1  0.37527111E+09
     -187.6233740990      189.0410563387     1  0.38262005E+09
     -187.6233087751      200.3095176771     1  0.37455798E+09
     -187.6233060375      191.8678353419     1  0.38533411E+09
     -187.6232972453      191.1728369570     1  0.37708672E+09
     -187.6232681201      194.2250768230     1  0.36326617E+09
     -187.6232532408      188.3201157602     1  0.36766562E+09
     -187.6232240630      190.1316789640     1  0.36027597E+09
     -187.6232052570      192.8564586209     1  0.37781036E+09
     -187.6231950062      188.9844598967     1  0.37601977E+09
     -187.6231929127      190.6659925251     1  0.37782747E+09
     -187.6231591888      187.0475337090     1  0.35068969E+09
     -187.6231487180      192.3642315726     1  0.36052995E+09
     -187.6231354108      193.4759837753     1  0.36424139E+09
     -187.6231302636      190.6572369761     1  0.38029497E+09
     -187.6231067775      194.8439502334     1  0.36902376E+09
     -187.6230584138      185.7295760212     1  0.39364713E+09
     -187.6230112927      194.3739282093     1  0.38508731E+09
     -187.6229797100      191.2431386088     1  0.35996656E+09
     -187.6229582597      193.8441058531     1  0.38918787E+09
     -187.6229378294      192.4608926707     1  0.40561791E+09
     -187.6229218907      195.1301839089     1  0.39244307E+09
     -187.6228230858      193.4508541571     1  0.38382776E+09
     -187.6227361138      189.9682643725     1  0.38303772E+09
     -187.6227123067      196.7196131157     1  0.40279878E+09
     -187.6227075064      195.5982491416     1  0.37471418E+09
     -187.6226937749      192.1661815264     1  0.38785942E+09
     -187.6226657775      185.6185119227     1  0.36997673E+09
     -187.6226644599      192.1230284352     1  0.37710452E+09
     -187.6226565032      192.4185760656     1  0.37322531E+09
     -187.6226430881      192.0961487405     1  0.36861847E+09
     -187.6226385680      190.9667734287     1  0.36267991E+09
     -187.6226327549      185.0520722255     1  0.37122538E+09
     -187.6226143242      191.9323385605     1  0.34350157E+09
     -187.6226098073      195.1150346973     1  0.37853362E+09
     -187.6226070011      192.4202165305     1  0.37756812E+09
     -187.6226032948      192.8233029845     1  0.36575978E+09
     -187.6225979742      193.1453469882     1  0.37181535E+09
     -187.6225924061      187.7499549608     1  0.36029008E+09
     -187.6225491755      193.4722352759     1  0.38721847E+09
     -187.6224759728      190.8942225924     1  0.37333308E+09
     -187.6224721827      186.3250641690     1  0.37013823E+09
     -187.6224491018      190.3739028180     1  0.35097274E+09
     -187.6224432665      189.2079461497     1  0.38857871E+09
     -187.6224334393      190.1133226597     1  0.36035445E+09
     -187.6223924908      187.9180475504     1  0.36471885E+09
     -187.6223503317      193.8834126254     1  0.38874031E+09
     -187.6223171545      186.1676522967     1  0.38052149E+09
     -187.6223119825      190.2786000546     1  0.36728362E+09
     -187.6222891740      188.4345309238     1  0.38244560E+09
     -187.6222767781      191.1975117672     1  0.38617762E+09
     -187.6222323138      194.5855181865     1  0.39722017E+09
     -187.6222275343      190.4954861322     1  0.38360626E+09
     -187.6222162250      195.0302772918     1  0.38051787E+09
     -187.6221931705      193.3531213126     1  0.38278437E+09
     -187.6221914020      188.3932572195     1  0.37382590E+09
     -187.6221556345      193.8886398125     1  0.36540704E+09
     -187.6221261360      187.9740816957     1  0.38282616E+09
     -187.6221061331      189.5017289785     1  0.37573040E+09
     -187.6220779527      191.4940535973     1  0.39230609E+09
     -187.6220703693      194.1754367484     1  0.37425960E+09
     -187.6220502341      193.4664596082     1  0.39351874E+09
     -187.6220413637      190.9310477532     1  0.40461164E+09
     -187.6220229714      194.8054705516     1  0.36878079E+09
     -187.6219870489      189.6261730141     1  0.37720272E+09
     -187.6219858097      193.2191978501     1  0.36976779E+09
     -187.6219280997      192.2868635852     1  0.37391880E+09
     -187.6219249006      190.0995166583     1  0.37361278E+09
     -187.6219056997      190.9610445875     1  0.38425066E+09
     -187.6219024595      194.4033399277     1  0.42041788E+09
     -187.6218846767      194.5157463805     1  0.37215664E+09
     -187.6218692535      191.7454586278     1  0.37918206E+09
     -187.6218653730      190.4973684528     1  0.36902193E+09
     -187.6218577227      192.0812351364     1  0.36617415E+09
     -187.6218357024      189.4227205604     1  0.38316015E+09
     -187.6218270462      192.3992318312     1  0.39090230E+09
     -187.6218186579      191.0177241329     1  0.38557705E+09
     -187.6217871581      191.6211674313     1  0.38561432E+09
     -187.6217801186      193.3814644373     1  0.39296833E+09
     -187.6217756121      186.9153585488     1  0.36116948E+09
     -187.6217679039      196.2933825231     1  0.37934377E+09
     -187.6217607543      190.0582021802     1  0.35753795E+09
     -187.6217591433      197.1342321055     1  0.37229476E+09
     -187.6217511205      189.3726955486     1  0.37055509E+09
     -187.6217439782      190.5379622975     1  0.36057092E+09
     -187.6217406490      192.5379138767     1  0.35581208E+09
     -187.6217238063      186.2125304840     1  0.36224674E+09
     -187.6217218535      193.4734922706     1  0.37318735E+09
     -187.6217112246      188.2855525926     1  0.37815546E+09
     -187.6216935980      192.3802096983     1  0.37375061E+09
     -187.6216628208      188.1158611916     1  0.35746714E+09
     -187.6216589047      187.4134947327     1  0.37597411E+09
     -187.6216519218      192.1629720139     1  0.35339736E+09
     -187.6216089137      193.1638484612     1  0.36809611E+09
     -187.6216066961      190.1000239141     1  0.36715287E+09
     -187.6215979802      191.1486873418     1  0.37183329E+09
     -187.6215934196      186.9251429547     1  0.38202178E+09
     -187.6215913902      191.4310421527     1  0.36333797E+09
     -187.6215675642      193.8757823275     1  0.36145882E+09
     -187.6215661855      192.3765908099     1  0.34741366E+09
     -187.6215561226      186.5124114657     1  0.36613422E+09
     -187.6215108465      195.1574972308     1  0.37509305E+09
     -187.6215029808      200.2866836691     1  0.37315995E+09
     -187.6214983843      191.7933212663     1  0.37852057E+09
     -187.6214806110      193.2240246623     1  0.38177416E+09
     -187.6214286302      189.4019457793     1  0.37221051E+09
     -187.6214240892      192.5215409100     1  0.35599812E+09
     -187.6213960230      191.9113199431     1  0.36857289E+09
     -187.6213861170      191.5465849082     1  0.36669457E+09
     -187.6213770421      191.3323815507     1  0.37514913E+09
     -187.6213466510      191.6177830200     1  0.38900656E+09
     -187.6213008308      190.0056578216     1  0.37500373E+09
     -187.6212851001      188.4962963559     1  0.38348972E+09
     -187.6212209100      198.9575931849     1  0.35959920E+09
     -187.6212176973      194.4061309773     1  0.41080620E+09
     -187.6212146857      191.0761638272     1  0.37204865E+09
     -187.6211846086      193.6496757233     1  0.37294281E+09
     -187.6211822859      193.0625060107     1  0.35985633E+09
     -187.6211758911      191.6735337743     1  0.35590682E+09
     -187.6211739497      200.0504361102     1  0.37396500E+09
     -187.6211706083      195.9283817282     1  0.35209038E+09
     -187.6211654367      187.2753576095     1  0.39564498E+09
     -187.6211606747      187.9937825888     1  0.36352417E+09
     -187.6211556317      188.8627799508     1  0.38691072E+09
     -187.6211522583      191.5161830928     1  0.35502436E+09
     -187.6211369403      192.0147206173     1  0.38595823E+09
     -187.6210909085      186.6101124548     1  0.36117347E+09
     -187.6210379550      192.5063477254     1  0.36788491E+09
     -187.6210309640      198.6432523491     1  0.36531127E+09
     -187.6209889879      193.5690465947     1  0.38472817E+09
     -187.6209770171      189.2808930760     2  0.34197626E+09
     -187.6209417474      190.0279329554     1  0.38390278E+09
     -187.6209137366      191.6466586007     1  0.37495255E+09
     -187.6209045782      192.4845307563     1  0.37826368E+09
     -187.6208921577      193.5615124670     1  0.38859556E+09
     -187.6208909835      196.8892517320     1  0.39384330E+09
     -187.6208852970      187.6927985757     1  0.38157089E+09
     -187.6207910039      191.3210603918     1  0.36702911E+09
     -187.6207841584      192.3203244193     1  0.37731921E+09
     -187.6207801655      189.1509977842     1  0.37017371E+09
     -187.6207591385      189.6718497846     1  0.39829243E+09
     -187.6207304337      187.6426377653     1  0.35121636E+09
     -187.6207275775      188.0123034079     1  0.37046942E+09
     -187.6206747292      196.1006939755     2  0.39236089E+09
     -187.6206378864      192.3355120887     1  0.34489280E+09
     -187.6206180408      185.2138203903     1  0.38781321E+09
     -187.6206069497      193.8869645138     1  0.36935661E+09
     -187.6206022433      191.6950412588     1  0.35955768E+09
     -187.6205871327      190.3713065432     1  0.38342395E+09
     -187.6205757438      190.1499178713     1  0.38266230E+09
     -187.6205693163      192.1464218919     1  0.35074097E+09
     -187.6205518602      194.5396300599     1  0.38216804E+09
     -187.6205405515      192.3888688429     1  0.37663998E+09
     -187.6205383665      189.9606269495     1  0.37483802E+09
     -187.6205320897      185.4735951353     1  0.37028128E+09
     -187.6205198435      192.4794502603     1  0.36744315E+09
     -187.6205063902      193.1466745058     1  0.36526372E+09
     -187.6204755402      200.2133059970     1  0.37637859E+09
     -187.6204582941      191.4163105221     1  0.36458987E+09
     -187.6204572410      197.2448211245     1  0.37338595E+09
     -187.6204299345      189.8378718915     1  0.35714411E+09
     -187.6204204614      189.2404720515     1  0.37713869E+09
     -187.6204062418      194.2735403742     1  0.37557059E+09
     -187.6203966183      190.3943564381     1  0.37023211E+09
     -187.6203751856      194.2491298618     1  0.38768243E+09
     -187.6203327547      192.5218890522     1  0.34406760E+09
     -187.6203215092      193.4596098328     1  0.37509033E+09
     -187.6203163908      192.6624684604     2  0.38408629E+09
     -187.6203118095      195.8588784169     1  0.38856315E+09
     -187.6203030851      193.3231706041     1  0.36049867E+09
     -187.6202915518      190.1124842127     1  0.34241937E+09
     -187.6202902074      193.7955623054     1  0.37393112E+09
     -187.6202813166      192.3623305328     1  0.39045254E+09
     -187.6202726697      182.9596627889     1  0.35291212E+09
     -187.6202633792      193.4625372721     1  0.37209115E+09
     -187.6202441398      191.2970802556     1  0.37561403E+09
     -187.6202364866      195.1771882523     1  0.38593590E+09
     -187.6202316545      197.1151403334     1  0.36685873E+09
     -187.6202199355      193.2767953008     1  0.36251449E+09
     -187.6202122777      192.4584728867     1  0.38296174E+09
     -187.6202074972      192.1108038202     1  0.38425924E+09
     -187.6201707028      187.2111878478     1  0.37499513E+09
     -187.6201497865      199.8709113317     1  0.36179850E+09
     -187.6201026219      189.1179352539     1  0.37892002E+09
     -187.6200928301      192.7616464137     1  0.37289207E+09
     -187.6200624656      192.4408744236     1  0.38579303E+09
     -187.6200549233      191.0789321492     1  0.38415528E+09
     -187.6200515662      192.2727823138     1  0.38042115E+09
     -187.6200499446      191.9710074470     1  0.38472734E+09
     -187.6200152199      194.1878963757     1  0.38823441E+09
     -187.6200041504      185.9088436531     1  0.36781704E+09
     -187.6199708038      189.6874465498     1  0.34235522E+09
     -187.6199465134      190.1464402767     1  0.38400982E+09
     -187.6199366610      191.5760283375     1  0.37014837E+09
     -187.6199238366      192.2641786051     1  0.35598997E+09
     -187.6198597193      189.4082669586     1  0.38142053E+09
     -187.6198200787      188.4006119606     1  0.39422070E+09
     -187.6198065451      191.5123920453     1  0.36729383E+09
     -187.6197790202      189.2342620675     1  0.36858319E+09
     -187.6197553628      187.3142609443     1  0.36897297E+09
     -187.6197540771      190.5022220483     1  0.37119761E+09
     -187.6197492672      189.2529021521     1  0.38120730E+09
     -187.6197417049      198.3719722112     1  0.38737909E+09
     -187.6196846266      184.4299028193     1  0.38307221E+09
     -187.6196728290      193.0677081923     1  0.37861574E+09
     -187.6196559580      193.4517501616     1  0.37019991E+09
     -187.6196514352      198.0328676121     1  0.37856064E+09
     -187.6196431134      190.9900698619     1  0.34344886E+09
     -187.6196407508      194.5383702130     1  0.36816696E+09
     -187.6196090820      190.4444483413     1  0.37548736E+09
     -187.6195746650      194.3661424464     1  0.36338891E+09
     -187.6195625676      189.7808866239     1  0.36046049E+09
     -187.6195598087      192.1412807582     1  0.37046936E+09
     -187.6195463583      190.2852115038     1  0.38320620E+09
     -187.6195331934      194.1011627561     1  0.36561005E+09
     -187.6195116603      190.6157558669     1  0.37832230E+09
     -187.6195067214      192.6883947195     1  0.38505961E+09
     -187.6194803704      192.5378986300     1  0.38160940E+09
     -187.6194701607      190.0722296585     1  0.36692650E+09
     -187.6194491051      194.7341231234     1  0.37674395E+09
     -187.6193778012      190.1616058733     1  0.36644860E+09
     -187.6193727486      191.2245576208     1  0.36826482E+09
     -187.6193558445      192.9414438776     1  0.37470291E+09
     -187.6193232701      190.4719549658     1  0.38431135E+09
     -187.6193130485      191.8884639789     1  0.37224271E+09
     -187.6192843475      193.2052130315     1  0.36194320E+09
     -187.6192275749      191.7652503510     1  0.39647001E+09
     -187.6191715354      189.6952632600     1  0.37396105E+09
     -187.6191397178      194.1849082265     1  0.38380814E+09
     -187.6191236769      193.2650164618     1  0.36776625E+09
     -187.6191226172      195.6927628313     1  0.38287692E+09
     -187.6191122348      193.3618002215     1  0.37712492E+09
     -187.6191103588      191.7953250087     1  0.36523196E+09
     -187.6190953168      193.9443497528     1  0.38558331E+09
     -187.6190912756      190.2171712010     1  0.37865486E+09
     -187.6190798613      187.8525071325     1  0.38298138E+09
     -187.6190751344      190.6730070507     1  0.38066004E+09
     -187.6190318859      189.6885469441     1  0.37602058E+09
     -187.6190018158      194.0283269076     1  0.37725058E+09
     -187.6189974211      190.8598605843     1  0.36987620E+09
     -187.6189873984      188.3753164464     1  0.38046980E+09
     -187.6189741197      189.5661019791     1  0.37157211E+09
     -187.6189665657      189.3170041380     1  0.39237388E+09
     -187.6189313678      191.4855101647     1  0.38354669E+09
     -187.6189261457      191.9865889051     1  0.37336504E+09
     -187.6189205654      192.0582291353     1  0.37711497E+09
     -187.6188693055      190.3049012627     1  0.36864521E+09
     -187.6188671989      189.8134355290     1  0.36153411E+09
     -187.6188647113      191.1009261816     2  0.37875906E+09
     -187.6188618636      192.5466965105     1  0.38099801E+09
     -187.6188478806      193.4522352643     1  0.36311231E+09
     -187.6188419674      191.2191834569     1  0.37245227E+09
     -187.6188319278      190.8813207874     1  0.36775267E+09
     -187.6188183484      191.5196190728     1  0.38370343E+09
     -187.6187924368      190.1294828774     1  0.36947998E+09
     -187.6187811193      186.4712594240     1  0.38302423E+09
     -187.6187498885      200.1638991534     1  0.37292764E+09
     -187.6187464048      188.7619689872     1  0.36514189E+09
     -187.6187046225      194.7232474500     1  0.36562623E+09
     -187.6186741886      193.3634223991     1  0.36666643E+09
     -187.6186731265      188.8686766059     1  0.36061144E+09
     -187.6186364680      190.8552993733     1  0.37387361E+09
     -187.6186184447      189.3879113253     1  0.36792579E+09
     -187.6186023732      192.3873805079     1  0.38718636E+09
     -187.6185738708      186.1860204074     1  0.38401266E+09
     -187.6185700866      196.4152925349     1  0.36346621E+09
     -187.6185444847      191.8015193295     1  0.37458475E+09
     -187.6185420399      191.5685153793     1  0.37429471E+09
     -187.6185396021      197.2511319035     1  0.39058428E+09
     -187.6185347526      192.1748897158     1  0.35580217E+09
     -187.6185336260      194.2003273674     1  0.36030592E+09
     -187.6185253356      189.8913729077     1  0.38073608E+09
     -187.6185055372      192.8509549358     1  0.38664338E+09
     -187.6185042138      192.5449461369     1  0.36847497E+09
     -187.6185019592      191.5510551635     1  0.36464598E+09
     -187.6184494624      193.8128143036     1  0.37548988E+09
     -187.6184329037      196.3499869885     1  0.37162789E+09
     -187.6183417687      190.2957741870     1  0.37788015E+09
     -187.6183237274      183.3862753170     1  0.36929912E+09
     -187.6183124625      198.9872541346     1  0.37516760E+09
     -187.6182954575      193.1880527400     1  0.38521776E+09
     -187.6182936186      200.2332298053     1  0.37779011E+09
     -187.6182546116      192.4679281282     1  0.35461103E+09
     -187.6182520057      190.4737894085     1  0.35742783E+09
     -187.6182151003      190.9639111552     1  0.36917724E+09
     -187.6182086403      191.1505613285     1  0.36911672E+09
     -187.6181914170      190.5703113204     1  0.34499995E+09
     -187.6181625168      188.1022502569     1  0.36710481E+09
     -187.6181336899      189.8516234708     1  0.39140107E+09
     -187.6181299426      193.1083151822     1  0.37930795E+09
     -187.6181287261      190.3701529371     1  0.37582484E+09
     -187.6181197702      190.7226383080     1  0.37632106E+09
     -187.6181153970      194.8808710586     1  0.37806878E+09
     -187.6181107797      190.0534006410     1  0.37724419E+09
     -187.6181070261      187.1032686524     1  0.36372328E+09
     -187.6181051885      186.5300993230     1  0.37099467E+09
     -187.6180946208      186.6559707359     1  0.37302894E+09
     -187.6180831082      191.4611444133     1  0.36680692E+09
     -187.6180653677      190.3657875372     1  0.37531272E+09
     -187.6180558673      195.2417029983     1  0.36288723E+09
     -187.6180383680      188.9331639479     1  0.36346413E+09
     -187.6180287326      188.1552628803     1  0.36647519E+09
     -187.6180188024      192.8445825494     1  0.37480046E+09
     -187.6180061042      187.5612523838     1  0.38613480E+09
     -187.6179951469      194.2303942093     1  0.35645018E+09
     -187.6179339371      196.3061029571     1  0.38692936E+09
     -187.6179212656      193.1026740557     1  0.36125437E+09
     -187.6179093555      188.5940374245     1  0.38388381E+09
     -187.6178973243      190.1910461997     1  0.37680245E+09
     -187.6178714911      189.2377768226     1  0.37427171E+09
     -187.6178580211      188.4699844127     1  0.37363527E+09
     -187.6178419642      187.6831086961     1  0.36430618E+09
     -187.6178285811      196.8027308630     1  0.40273263E+09
     -187.6178173546      193.3822267929     1  0.35545859E+09
     -187.6178117295      188.3353463606     1  0.36873540E+09
     -187.6177957494      190.5670704271     1  0.37762628E+09
     -187.6177908760      188.7873462152     1  0.36747603E+09
     -187.6177449337      193.5504991445     1  0.39589092E+09
     -187.6177289548      192.8430641345     1  0.36296995E+09
     -187.6177130690      193.8126798946     1  0.38523457E+09
     -187.6177110975      192.4141836165     1  0.37009428E+09
     -187.6176966020      188.5578305828     1  0.38130259E+09
     -187.6176248780      191.9226103434     1  0.38205859E+09
     -187.6175811785      190.6455823827     1  0.37233456E+09
     -187.6175739579      188.9507700698     1  0.38834301E+09
     -187.6175696045      191.5972725977     1  0.37820424E+09
     -187.6175356576      190.6256429966     1  0.38781628E+09
     -187.6175312267      190.6487164466     1  0.36447416E+09
     -187.6175213489      190.5589359934     1  0.38045582E+09
     -187.6174862268      191.2354709925     1  0.37254869E+09
     -187.6174733624      189.2922591600     1  0.38025082E+09
     -187.6174686039      191.8973964857     1  0.36011731E+09
     -187.6174492084      187.5332609065     1  0.38897486E+09
     -187.6174371580      188.8430054757     1  0.37180608E+09
     -187.6174295498      191.4953308935     1  0.38707851E+09
     -187.6174145003      191.5851637356     1  0.37707089E+09
     -187.6173620977      196.2413648609     1  0.37618178E+09
     -187.6173203780      192.7334915492     1  0.37489736E+09
     -187.6173134167      190.4704383122     1  0.38675459E+09
     -187.6173057140      192.3817058465     1  0.37952711E+09
     -187.6172690493      191.5522715378     1  0.36328243E+09
     -187.6172503361      187.8198841324     1  0.35907408E+09
     -187.6172480273      193.9366337484     1  0.37709738E+09
     -187.6172180746      186.9795556453     1  0.37917769E+09
     -187.6172114459      189.5576097309     1  0.38616480E+09
     -187.6172034389      190.5987476308     1  0.37896875E+09
     -187.6171962124      191.7263613034     1  0.36303003E+09
     -187.6171936094      188.1941942936     1  0.38226303E+09
     -187.6171510624      190.9927177463     1  0.36240047E+09
     -187.6171322514      188.6620200773     1  0.37376329E+09
     -187.6171234162      191.9432763683     1  0.36907291E+09
     -187.6171218174      189.7843213161     1  0.36173586E+09
     -187.6171089654      192.2507632237     1  0.37055504E+09
     -187.6170999753      187.0223027658     1  0.36227388E+09
     -187.6170939514      193.2571519612     1  0.38088987E+09
     -187.6170760146      190.3523102800     1  0.37654250E+09
     -187.6170728759      190.9961068636     1  0.37264586E+09
     -187.6170648544      189.4898900306     1  0.38814241E+09
     -187.6170498077      188.5418019235     1  0.38054653E+09
     -187.6170264329      193.6293268805     1  0.37893482E+09
     -187.6170011549      189.2144059369     1  0.38734065E+09
     -187.6169950984      189.2217056081     1  0.38776475E+09
     -187.6169859638      190.2087104877     1  0.36644698E+09
     -187.6169359564      195.8822348520     2  0.35976729E+09
     -187.6169252260      193.7403330782     1  0.38291777E+09
     -187.6169185258      191.2961413695     1  0.37195111E+09
     -187.6169050408      189.1965656695     1  0.38928432E+09
     -187.6168914644      191.3490336661     1  0.37278686E+09
     -187.6168876091      186.5441989174     1  0.36903777E+09
     -187.6168737083      190.6382564033     1  0.37165869E+09
     -187.6168677912      198.0170854042     1  0.38259313E+09
     -187.6168621802      192.3495305743     1  0.38538724E+09
     -187.6168558757      194.0049604616     1  0.37975558E+09
     -187.6168514356      188.8080141562     1  0.37248644E+09
     -187.6168183435      194.4091042171     1  0.37359249E+09
     -187.6168104884      188.9651537921     1  0.37561505E+09
     -187.6167492812      189.0706028920     1  0.36467457E+09
     -187.6167436276      199.3235841459     1  0.38578704E+09
     -187.6167249760      190.2788930195     1  0.37538800E+09
     -187.6167187867      194.0812719123     1  0.37124405E+09
     -187.6166960947      189.9539317292     1  0.37654567E+09
     -187.6166704466      191.4991306354     1  0.37627535E+09
     -187.6166647592      188.8146536274     1  0.36836838E+09
     -187.6166567848      187.7443065743     1  0.36139673E+09
     -187.6166342336      192.4208982145     1  0.38359471E+09
     -187.6166300919      189.1068682762     1  0.38313290E+09
     -187.6165817406      191.7684960621     1  0.38375242E+09
     -187.6165745320      191.4153955203     1  0.37840808E+09
     -187.6165683370      187.5450333591     1  0.38687745E+09
     -187.6165054081      193.2836176092     1  0.38266350E+09
     -187.6164978602      193.2267523781     1  0.37101337E+09
     -187.6164855730      194.2382533870     1  0.38616099E+09
     -187.6164814211      188.6753540724     1  0.38405835E+09
     -187.6164527066      187.9262873456     1  0.37673012E+09
     -187.6164377663      187.7913030011     1  0.37674587E+09
     -187.6164286465      192.0444716842     1  0.37644657E+09
     -187.6164194036      189.9783993943     1  0.36455848E+09
     -187.6164142559      197.3461668977     1  0.36083056E+09
     -187.6164044061      191.6282874034     1  0.37374030E+09
     -187.6164002297      192.0587308782     1  0.37475468E+09
     -187.6163800225      193.1441304360     1  0.37644659E+09
     -187.6163644189      195.7869070790     1  0.36709424E+09
     -187.6163488119      190.4763227922     1  0.37285610E+09
     -187.6163464103      197.5094801974     1  0.37263429E+09
     -187.6163376933      190.1885169749     1  0.37594783E+09
     -187.6163212030      189.0107973578     1  0.36779032E+09
     -187.6162936553      192.4922460347     1  0.37441583E+09
     -187.6162856909      190.1511078000     1  0.38479850E+09
     -187.6162766983      196.2585554864     1  0.36141742E+09
     -187.6162496468      191.4447049441     1  0.37429171E+09
     -187.6162362004      191.7098756512     1  0.36926360E+09
     -187.6162050921      188.6003250531     1  0.36612099E+09
     -187.6161874616      192.8068116210     1  0.39556572E+09
     -187.6161652367      192.8368416249     1  0.37094813E+09
     -187.6161547472      192.0658112815     1  0.36339793E+09
     -187.6161468917      193.5753908219     1  0.38658814E+09
     -187.6161297513      185.9784393432     1  0.37832401E+09
     -187.6161230377      189.3999414590     1  0.36886576E+09
     -187.6161215129      191.6183039283     1  0.35649075E+09
     -187.6161103838      189.9852056782     1  0.38211667E+09
     -187.6161064530      192.8254240321     1  0.37643663E+09
     -187.6160943015      194.8191457903     1  0.39479579E+09
     -187.6160757711      189.2731402121     1  0.37543120E+09
     -187.6160692377      194.2543021400     1  0.38799334E+09
     -187.6160645652      186.6867155901     1  0.35922425E+09
     -187.6160339901      189.5574212770     1  0.38580337E+09
     -187.6159976719      191.7167815544     1  0.36767371E+09
     -187.6159952432      193.8684729604     1  0.37092177E+09
     -187.6159827435      189.0764136427     1  0.35684344E+09
     -187.6159709547      186.2907836998     1  0.36828785E+09
     -187.6159690719      193.3293185532     1  0.36378453E+09
     -187.6159552452      195.7300190674     1  0.38211562E+09
     -187.6159381221      188.7252451936     1  0.38178927E+09
     -187.6159274268      191.2379242917     1  0.36806765E+09
     -187.6158747085      189.4714444829     1  0.37313556E+09
     -187.6158601459      191.6385373806     1  0.38074331E+09
     -187.6158502372      193.9690664094     1  0.39405317E+09
     -187.6158353679      191.1228600855     1  0.36996442E+09
     -187.6158334070      193.9642568623     1  0.36726555E+09
     -187.6158301546      189.7976153868     1  0.37196940E+09
     -187.6158264849      193.6994699286     1  0.37055646E+09
     -187.6158149090      191.6989088380     1  0.38319494E+09
     -187.6158047329      192.6815189269     1  0.38137502E+09
     -187.6157879249      189.2634494568     1  0.36927590E+09
     -187.6157742054      192.7530664642     1  0.36880917E+09
     -187.6157561827      193.0802605228     1  0.38181971E+09
     -187.6157365314      194.6548335032     1  0.36909434E+09
     -187.6157344114      190.0197951428     1  0.36843048E+09
     -187.6157054910      191.5753389493     1  0.37996544E+09
     -187.6157006228      185.1140923719     1  0.37973257E+09
     -187.6156793932      193.5644068973     1  0.37339654E+09
     -187.6156321023      186.6009361928     1  0.38005705E+09
     -187.6155889999      189.6356948769     1  0.37202979E+09
     -187.6155669637      187.4524318821     1  0.37298629E+09
     -187.6155656818      189.5732609745     1  0.38232675E+09
     -187.6155232848      191.6290488394     1  0.37362444E+09
     -187.6155190805      200.2795839041     1  0.37570109E+09
     -187.6154633562      191.8934157207     1  0.36781930E+09
     -187.6154459372      195.5826261014     1  0.39301615E+09
     -187.6154239349      200.3090966010     1  0.37521186E+09
     -187.6154152672      191.2491997984     1  0.38002656E+09
     -187.6153739457      186.2793172029     1  0.36052530E+09
     -187.6152846312      194.1207923016     1  0.37454860E+09
     -187.6152564326      190.4571258079     1  0.37758017E+09
     -187.6152329726      191.4031407459     1  0.37644301E+09
     -187.6152157135      190.3003334088     1  0.38443906E+09
     -187.6151961700      191.5844264396     1  0.36950033E+09
     -187.6151828530      191.8559706159     1  0.36416156E+09
     -187.6151787015      191.6947472935     1  0.36472076E+09
     -187.6151707234      188.4262679852     1  0.35289259E+09
     -187.6151673306      188.6030103727     1  0.37452110E+09
     -187.6151549705      195.8044187499     1  0.37489487E+09
     -187.6151424319      194.7936054447     1  0.36914316E+09
     -187.6151337195      189.7405089360     1  0.37702120E+09
     -187.6151194986      189.5831756096     1  0.37100446E+09
     -187.6150905617      191.3537215190     1  0.34646812E+09
     -187.6150776509      188.9347101499     1  0.36346911E+09
     -187.6150704428      189.9389577345     1  0.38246981E+09
     -187.6150649315      197.2998663325     1  0.36891781E+09
     -187.6150613431      187.6448363031     1  0.37259472E+09
     -187.6150561847      192.2821725584     1  0.36852320E+09
     -187.6150532276      190.1829749736     1  0.36334349E+09
     -187.6150510542      188.1803419612     1  0.37627394E+09
     -187.6150420628      190.3954081813     1  0.38777271E+09
     -187.6150340835      193.7435077193     2  0.38769708E+09
     -187.6149969069      193.9169427074     1  0.39551926E+09
     -187.6149920074      190.3399902579     1  0.35899608E+09
     -187.6149874999      197.2422582553     1  0.38261912E+09
     -187.6149534037      193.8562315536     2  0.36037040E+09
     -187.6149179769      190.3762185296     1  0.40176314E+09
     -187.6149138475      191.2142195349     1  0.36766633E+09
     -187.6148460007      190.3561399951     1  0.37441038E+09
     -187.6148354083      192.9877228995     1  0.37351026E+09
     -187.6148331967      192.9576019015     1  0.36642776E+09
     -187.6148309119      192.5485543277     1  0.37313061E+09
     -187.6148212015      190.1875365999     1  0.36728303E+09
     -187.6148122111      189.1327132575     1  0.38104583E+09
     -187.6147944357      193.5356284950     1  0.36990811E+09
     -187.6147583410      191.6778956591     1  0.38192774E+09
     -187.6147318471      188.3471300579     1  0.37339790E+09
     -187.6147044235      187.4640271466     1  0.36411633E+09
     -187.6146996547      189.5142125921     1  0.36891253E+09
     -187.6146904489      192.1477727484     1  0.36684798E+09
     -187.6146866188      190.2678620036     1  0.38051686E+09
     -187.6146725893      192.9327214899     1  0.39148566E+09
     -187.6146308093      189.2811111269     1  0.36302038E+09
     -187.6146120392      191.3545607553     1  0.37561554E+09
     -187.6145978892      192.2414904794     1  0.37459842E+09
     -187.6145816717      190.0946497051     1  0.37986914E+09
     -187.6145735409      186.0890256891     1  0.36884970E+09
     -187.6145621064      188.0154035806     1  0.37605254E+09
     -187.6145449785      196.6330237995     1  0.38800009E+09
     -187.6145012126      188.9833236658     1  0.37851699E+09
     -187.6144930358      191.8834280811     1  0.38220766E+09
     -187.6144853251      191.4924189948     1  0.38532054E+09
     -187.6144680514      193.3304437673     1  0.37144441E+09
     -187.6144652350      194.3178053662     1  0.37445733E+09
     -187.6144520969      186.6639532116     1  0.36869623E+09
     -187.6144301421      188.0655149984     1  0.37069846E+09
     -187.6144145289      190.1784951614     1  0.37547350E+09
     -187.6144084202      192.8096108593     1  0.37471147E+09
     -187.6143840734      189.9220956043     1  0.36970437E+09
     -187.6143588695      195.5315624493     1  0.37028524E+09
     -187.6143467668      193.5079657721     1  0.36215232E+09
     -187.6143396780      195.5490246592     1  0.38594542E+09
     -187.6143304752      191.6127798200     1  0.37664307E+09
     -187.6143042716      190.3041526071     1  0.38875391E+09
     -187.6142962050      189.7985704783     1  0.37881487E+09
     -187.6142761213      191.0213399325     1  0.37535608E+09
     -187.6142682631      192.5169247891     1  0.35692144E+09
     -187.6142662550      195.8465419956     1  0.38203099E+09
     -187.6142458674      197.5183224414     1  0.37471759E+09
     -187.6142300550      194.0794841462     1  0.36175458E+09
     -187.6142280339      187.5335287837     1  0.37152705E+09
     -187.6141941165      190.0123860980     1  0.36964609E+09
     -187.6141919686      192.7438961968     1  0.38766700E+09
     -187.6141782778      191.0283500988     1  0.38581099E+09
     -187.6141536599      194.3236290821     1  0.38840998E+09
     -187.6141517116      191.5603757656     1  0.38033293E+09
     -187.6141402225      195.3804867578     1  0.36581304E+09
     -187.6141196078      198.1029762982     1  0.37806050E+09
     -187.6141154216      191.3022511865     1  0.37648005E+09
     -187.6140987757      189.5850111903     1  0.36649032E+09
     -187.6140913000      190.2579260448     1  0.36185695E+09
     -187.6140891127      193.4103099374     1  0.38438548E+09
     -187.6140719419      188.8401838231     1  0.38153231E+09
     -187.6140529595      192.9754510595     1  0.36675352E+09
     -187.6140390649      188.1170228458     1  0.37483927E+09
     -187.6140172255      194.9893734150     1  0.36907874E+09
     -187.6140150846      196.5235360549     1  0.39358523E+09
     -187.6140035777      192.8565057240     1  0.37618204E+09
     -187.6139831960      188.1859243345     1  0.36752493E+09
     -187.6139385802      188.9302353962     1  0.36503440E+09
     -187.6139307159      190.5671238788     1  0.38624809E+09
     -187.6139189605      195.8453685827     1  0.40290491E+09
     -187.6139097596      187.4768178041     1  0.37651491E+09
     -187.6139058558      190.0133876920     1  0.37013027E+09
     -187.6138558275      190.4183912276     1  0.36221272E+09
     -187.6138542743      191.6760628110     1  0.37600703E+09
     -187.6138398776      191.0020331512     1  0.36346332E+09
     -187.6138326077      187.5517727754     1  0.37069950E+09
     -187.6138310267      191.8561567902     1  0.36176954E+09
     -187.6138239885      186.8048679025     1  0.37363355E+09
     -187.6137856358      191.6017720681     1  0.36606407E+09
     -187.6137597054      190.0547297116     1  0.36935509E+09
     -187.6137574398      191.2807632118     1  0.36548902E+09
     -187.6137489536      186.3349208415     1  0.37026397E+09
     -187.6137148046      190.0125353840     1  0.37887605E+09
     -187.6137027495      193.7513019837     1  0.39571062E+09
     -187.6136858985      186.9912363245     1  0.36268338E+09
     -187.6136841991      188.7230240993     1  0.36741159E+09
     -187.6136285988      196.7782392522     1  0.37311019E+09
     -187.6136178646      192.6658258912     1  0.37610381E+09
     -187.6136032485      188.6763897257     1  0.37613381E+09
     -187.6135732108      196.6857627444     1  0.37826995E+09
     -187.6135427449      187.4356195848     1  0.37179834E+09
     -187.6134635240      188.4726033982     1  0.37967070E+09
     -187.6134505082      200.1079455738     1  0.37609397E+09
     -187.6134435545      191.7093482635     1  0.38927587E+09
     -187.6134355104      188.8683628995     1  0.38841620E+09
     -187.6134031062      192.6969675065     1  0.39038572E+09
     -187.6133944217      185.6461896613     1  0.37464416E+09
     -187.6133880877      190.5030449282     1  0.36434657E+09
     -187.6133211713      192.1358601002     1  0.37590948E+09
     -187.6133161605      193.8319061651     1  0.37075993E+09
     -187.6133103428      194.3515741733     1  0.37161356E+09
     -187.6132964353      191.6393821720     1  0.37966885E+09
     -187.6132938285      191.5977598436     1  0.37078636E+09
     -187.6132822865      188.3434784921     1  0.37551295E+09
     -187.6132725909      186.7627787602     1  0.36644307E+09
     -187.6132497485      200.1016363757     1  0.40132014E+09
     -187.6132301926      192.0154188400     1  0.36261479E+09
     -187.6131767009      191.7105412597     1  0.37972247E+09
     -187.6131698641      185.5808126904     2  0.35929348E+09
     -187.6131650472      192.2542393457     1  0.39062930E+09
     -187.6131582441      193.9258564971     1  0.38925189E+09
     -187.6131268137      189.2343849078     1  0.36576106E+09
     -187.6131219996      190.1166723823     1  0.37424363E+09
     -187.6130713648      201.2178028478     1  0.36692239E+09
     -187.6130469754      194.2211031888     1  0.39412685E+09
     -187.6130359827      198.7590650360     1  0.37579809E+09
     -187.6130271805      187.3902588438     1  0.37410130E+09
     -187.6129776059      189.5632831371     1  0.35798247E+09
     -187.6129729809      188.9476824063     1  0.37045608E+09
     -187.6129268328      189.8912501451     1  0.36350110E+09
     -187.6129249352      193.9665169021     1  0.36179151E+09
     -187.6128811973      194.8659166249     1  0.36031253E+09
     -187.6128716000      192.0366243754     1  0.37465943E+09
     -187.6128241151      189.2639365363     1  0.37562185E+09
     -187.6128216417      191.6284139991     1  0.37827020E+09
     -187.6128185998      187.4519764258     1  0.36962514E+09
     -187.6128096802      188.1705226140     1  0.36591091E+09
     -187.6127870449      189.5640346578     1  0.37133482E+09
     -187.6127843177      186.7456461846     1  0.38341334E+09
     -187.6127709947      195.4324155839     1  0.37413206E+09
     -187.6127527190      190.9466136190     2  0.36761348E+09
     -187.6127317284      191.5660135843     1  0.39480192E+09
     -187.6127219743      193.4359363761     1  0.38596571E+09
     -187.6127064290      190.4645406171     1  0.39698413E+09
     -187.6127024347      191.0133228158     1  0.37368808E+09
     -187.6126878312      190.4703779010     1  0.38596100E+09
     -187.6126739348      197.1886341975     1  0.37070438E+09
     -187.6126474646      188.5789932058     1  0.38199422E+09
     -187.6126440129      188.0998704657     1  0.37298133E+09
     -187.6126402995      197.8365121358     1  0.37969278E+09
     -187.6126286533      191.3400412696     1  0.37770273E+09
     -187.6126154953      189.8358288618     1  0.37719590E+09
     -187.6126087941      191.3530516318     1  0.37317929E+09
     -187.6126036342      189.2327391921     1  0.37248868E+09
     -187.6125954999      194.8255553842     1  0.37612197E+09
     -187.6125724278      188.6042801959     1  0.38150423E+09
     -187.6125666786      189.0780984700     1  0.36580070E+09
     -187.6125541363      187.8690148864     1  0.37031286E+09
     -187.6125454707      191.8483130784     1  0.37477061E+09
     -187.6125404265      191.9624098415     1  0.37072885E+09
     -187.6125074115      187.9182933428     1  0.36712432E+09
     -187.6124927331      191.7628888239     1  0.36344996E+09
     -187.6124338271      193.1571708918     1  0.37089121E+09
     -187.6124136102      189.5388449516     1  0.37958582E+09
     -187.6124060245      191.1677511446     1  0.38356668E+09
     -187.6123908816      189.6258912771     1  0.37527347E+09
     -187.6123850305      194.5061612945     1  0.38584393E+09
     -187.6123747585      189.5636106391     1  0.38970477E+09
     -187.6123711662      193.9524633714     1  0.37196910E+09
     -187.6123622461      190.4873375513     1  0.37593379E+09
     -187.6123417613      194.8042858924     1  0.36726358E+09
     -187.6123393294      197.3799092277     1  0.39536025E+09
     -187.6122574172      190.8259694997     1  0.38459566E+09
     -187.6122482402      192.9956674555     1  0.37266411E+09
     -187.6122042363      188.1177284721     1  0.36230997E+09
     -187.6121848552      197.0934263216     1  0.38533309E+09
     -187.6121663857      197.7381823274     1  0.41610159E+09
     -187.6121424220      194.2373594649     1  0.37725131E+09
     -187.6121305147      194.4336649479     1  0.37136355E+09
     -187.6121121205      191.1401618462     1  0.37231617E+09
     -187.6121067983      190.1981172492     1  0.36746544E+09
     -187.6120927279      190.8518136925     1  0.38719713E+09
     -187.6120894331      191.1161339085     1  0.35640849E+09
     -187.6120802406      196.7280380838     1  0.35908540E+09
     -187.6120784486      189.7453094644     1  0.37789185E+09
     -187.6120628706      193.5106370631     1  0.37842684E+09
     -187.6120551211      191.7745357788     1  0.36451924E+09
     -187.6120370804      195.2989178676     1  0.37611121E+09
     -187.6120336556      185.2831500521     1  0.36833011E+09
     -187.6120105159      192.3866679506     1  0.37561965E+09
     -187.6120037202      197.8440530737     1  0.38502515E+09
     -187.6120012053      192.7291081282     1  0.36730200E+09
     -187.6119608166      194.6132174305     1  0.37013576E+09
     -187.6119281438      193.4949099888     1  0.35911148E+09
     -187.6119133376      195.0250670155     1  0.40000615E+09
     -187.6118940367      189.9473925209     1  0.36814345E+09
     -187.6118777487      193.1497266181     1  0.37894677E+09
     -187.6118684478      189.7152499411     1  0.36853476E+09
     -187.6118635654      194.4239506387     1  0.36792508E+09
     -187.6118533335      191.9667337365     1  0.36851098E+09
     -187.6118386487      189.7052800134     1  0.35274859E+09
     -187.6117711371      191.1281129928     1  0.37934020E+09
     -187.6117686699      192.4392772642     1  0.36620167E+09
     -187.6117670673      192.6415597075     1  0.36379452E+09
     -187.6117653641      197.4054977355     1  0.38913632E+09
     -187.6117426403      191.8392047857     1  0.36807342E+09
     -187.6117266919      199.6571723278     1  0.35814170E+09
     -187.6117070804      189.7381866321     1  0.36972286E+09
     -187.6116862627      182.3947058757     1  0.35481802E+09
     -187.6116709216      190.5140269986     1  0.38159779E+09
     -187.6116605051      188.4366444715     1  0.38273053E+09
     -187.6116246490      191.1107659202     1  0.37202758E+09
     -187.6116227718      191.2332024254     1  0.36843170E+09
     -187.6116199375      194.5228007295     1  0.36179898E+09
     -187.6116100755      198.8345895829     1  0.39839235E+09
     -187.6115902383      191.2786315510     1  0.36730212E+09
     -187.6115829742      191.9240084295     1  0.37104452E+09
     -187.6115705632      189.3260045445     1  0.37127065E+09
     -187.6115694209      187.6710688709     1  0.38106134E+09
     -187.6115421491      190.1290841855     1  0.38578466E+09
     -187.6115378786      192.3398994385     1  0.35329049E+09
     -187.6115340185      191.6562005694     1  0.36834720E+09
     -187.6115294634      199.1149706801     1  0.36224864E+09
     -187.6115101262      191.5523779574     1  0.35722174E+09
     -187.6114964267      195.7128354713     1  0.38007655E+09
     -187.6114860241      187.4373540762     1  0.37467287E+09
     -187.6114848624      187.0128244199     1  0.36960371E+09
     -187.6114818206      200.2477733741     1  0.37818311E+09
     -187.6114806927      186.0286914648     1  0.37252682E+09
     -187.6114752299      194.7248869510     1  0.38387223E+09
     -187.6114667809      190.1673730676     1  0.37676412E+09
     -187.6114549100      189.8251561701     1  0.37380379E+09
     -187.6114371997      190.9178513844     1  0.38978466E+09
     -187.6114314299      194.2142035043     1  0.37936615E+09
     -187.6113928581      191.5007404382     1  0.35463259E+09
     -187.6113604342      196.9674526677     1  0.38349986E+09
     -187.6113268703      187.6375150653     1  0.39147881E+09
     -187.6113103304      185.3533047986     1  0.37997178E+09
     -187.6113068079      191.9473691232     1  0.35654933E+09
     -187.6112849516      190.5726709871     1  0.37092815E+09
     -187.6112595224      192.2168728403     1  0.37508025E+09
     -187.6112344746      186.8896505090     1  0.37608993E+09
     -187.6112055706      193.1170547546     1  0.38124369E+09
     -187.6111980571      192.2342530478     1  0.36544175E+09
     -187.6111840047      193.6158007179     1  0.37002716E+09
     -187.6111718843      193.0300612906     1  0.35353360E+09
     -187.6111530101      190.1031320467     1  0.36524872E+09
     -187.6111499161      192.8882843048     1  0.36802808E+09
     -187.6111479916      188.2401491005     1  0.37116880E+09
     -187.6111306470      190.3243685523     1  0.39116377E+09
     -187.6111190570      187.2741877014     1  0.37093109E+09
     -187.6111033895      190.4534068693     1  0.36772039E+09
     -187.6110949392      191.0131069572     1  0.38163773E+09
     -187.6110893857      193.5203028801     1  0.38823335E+09
     -187.6110802512      184.9532631458     1  0.36450142E+09
     -187.6110504225      197.2548944041     1  0.37271914E+09
     -187.6110405444      194.2927832522     1  0.37996368E+09
     -187.6109912014      189.7093314291     1  0.36560831E+09
     -187.6109879218      188.4444764338     1  0.36784851E+09
     -187.6109687279      190.6290727351     1  0.40134296E+09
     -187.6109259818      188.8024225804     1  0.36851374E+09
     -187.6109244584      191.4554273594     1  0.37605618E+09
     -187.6109166901      187.7213205487     1  0.38075144E+09
     -187.6109036384      191.0087898582     1  0.37103011E+09
     -187.6109017752      197.8367023447     1  0.38422562E+09
     -187.6109000342      188.9308323501     1  0.39188228E+09
     -187.6108897441      188.5073660437     1  0.39079378E+09
     -187.6108878071      190.9827991090     1  0.37116794E+09
     -187.6108781535      192.2482399580     1  0.38613111E+09
     -187.6108598676      194.0308407214     1  0.36739296E+09
     -187.6108574528      193.4274241831     1  0.37163258E+09
     -187.6108562704      194.6662176843     1  0.35970601E+09
     -187.6108025970      193.9559675730     1  0.36241673E+09
     -187.6107991106      189.4323031168     1  0.36553177E+09
     -187.6107968796      186.7419552440     1  0.36613903E+09
     -187.6107870883      190.2170333549     1  0.37943652E+09
     -187.6107859181      194.9711155380     1  0.39165050E+09
     -187.6107587273      195.3185732609     1  0.38196477E+09
     -187.6107439462      193.7027618962     1  0.36489195E+09
     -187.6107305602      189.9061712771     1  0.37061619E+09
     -187.6107242981      190.9063985692     1  0.34312521E+09
     -187.6106969141      195.1216783491     2  0.35082073E+09
     -187.6106836149      192.0307774577     1  0.35181716E+09
     -187.6106595922      186.4413683766     1  0.36496679E+09
     -187.6106522734      198.9976634529     1  0.36103834E+09
     -187.6106234685      192.4832032449     1  0.36613450E+09
     -187.6106174423      189.3563445625     1  0.37305528E+09
     -187.6105552126      189.7001206967     1  0.36407579E+09
     -187.6105430651      190.0245936095     1  0.35754653E+09
     -187.6105281635      197.4316097473     1  0.38109579E+09
     -187.6105041413      191.2384162263     1  0.38342317E+09
     -187.6104744039      190.6723866910     1  0.37144945E+09
     -187.6104707963      185.0937591165     1  0.38452664E+09
     -187.6104550684      188.5010287310     1  0.37394105E+09
     -187.6104237753      189.9290242814     1  0.38805861E+09
     -187.6103867262      190.2914465113     1  0.36518172E+09
     -187.6103776688      187.9671591891     1  0.36152797E+09
     -187.6103569124      191.6774438057     1  0.38147089E+09
     -187.6103497098      187.9534543087     1  0.35147920E+09
     -187.6103381407      188.3704138118     1  0.36224450E+09
     -187.6103330196      190.8013737435     1  0.38234031E+09
     -187.6103245281      186.3931411201     1  0.38133916E+09
     -187.6103119163      189.4043152973     1  0.38376619E+09
     -187.6103077521      186.2438334428     1  0.37030749E+09
     -187.6102927966      193.0537986750     1  0.36734150E+09
     -187.6102892714      193.0885940027     1  0.36757324E+09
     -187.6102875279      189.4331310153     1  0.36772938E+09
     -187.6102674854      193.3954117044     1  0.35868812E+09
     -187.6102609541      192.4061846642     1  0.35637397E+09
     -187.6102578293      188.9484389908     1  0.37409246E+09
     -187.6102424441      193.9279604353     1  0.36366208E+09
     -187.6101998772      185.5837900114     1  0.36450488E+09
     -187.6101851836      189.9714496153     1  0.37301268E+09
     -187.6101802751      185.5287565743     1  0.36314423E+09
     -187.6101767958      197.7098995190     1  0.36786860E+09
     -187.6101595881      192.4093701788     1  0.35729368E+09
     -187.6101551228      187.7083330553     1  0.35901455E+09
     -187.6101501926      186.1770869539     1  0.37590146E+09
     -187.6101455391      192.0297384260     1  0.36479015E+09
     -187.6101422686      190.1573328403     1  0.36673857E+09
     -187.6101231535      189.5609132428     1  0.37307967E+09
     -187.6101183580      191.1386505443     1  0.37667123E+09
     -187.6101074042      189.3346186919     1  0.37717012E+09
     -187.6100850705      192.3153287202     1  0.36200319E+09
     -187.6100830473      192.6302627414     1  0.36546216E+09
     -187.6100716662      191.9457863978     1  0.38060793E+09
     -187.6100529317      194.1943631067     1  0.36738068E+09
     -187.6100500555      189.2170115803     1  0.36497673E+09
     -187.6100356828      190.2444402621     1  0.36965487E+09
     -187.6099670010      190.3708651135     1  0.37278824E+09
     -187.6099641529      191.4271413802     1  0.38008341E+09
     -187.6099533934      190.6825390520     1  0.38169226E+09
     -187.6099451670      189.3197983034     1  0.39472160E+09
     -187.6099252477      187.7686456187     1  0.37473981E+09
     -187.6099216535      187.5170637363     1  0.36981362E+09
     -187.6099126309      194.9775792821     1  0.37610527E+09
     -187.6099014229      191.3459434093     1  0.37555112E+09
     -187.6098547883      192.1925849123     1  0.38268254E+09
     -187.6098393407      188.7280105174     1  0.37045771E+09
     -187.6098298144      192.7851821805     1  0.35358905E+09
     -187.6098270656      191.5245512205     1  0.36800125E+09
     -187.6098242141      189.4250025931     1  0.37877864E+09
     -187.6098224211      187.5181910376     1  0.36671512E+09
     -187.6098183305      189.5903540944     1  0.35858232E+09
     -187.6098004239      189.4018163292     1  0.37755107E+09
     -187.6097890320      192.1963809744     1  0.36697903E+09
     -187.6097680979      194.3924995523     1  0.38085456E+09
     -187.6097541077      190.8489321269     1  0.40157780E+09
     -187.6096922949      196.7788532938     1  0.38814112E+09
     -187.6096426897      192.6921935296     1  0.37088289E+09
     -187.6095751757      189.4638711351     1  0.38062139E+09
     -187.6095526217      192.5679786334     1  0.37196899E+09
     -187.6095402366      190.2902118530     1  0.38605984E+09
     -187.6095261193      190.9523594986     1  0.37089837E+09
     -187.6095185431      184.2455442258     1  0.37331528E+09
     -187.6094895124      187.5752041366     1  0.36831255E+09
     -187.6094758654      190.6967877582     1  0.37402117E+09
     -187.6094646711      197.9730002524     1  0.37956362E+09
     -187.6094489987      190.8653968950     1  0.37420797E+09
     -187.6094423786      193.4160919335     1  0.38446993E+09
     -187.6094385890      188.1918624270     1  0.36934782E+09
     -187.6094298694      192.4450443765     1  0.36568855E+09
     -187.6094152089      194.8563029504     1  0.36909960E+09
     -187.6093995406      188.9511970159     1  0.38223675E+09
     -187.6093712915      189.8212427541     1  0.37404495E+09
     -187.6093658222      193.2821759648     1  0.38404351E+09
     -187.6093480973      187.8790790464     1  0.38058074E+09
     -187.6093462346      191.5947884181     1  0.36740695E+09
     -187.6092975958      190.4915180743     1  0.36448506E+09
     -187.6092933442      196.9279257437     1  0.37593030E+09
     -187.6092852808      184.1382814238     1  0.35974549E+09
     -187.6092729838      191.1637321720     1  0.39596254E+09
     -187.6092622475      185.5905696177     1  0.37515091E+09
     -187.6092510162      197.1481235716     1  0.37870704E+09
     -187.6092385321      190.0825223982     1  0.38036050E+09
     -187.6092331946      192.0971017238     1  0.37028709E+09
     -187.6092205293      193.3336929566     1  0.36858773E+09
     -187.6091928826      191.6413263535     1  0.36315429E+09
     -187.6091796181      195.0171810925     2  0.36976228E+09
     -187.6091643617      184.5042210205     1  0.36132872E+09
     -187.6091445151      193.9319687020     1  0.35691218E+09
     -187.6091415186      189.8759683888     1  0.38007368E+09
     -187.6091358100      190.9370343000     1  0.35339289E+09
     -187.6090946167      191.6958541215     1  0.37629821E+09
     -187.6090405758      190.7673551498     1  0.38986746E+09
     -187.6090060957      193.4997383869     1  0.37777576E+09
     -187.6089979377      188.7588494677     1  0.35529218E+09
     -187.6089961147      192.0388121314     1  0.34993968E+09
     -187.6089636624      185.8042496649     1  0.38936535E+09
     -187.6089481017      188.5145506149     1  0.37265261E+09
     -187.6089439129      190.5158680543     1  0.37439885E+09
     -187.6089168678      195.0660834906     1  0.39384481E+09
     -187.6089080264      190.1358667667     1  0.37841733E+09
     -187.6088908086      193.5166165756     1  0.36053401E+09
     -187.6088890148      191.2678581689     1  0.38936969E+09
     -187.6088819735      191.6947162081     1  0.36918941E+09
     -187.6088724576      193.1783521983     1  0.35080406E+09
     -187.6088696592      190.8968610631     1  0.37138104E+09
     -187.6088446057      188.6172250448     1  0.36193870E+09
     -187.6088397147      193.6754443370     1  0.37630315E+09
     -187.6088357943      191.3970398799     1  0.35788686E+09
     -187.6088085672      190.5707056849     1  0.35221718E+09
     -187.6087970364      191.8366482171     1  0.35938717E+09
     -187.6087850242      187.8852752166     1  0.37514512E+09
     -187.6087676772      187.5639288039     1  0.37447777E+09
     -187.6087593086      190.7896812077     1  0.37429797E+09
     -187.6087503734      192.2876242588     1  0.37778615E+09
     -187.6087369882      189.6280459368     1  0.38161114E+09
     -187.6087238634      188.5039370508     1  0.39395572E+09
     -187.6087227962      192.2003887979     1  0.37300565E+09
     -187.6087201249      191.1290990140     1  0.36596757E+09
     -187.6086968294      190.4129501730     1  0.39740386E+09
     -187.6086691073      189.0732827270     1  0.36669019E+09
     -187.6086614954      193.6011449255     1  0.37110668E+09
     -187.6086515829      190.1155224970     1  0.36621630E+09
     -187.6086481235      194.4493114284     1  0.38352738E+09
     -187.6086340000      189.2967085909     1  0.36938797E+09
     -187.6086057244      191.9808995197     1  0.37094560E+09
     -187.6085924710      190.9744244684     1  0.36748427E+09
     -187.6085872949      194.9009022979     1  0.36613969E+09
     -187.6085708672      193.0437505810     1  0.37641963E+09
     -187.6085689590      193.2149034232     1  0.36647762E+09
     -187.6085396741      189.8383059113     1  0.37024852E+09
     -187.6085135078      189.2272893061     1  0.36774594E+09
     -187.6085046072      200.1985773449     1  0.42599326E+09
     -187.6084989158      192.1161086492     1  0.36827449E+09
     -187.6084947687      189.5403272346     1  0.38281747E+09
     -187.6084919159      193.3595340442     1  0.36158262E+09
     -187.6084491330      190.1633607610     1  0.37410019E+09
     -187.6084425496      193.7745733672     1  0.37473945E+09
     -187.6084249527      191.3109365881     1  0.36996432E+09
     -187.6084203909      190.8121910269     1  0.37770486E+09
     -187.6084141350      189.4617713910     1  0.38471787E+09
     -187.6084049310      188.4072949785     1  0.37258482E+09
     -187.6083978180      195.2424383895     1  0.35051068E+09
     -187.6083965345      194.0624142902     1  0.35772527E+09
     -187.6083596348      189.7577757196     1  0.36983575E+09
     -187.6083428095      191.4309705281     1  0.38469997E+09
     -187.6083386225      191.4375163538     1  0.37056591E+09
     -187.6083191027      193.8597635096     1  0.36609782E+09
     -187.6083159763      187.8175153271     1  0.38029528E+09
     -187.6083046679      189.3755469980     1  0.37632365E+09
     -187.6082975259      194.7412693889     1  0.36085866E+09
     -187.6082867954      192.5223546912     1  0.36908245E+09
     -187.6082562541      187.7268031815     1  0.36066807E+09
     -187.6082316178      191.4355069996     1  0.37160299E+09
     -187.6082267658      192.5230769406     1  0.36580498E+09
     -187.6082041838      192.0041650347     1  0.35898671E+09
     -187.6081995545      188.8064899358     1  0.37268793E+09
     -187.6081890927      193.8654812768     1  0.35722906E+09
     -187.6081318726      190.5513984879     1  0.36647912E+09
     -187.6081271975      192.8536995804     1  0.38291888E+09
     -187.6081069984      192.0236744318     1  0.35674933E+09
     -187.6080760535      200.0571709556     1  0.39235908E+09
     -187.6080599577      193.8192173138     1  0.36595718E+09
     -187.6080408059      193.8002436843     1  0.39333079E+09
     -187.6080122087      187.1461863851     1  0.37273406E+09
     -187.6080051643      192.2451686405     1  0.35682696E+09
     -187.6080023181      187.3789629652     1  0.37069448E+09
     -187.6079978916      189.4343184843     1  0.40072931E+09
     -187.6079909016      193.0261401534     1  0.38760489E+09
     -187.6079865500      186.2158827784     1  0.38044505E+09
     -187.6079850976      192.1818622485     1  0.37596161E+09
     -187.6079785483      192.0981155749     1  0.36796342E+09
     -187.6079277294      193.4965225783     1  0.36656045E+09
     -187.6079143903      187.0463858856     1  0.37019406E+09
     -187.6078718586      191.7256623859     1  0.37404623E+09
     -187.6078666352      190.5899099135     1  0.35795952E+09
     -187.6078499255      192.0144663062     1  0.37798776E+09
     -187.6077958008      187.7036943090     1  0.37425889E+09
     -187.6077823798      188.2108082312     1  0.37120124E+09
     -187.6077775725      190.9899341733     1  0.37860589E+09
     -187.6077579161      192.1739394369     1  0.36593456E+09
     -187.6077542065      190.4297565087     1  0.38271069E+09
     -187.6077484039      194.3808257957     1  0.37470425E+09
     -187.6077406847      192.2114221998     1  0.39113484E+09
     -187.6077261756      192.4089958045     1  0.38804303E+09
     -187.6077140012      190.4503491271     1  0.37545261E+09
     -187.6077009985      193.7756723667     1  0.39443903E+09
     -187.6076974733      195.0910055119     1  0.36850011E+09
     -187.6076818051      188.6640479357     1  0.37256884E+09
     -187.6076737422      189.0926107501     1  0.36298855E+09
     -187.6076672877      185.3378638411     1  0.37424717E+09
     -187.6076153534      191.1239473086     1  0.37576275E+09
     -187.6076142760      192.5629967391     1  0.35684523E+09
     -187.6075575285      190.6075093354     1  0.37715683E+09
     -187.6075471640      193.2487227669     1  0.37363930E+09
     -187.6075329149      194.1829594084     1  0.37901940E+09
     -187.6075065647      192.2970294046     1  0.37719528E+09
     -187.6075044817      190.7940880351     1  0.36552696E+09
     -187.6074976010      193.9640580201     1  0.37368525E+09
     -187.6074963393      192.1323369850     1  0.35200523E+09
     -187.6074884119      194.8205682954     1  0.38644890E+09
     -187.6074759261      188.5053560048     1  0.36895677E+09
     -187.6074135250      186.6640273064     1  0.37910334E+09
     -187.6073633416      193.4175975347     1  0.34587923E+09
     -187.6073168677      190.2273954027     1  0.38120709E+09
     -187.6072636071      191.2591648613     1  0.37294071E+09
     -187.6072443292      193.2964198280     1  0.37003135E+09
     -187.6072367213      191.2916514185     1  0.35735035E+09
     -187.6072193335      193.8108826395     1  0.38532613E+09
     -187.6071998868      191.5715029859     1  0.37125657E+09
     -187.6071944771      195.0607057161     1  0.37972463E+09
     -187.6071814161      191.9217247769     1  0.38017082E+09
     -187.6071774962      198.7739022089     1  0.38956450E+09
     -187.6071603468      187.1406752188     1  0.36699497E+09
     -187.6071570244      190.3083087194     1  0.37462994E+09
     -187.6071440353      192.2292017334     1  0.37484927E+09
     -187.6071392555      190.1913912200     1  0.37451829E+09
     -187.6071268311      187.0834202880     1  0.36583294E+09
     -187.6071217002      199.5418506455     1  0.38352803E+09
     -187.6071048873      190.9798082422     1  0.36239623E+09
     -187.6070307297      191.5940576024     1  0.38154795E+09
     -187.6070109351      185.3206454529     1  0.38380210E+09
     -187.6070065538      188.2604069775     1  0.37340026E+09
     -187.6069970832      188.5648124140     1  0.36560465E+09
     -187.6069943675      189.2193380151     1  0.37133412E+09
     -187.6069927302      192.6099873360     1  0.37288987E+09
     -187.6068880443      192.1272795839     1  0.38285495E+09
     -187.6068819081      198.3556007828     1  0.35985327E+09
     -187.6068645926      193.2330015346     1  0.37518664E+09
     -187.6068634187      190.3076229637     1  0.37421673E+09
     -187.6068430736      193.2672691655     1  0.36282056E+09
     -187.6068376774      184.8527742545     1  0.38436552E+09
     -187.6068253224      189.9243511489     1  0.37402276E+09
     -187.6067758374      190.1043521445     1  0.38764522E+09
     -187.6067729751      190.4440011599     1  0.37041423E+09
     -187.6067411872      193.9260082154     1  0.36722027E+09
     -187.6067340169      189.3117331186     1  0.38047121E+09
     -187.6067128327      189.2243065429     1  0.38513018E+09
     -187.6067016376      190.4057035679     1  0.35763617E+09
     -187.6066955555      192.6042338045     1  0.38467694E+09
     -187.6066781206      189.0071149463     1  0.36420750E+09
     -187.6066658723      190.9048806387     1  0.37013151E+09
     -187.6066598110      190.9704992803     1  0.36806298E+09
     -187.6066574976      189.2533993437     1  0.36491645E+09
     -187.6066504990      195.7043820537     1  0.36494550E+09
     -187.6066405030      187.2418638204     1  0.36962138E+09
     -187.6066071030      191.3883469152     1  0.38104215E+09
     -187.6065842650      193.8797929417     1  0.37151536E+09
     -187.6065464349      188.0578087056     1  0.35735415E+09
     -187.6065389683      197.1253901573     1  0.37416448E+09
     -187.6065248109      190.9004230127     1  0.37784330E+09
     -187.6065090655      190.9752135766     1  0.35174853E+09
     -187.6064718655      191.0571987358     1  0.38225985E+09
     -187.6064337121      192.8674715394     1  0.36909705E+09
     -187.6064270301      189.8504671523     1  0.37678800E+09
     -187.6064247896      191.6449784648     1  0.34242124E+09
     -187.6064101854      188.7533433352     1  0.37320596E+09
     -187.6064066427      192.5681014254     1  0.38023764E+09
     -187.6064034485      192.9309729900     1  0.35602107E+09
     -187.6063937204      189.7060360294     1  0.38562048E+09
     -187.6063877106      190.6364834134     1  0.38412759E+09
     -187.6063761554      191.8213095353     1  0.37951180E+09
     -187.6063741698      191.5555370987     1  0.38511173E+09
     -187.6063462611      193.0830807171     1  0.37945079E+09
     -187.6063285632      189.1419970522     1  0.36867606E+09
     -187.6063231313      198.2612633723     1  0.38890307E+09
     -187.6063121559      188.3008702977     1  0.36717295E+09
     -187.6062918091      190.1091666945     1  0.38548107E+09
     -187.6062580731      192.7777778678     1  0.38301275E+09
     -187.6062520549      195.1266426926     1  0.36212752E+09
     -187.6062496008      189.5377931480     1  0.37205978E+09
     -187.6062426587      184.7059842060     1  0.37898736E+09
     -187.6062264124      193.1458630720     1  0.36974388E+09
     -187.6062084490      191.9716164124     1  0.38832511E+09
     -187.6062006383      190.5411663876     1  0.37265348E+09
     -187.6061915046      192.8645414691     1  0.34845141E+09
     -187.6061455756      194.7988981592     1  0.37135313E+09
     -187.6061410578      193.9744618787     1  0.39263227E+09
     -187.6061349956      188.6448656773     1  0.36639536E+09
     -187.6061309834      190.5182617788     1  0.37975678E+09
     -187.6061066866      185.6360851478     1  0.36785117E+09
     -187.6060727886      189.3351179826     1  0.38505851E+09
     -187.6060376423      190.8716504877     2  0.37531667E+09
     -187.6060284675      197.2813393062     1  0.36390768E+09
     -187.6059834183      189.0200133510     1  0.37957333E+09
     -187.6059736870      190.8381267229     1  0.38236670E+09
     -187.6059677245      196.8498671614     1  0.36800304E+09
     -187.6059574892      190.3066968592     1  0.37099083E+09
     -187.6059145988      192.1637399475     1  0.36035643E+09
     -187.6059086049      192.1005998968     1  0.36544349E+09
     -187.6059064990      193.5855959189     1  0.36637234E+09
     -187.6058605306      190.3613454504     1  0.37430361E+09
     -187.6058579119      191.1367012403     1  0.36937616E+09
     -187.6058469922      193.3064550955     1  0.36894684E+09
     -187.6058381217      193.9344787624     1  0.38753761E+09
     -187.6058321215      187.9247500765     1  0.36067663E+09
     -187.6058284307      198.2305833307     1  0.39823543E+09
     -187.6057719436      188.5198126444     1  0.38063229E+09
     -187.6057608226      186.2417632998     1  0.37133858E+09
     -187.6057545857      189.8250786615     1  0.38141549E+09
     -187.6057340759      193.7379281490     1  0.38735476E+09
     -187.6057227212      192.0726144148     1  0.38865288E+09
     -187.6057186793      193.2920167620     1  0.37208015E+09
     -187.6057109773      190.0147865613     1  0.37852604E+09
     -187.6057052290      192.7767738770     1  0.36754536E+09
     -187.6056941562      192.9552423720     1  0.36038968E+09
     -187.6056688725      192.0436195780     1  0.38834692E+09
     -187.6056588589      191.0989168211     1  0.38547452E+09
     -187.6056444204      191.9335698094     1  0.36648476E+09
     -187.6056319248      190.8599437204     1  0.34651015E+09
     -187.6056285215      187.3804051746     1  0.36985442E+09
     -187.6056273773      191.7807374730     1  0.37279967E+09
     -187.6056096730      187.1707523139     1  0.36746273E+09
     -187.6055920298      191.7751770067     1  0.36534409E+09
     -187.6055553654      191.7117973231     1  0.36247908E+09
     -187.6055478136      192.3648290490     1  0.38623852E+09
     -187.6055457946      190.2084170222     1  0.37296479E+09
     -187.6055387907      191.8315554011     1  0.35566215E+09
     -187.6055218070      183.9533522731     1  0.36140687E+09
     -187.6055094326      193.1766978730     1  0.36530149E+09
     -187.6054886680      189.8742450102     1  0.38342197E+09
     -187.6054635627      191.7480341708     1  0.38772063E+09
     -187.6054617760      193.3440149173     1  0.35309597E+09
     -187.6054536340      191.7034217056     1  0.36662670E+09
     -187.6054505644      192.3627114285     1  0.37667552E+09
     -187.6054368542      186.3672678764     1  0.37165774E+09
     -187.6054316148      189.4057288801     1  0.37079141E+09
     -187.6054138752      192.7541589976     1  0.36998546E+09
     -187.6054022514      189.4798008938     1  0.37429169E+09
     -187.6053977964      191.4134563171     1  0.37468552E+09
     -187.6053898247      188.6606802950     1  0.36356649E+09
     -187.6053812574      193.5208056228     1  0.37437204E+09
     -187.6053755020      189.5716558391     1  0.36196550E+09
     -187.6053626763      189.4093414462     1  0.37695636E+09
     -187.6053594203      189.6708137528     1  0.37054218E+09
     -187.6053518222      190.8063106593     1  0.37671589E+09
     -187.6053497139      193.2808063484     1  0.35571351E+09
     -187.6053215334      186.0934072590     1  0.36257461E+09
     -187.6052947864      189.6363452596     1  0.37210190E+09
     -187.6052791375      190.4669277109     1  0.36424079E+09
     -187.6052754621      193.3407471878     1  0.36800975E+09
     -187.6052580129      191.7830450556     1  0.36985154E+09
     -187.6052509487      198.4447249547     1  0.38135076E+09
     -187.6052365060      190.8014067700     1  0.35631392E+09
     -187.6052229097      190.8130883174     1  0.36326180E+09
     -187.6052124980      189.3861308371     1  0.38224515E+09
     -187.6051947953      189.9885362277     1  0.36290574E+09
     -187.6051909018      187.8654131379     1  0.36953698E+09
     -187.6051712841      191.5498290104     1  0.37369353E+09
     -187.6051619275      197.7907320369     1  0.37776360E+09
     -187.6051595213      189.1608988438     1  0.37799172E+09
     -187.6051382465      190.6575054239     1  0.36194049E+09
     -187.6051265339      194.2848931680     1  0.37212865E+09
     -187.6051237021      190.9879347092     1  0.35792534E+09
     -187.6051072368      189.2559501458     1  0.36933618E+09
     -187.6050769619      189.5419548072     1  0.36872203E+09
     -187.6050577091      189.8514655903     1  0.35073505E+09
     -187.6050547766      190.0314378814     1  0.36361069E+09
     -187.6050416621      189.9643138301     1  0.37785184E+09
     -187.6049996839      188.8689750494     1  0.37259747E+09
     -187.6049899738      193.8190052922     1  0.39653857E+09
     -187.6049715257      189.6005954353     1  0.36773282E+09
     -187.6049446794      189.3464262603     1  0.36561516E+09
     -187.6049261263      191.1673777732     1  0.38369209E+09
     -187.6049220100      191.5057903810     1  0.35293524E+09
     -187.6048753800      190.6645250043     1  0.37138550E+09
     -187.6048742325      186.7558318346     1  0.38575115E+09
     -187.6048730886      193.3517150514     1  0.36945792E+09
     -187.6048464049      190.8594944302     1  0.35968419E+09
     -187.6048410131      191.2249607829     1  0.38359198E+09
     -187.6048174555      193.1714039474     1  0.38600475E+09
     -187.6047932409      190.8614501295     1  0.36642188E+09
     -187.6047782358      188.2180724038     1  0.37114099E+09
     -187.6047487314      198.0283341282     1  0.36128831E+09
     -187.6047452093      193.6623878103     1  0.38441277E+09
     -187.6047369068      188.4007134255     1  0.35952538E+09
     -187.6047245756      186.3661416380     1  0.36183010E+09
     -187.6047222434      189.5274685042     1  0.37875905E+09
     -187.6047198082      188.0215011301     1  0.37077734E+09
     -187.6047186522      197.1502083407     1  0.39483580E+09
     -187.6047167825      190.8550512141     1  0.34647571E+09
     -187.6046960256      188.7798992661     1  0.40133255E+09
     -187.6046926081      193.8927430333     1  0.38659463E+09
     -187.6046907336      193.1673893962     1  0.37281736E+09
     -187.6046870009      194.7364936096     1  0.38928342E+09
     -187.6046447375      189.1085140064     1  0.37508801E+09
     -187.6046373711      189.5337753329     1  0.37776066E+09
     -187.6046287481      194.3435141753     1  0.37944202E+09
     -187.6046184929      189.4830515147     1  0.36765035E+09
     -187.6046049706      186.2290663960     1  0.37064713E+09
     -187.6045642880      196.4428005061     1  0.38583479E+09
     -187.6045344183      193.4789729435     1  0.36331067E+09
     -187.6045148487      194.1929880288     1  0.38319159E+09
     -187.6045090160      196.8900915664     1  0.37330558E+09
     -187.6044732642      190.6394011530     1  0.37773250E+09
     -187.6044630733      195.6469513199     1  0.36303949E+09
     -187.6044569193      191.2942998492     1  0.36145174E+09
     -187.6044517958      193.1166763168     1  0.37066168E+09
     -187.6044456320      189.8358768684     1  0.37710110E+09
     -187.6044360790      188.6205356448     1  0.38062544E+09
     -187.6044222955      194.2297067048     1  0.37611652E+09
     -187.6043966817      188.2213999456     1  0.36110787E+09
     -187.6043887145      189.6850334221     1  0.38012151E+09
     -187.6043401507      192.0346969370     1  0.40021444E+09
     -187.6043274770      189.8611425646     1  0.36876793E+09
     -187.6043264362      191.6039496073     1  0.35006253E+09
     -187.6043160069      188.3522920924     1  0.37984622E+09
     -187.6043114659      189.6517109552     1  0.37963848E+09
     -187.6042928425      188.0120958551     1  0.38720265E+09
     -187.6042693573      190.7828527419     1  0.37014431E+09
     -187.6042325643      187.6715531740     1  0.38281780E+09
     -187.6042231838      191.4318615945     1  0.36759590E+09
     -187.6042220891      191.2386334148     1  0.36760104E+09
     -187.6042126198      194.0365484706     1  0.39367473E+09
     -187.6042064160      194.1343682245     1  0.37372059E+09
     -187.6041913189      195.3080729031     1  0.37827694E+09
     -187.6041837302      190.9416997055     1  0.36069663E+09
     -187.6041424006      190.5142672089     1  0.38225523E+09
     -187.6041326421      192.4524248661     1  0.36527546E+09
     -187.6040970242      192.9907732753     1  0.35536183E+09
     -187.6040929361      197.6337041856     1  0.39665370E+09
     -187.6040768410      191.4317468977     1  0.38848223E+09
     -187.6040364506      194.6364364378     1  0.38801959E+09
     -187.6039920267      189.8316072473     1  0.37519438E+09
     -187.6039853565      189.9611472331     1  0.37776425E+09
     -187.6039733120      187.0411530904     1  0.36857041E+09
     -187.6039645458      188.1517326100     1  0.36664709E+09
     -187.6039441838      191.7465895089     1  0.37119216E+09
     -187.6039397953      191.8877157105     1  0.37276040E+09
     -187.6039383618      197.3009254003     1  0.38419490E+09
     -187.6039176830      193.9626903301     1  0.39068994E+09
     -187.6039060358      189.6316285750     1  0.37031180E+09
     -187.6038907734      189.5051521202     1  0.37088749E+09
     -187.6038669064      193.2413707423     1  0.40332129E+09
     -187.6038547850      192.0947579161     1  0.37000378E+09
     -187.6038216866      194.8082913245     1  0.37893453E+09
     -187.6038190534      191.6177231204     1  0.37834460E+09
     -187.6038155132      187.5856490736     1  0.37025702E+09
     -187.6037940804      187.2521517480     1  0.36644594E+09
     -187.6037772315      196.7542897047     1  0.38852274E+09
     -187.6037407079      193.8812472507     1  0.39614340E+09
     -187.6037315420      190.4704078858     1  0.39082753E+09
     -187.6036919000      191.4258025892     1  0.37450719E+09
     -187.6036599428      188.6298583278     1  0.37067020E+09
     -187.6036067812      188.0657393470     1  0.38110684E+09
     -187.6035742375      190.1767727141     1  0.37637239E+09
     -187.6035674042      193.8727726666     1  0.39405295E+09
     -187.6035364539      194.4860712648     1  0.35867746E+09
     -187.6035315796      185.2380143987     1  0.36141743E+09
     -187.6035229073      187.5354068171     1  0.35013460E+09
     -187.6035208308      198.1066372687     1  0.36041520E+09
     -187.6035014439      193.0232548451     1  0.37078554E+09
     -187.6034462201      191.1848260692     1  0.38022841E+09
     -187.6034327474      192.6601988995     1  0.37473876E+09
     -187.6034263702      191.4667084327     1  0.35594870E+09
     -187.6034218312      194.1030242632     1  0.37649859E+09
     -187.6034206251      188.6151458887     1  0.34287755E+09
     -187.6034173533      189.3546987208     1  0.36721559E+09
     -187.6034153960      190.9898069415     1  0.37468646E+09
     -187.6034102290      192.4132623934     1  0.39810622E+09
     -187.6033936842      191.2263962718     1  0.37138735E+09
     -187.6033736747      191.9899513438     1  0.37189929E+09
     -187.6033637660      187.6704402280     1  0.34181180E+09
     -187.6033529721      187.7306432970     1  0.37653847E+09
     -187.6033443749      188.9592136562     1  0.36560141E+09
     -187.6033333906      189.3166391321     1  0.37670045E+09
     -187.6033084967      192.0242311575     1  0.36016417E+09
     -187.6033007265      191.7978269069     1  0.37226217E+09
     -187.6032926203      191.8798611538     1  0.38651121E+09
     -187.6032717125      189.6610877500     1  0.37086743E+09
     -187.6032068579      191.6528975002     1  0.37842079E+09
     -187.6031957476      191.0263878065     1  0.38180134E+09
     -187.6031741741      196.3748836176     1  0.37367057E+09
     -187.6031703618      192.0419740358     1  0.36242877E+09
     -187.6031568662      196.4760571785     1  0.36810043E+09
     -187.6031224180      189.2379887893     1  0.38076715E+09
     -187.6031180719      191.0230910657     1  0.37537313E+09
     -187.6031109268      192.0371805674     1  0.38120854E+09
     -187.6031081765      197.5840285668     1  0.39812884E+09
     -187.6031024192      191.0015335503     1  0.35956024E+09
     -187.6030995727      190.8754955736     1  0.36832884E+09
     -187.6030963725      193.9633031803     1  0.36244086E+09
     -187.6030930475      198.6717442712     1  0.38907962E+09
     -187.6030916742      190.7305612104     1  0.35599561E+09
     -187.6030659517      193.2937269252     1  0.36715986E+09
     -187.6030518722      194.6767834474     1  0.37267345E+09
     -187.6030484062      191.4013851395     1  0.38928115E+09
     -187.6030108051      192.6746584877     1  0.38569710E+09
     -187.6029951494      190.5696347192     1  0.37630622E+09
     -187.6029817375      191.0559595041     1  0.37284626E+09
     -187.6029797061      191.3756199677     1  0.37312288E+09
     -187.6029775717      193.5564818915     1  0.36489137E+09
     -187.6029630774      191.5479192095     1  0.38168063E+09
     -187.6029421018      191.4634511546     1  0.40056648E+09
     -187.6029297569      188.3767576789     1  0.37791263E+09
     -187.6029285208      192.6847136355     1  0.37982926E+09
     -187.6028880646      186.4671930339     2  0.36568925E+09
     -187.6028613550      191.0824331688     1  0.38179350E+09
     -187.6028585727      191.5553318959     1  0.36260887E+09
     -187.6028220228      191.7505285194     1  0.37599752E+09
     -187.6028093903      192.3229631937     1  0.37870548E+09
     -187.6027841517      184.3244015530     1  0.35968505E+09
     -187.6027759641      189.6399715246     1  0.36745698E+09
     -187.6027732374      190.0130328632     1  0.36677347E+09
     -187.6027535166      191.9027528147     1  0.39692573E+09
     -187.6027075771      187.5683658947     1  0.37539652E+09
     -187.6026980623      189.8394108060     1  0.36750342E+09
     -187.6026502835      191.5642973819     1  0.39320742E+09
     -187.6026451115      188.9714549298     1  0.39845173E+09
     -187.6026408715      199.7795765989     1  0.39843166E+09
     -187.6026238791      192.0918149250     1  0.39069792E+09
     -187.6026133766      192.2573553499     1  0.36815061E+09
     -187.6025705289      195.3815968184     1  0.36347812E+09
     -187.6025571098      191.3906866833     1  0.37680637E+09
     -187.6025533613      189.5448432086     1  0.37144919E+09
     -187.6025421739      196.8913006799     1  0.39052881E+09
     -187.6025396128      193.1659040498     1  0.37107402E+09
     -187.6025353589      194.2928438480     1  0.38308805E+09
     -187.6025208091      193.6509669567     1  0.35335409E+09
     -187.6025055138      190.1596414773     1  0.36528789E+09
     -187.6024990026      191.7539631308     1  0.37680166E+09
     -187.6024706765      190.2051000302     1  0.37170935E+09
     -187.6024665238      196.0015838296     1  0.38084273E+09
     -187.6024565729      190.1956673787     1  0.39457644E+09
     -187.6024376731      191.0302412998     1  0.37013891E+09
     -187.6024307614      193.2324506481     1  0.36228616E+09
     -187.6024252451      188.4311964915     1  0.36862026E+09
     -187.6024118111      191.2284029547     1  0.38278544E+09
     -187.6024055247      188.2102340466     1  0.38659937E+09
     -187.6023874816      190.7247428414     1  0.39163471E+09
     -187.6023637747      190.4366639970     1  0.36152953E+09
     -187.6023571927      189.0981390994     1  0.36392767E+09
     -187.6023507545      192.7302523875     1  0.37781766E+09
     -187.6023490192      194.4046869404     1  0.35417551E+09
     -187.6023447934      189.8912939000     1  0.36922740E+09
     -187.6022556034      193.5477741558     1  0.37825774E+09
     -187.6022537876      191.6976490363     1  0.35173730E+09
     -187.6022295553      185.7971379888     1  0.38365820E+09
     -187.6022257639      189.5223275808     1  0.36357258E+09
     -187.6021753340      193.6457671242     1  0.37329705E+09
     -187.6021584293      189.2947613399     1  0.37216738E+09
     -187.6021556653      190.4504899641     1  0.36957069E+09
     -187.6021540947      195.5721902955     1  0.36626318E+09
     -187.6021511477      185.7676261072     1  0.36782198E+09
     -187.6021425623      196.1114802474     1  0.36954107E+09
     -187.6021377124      191.3725937561     1  0.36363192E+09
     -187.6021342467      188.0401444855     1  0.37605057E+09
     -187.6021081286      187.0997958334     1  0.39440322E+09
     -187.6020929739      190.2993098541     1  0.36939284E+09
     -187.6020890143      191.0760389235     1  0.37874089E+09
     -187.6020497715      187.9906537520     1  0.36601445E+09
     -187.6020211518      189.9922178809     1  0.36175278E+09
     -187.6020179779      185.8312178291     1  0.37531855E+09
     -187.6020134669      187.1308581436     1  0.36945334E+09
     -187.6020069079      194.2429157247     1  0.38875678E+09
     -187.6019986297      193.8801278133     1  0.40323400E+09
     -187.6019976083      195.8611265399     1  0.36705918E+09
     -187.6019956310      190.8506219721     1  0.36651348E+09
     -187.6019926625      190.8077774921     1  0.38429056E+09
     -187.6019837451      197.2461747057     1  0.37244463E+09
     -187.6019569350      189.8726476683     1  0.36577332E+09
     -187.6019465664      186.5915802251     1  0.38075632E+09
     -187.6019447269      186.7704117154     1  0.37356422E+09
     -187.6019423824      188.7452982110     1  0.37537219E+09
     -187.6019368157      194.4897959812     1  0.37592356E+09
     -187.6019294769      189.2093312210     1  0.37957773E+09
     -187.6019247538      189.7384206559     1  0.36731862E+09
     -187.6019039847      194.9101846294     1  0.40422963E+09
     -187.6018985774      193.7592060744     1  0.37153982E+09
     -187.6018823259      189.1785671988     1  0.37065397E+09
     -187.6018758462      191.8572206259     1  0.37031236E+09
     -187.6018596030      187.9749501603     1  0.37334445E+09
     -187.6018462500      189.6388338493     1  0.37050444E+09
     -187.6018451389      186.3501010873     1  0.36267784E+09
     -187.6018272175      195.4308878846     1  0.39555748E+09
     -187.6018161333      195.6513357598     1  0.36699371E+09
     -187.6018121810      183.9795260847     1  0.36785495E+09
     -187.6018099360      192.6969993539     1  0.36938825E+09
     -187.6018042700      190.9773552047     1  0.35512114E+09
     -187.6018001038      193.6874191428     1  0.36475433E+09
     -187.6017606922      191.2088309735     1  0.37227214E+09
     -187.6017444206      190.8509677711     2  0.37219163E+09
     -187.6017363056      193.5032378185     1  0.37516018E+09
     -187.6017194443      190.4394171807     1  0.37043814E+09
     -187.6017112083      188.7857928492     1  0.37687269E+09
     -187.6017089407      192.3270154316     1  0.38094571E+09
     -187.6016881877      191.3124493254     1  0.39038528E+09
     -187.6016738813      189.4627145263     1  0.37047172E+09
     -187.6016041912      193.7030119030     1  0.36795226E+09
     -187.6015985424      193.3498351369     1  0.38596228E+09
     -187.6015858138      191.2604827860     1  0.36454110E+09
     -187.6015727066      194.8595173759     1  0.38368844E+09
     -187.6015656886      185.3752523595     1  0.38245107E+09
     -187.6015474819      191.6038019506     1  0.37588858E+09
     -187.6015200375      190.4658209977     1  0.36681554E+09
     -187.6015134619      191.2260762359     1  0.37335417E+09
     -187.6015077238      196.0979923672     1  0.38356337E+09
     -187.6015010812      192.1252302649     1  0.37416983E+09
     -187.6014841021      192.8072515161     1  0.38285047E+09
     -187.6014809936      189.6503032590     1  0.36884454E+09
     -187.6014768261      193.7234530565     1  0.37278538E+09
     -187.6014708428      192.5585916397     1  0.36726888E+09
     -187.6014659018      190.5715091798     2  0.36049274E+09
     -187.6014507741      192.6769393213     1  0.37893089E+09
     -187.6014437042      191.3472239126     1  0.39224508E+09
     -187.6014196565      192.5745294869     1  0.36928976E+09
     -187.6014084432      186.7449149305     1  0.37430273E+09
     -187.6013958460      191.2395744975     1  0.37598440E+09
     -187.6013931662      189.3228333957     1  0.39708107E+09
     -187.6013791791      187.5572027294     1  0.38721499E+09
     -187.6013764502      188.0390708779     1  0.37588356E+09
     -187.6013632170      191.4307142891     1  0.36170794E+09
     -187.6013215475      190.9677765018     1  0.38470398E+09
     -187.6012912258      190.4047785466     1  0.34330414E+09
     -187.6012883101      190.0093784287     1  0.37996394E+09
     -187.6012813680      190.3301274381     1  0.37123169E+09
     -187.6011900109      191.6235495083     1  0.37141449E+09
     -187.6011773778      195.5201199500     1  0.35893127E+09
     -187.6011385234      189.5011864264     1  0.38593004E+09
     -187.6011342112      186.3852587070     1  0.36931806E+09
     -187.6011155566      191.3859902718     1  0.35981603E+09
     -187.6010790807      190.0412480790     1  0.40492489E+09
     -187.6010675203      197.3043729855     1  0.37564723E+09
     -187.6010635653      189.4080992254     1  0.37766729E+09
     -187.6010573316      187.8780345292     1  0.37545512E+09
     -187.6010472804      193.4744735230     1  0.36917094E+09
     -187.6010083964      191.9870762506     1  0.36531912E+09
     -187.6009920462      185.2914787725     1  0.36877781E+09
     -187.6009852565      193.1899944124     1  0.36274186E+09
     -187.6009530442      190.5235647538     1  0.37151007E+09
     -187.6009360168      192.1439022230     1  0.38422547E+09
     -187.6009279336      190.2759866937     1  0.35992891E+09
     -187.6009205772      195.9995373115     1  0.37976323E+09
     -187.6009068487      187.9033512245     1  0.38724632E+09
     -187.6008914697      190.0591082285     1  0.37318619E+09
     -187.6008886465      191.6915520654     1  0.38156070E+09
     -187.6008792497      197.2954070680     1  0.38382459E+09
     -187.6008718922      186.6493209392     1  0.38802704E+09
     -187.6008703389      195.7432849663     1  0.39491187E+09
     -187.6008335473      193.1249600899     1  0.39928489E+09
     -187.6007836845      186.3585086124     1  0.37721174E+09
     -187.6007823404      193.0730463564     1  0.37941907E+09
     -187.6007803825      190.6823365899     1  0.36724336E+09
     -187.6007785707      190.6595927918     1  0.37906075E+09
     -187.6007758675      194.0030913687     1  0.41323522E+09
     -187.6007733666      192.3907618326     1  0.35635781E+09
     -187.6007534526      191.4445927368     1  0.36626027E+09
     -187.6007420146      191.5688242738     1  0.37010150E+09
     -187.6007143910      196.9521040704     1  0.37054325E+09
     -187.6007061388      185.5376338313     1  0.37408550E+09
     -187.6007008631      189.4181617807     1  0.37544763E+09
     -187.6006992260      186.8486339127     1  0.37244210E+09
     -187.6006973999      191.7771814311     1  0.37006030E+09
     -187.6006957082      192.8424352164     1  0.38902343E+09
     -187.6006894223      193.2678310623     1  0.37040927E+09
     -187.6006590194      193.5635202102     1  0.38614494E+09
     -187.6006566214      195.9185858893     1  0.36077926E+09
     -187.6006429256      190.1989723373     1  0.36306437E+09
     -187.6006201998      195.3723815405     1  0.39365810E+09
     -187.6006159813      192.4270157304     1  0.36714780E+09
     -187.6006048604      193.0341503741     1  0.37998707E+09
     -187.6005995184      192.0357653897     1  0.37216313E+09
     -187.6005974970      189.9631448966     1  0.36652375E+09
     -187.6005868267      195.8022814021     1  0.35887620E+09
     -187.6005823172      192.8925432240     1  0.37813494E+09
     -187.6005774714      195.6839627710     1  0.39226720E+09
     -187.6005733802      186.4269261532     1  0.36807367E+09
     -187.6005701485      185.9091323304     1  0.37625197E+09
     -187.6005659352      191.2182289461     1  0.37529732E+09
     -187.6005585662      191.1241644323     1  0.37427352E+09
     -187.6005571891      184.9698631733     1  0.37730258E+09
     -187.6005191148      194.4300962182     1  0.38074001E+09
     -187.6005116315      190.6408093548     1  0.38571175E+09
     -187.6005105449      192.7858450007     1  0.36635607E+09
     -187.6005038169      189.1054152951     1  0.38123036E+09
     -187.6004979322      194.4405094077     1  0.39272348E+09
     -187.6004683707      192.6876542810     1  0.35852852E+09
     -187.6004644982      188.1014696614     1  0.39271833E+09
     -187.6004557790      195.1681978485     1  0.36680433E+09
     -187.6004492020      191.9103057445     1  0.38350920E+09
     -187.6004477871      198.2312763679     1  0.40155639E+09
     -187.6004424194      185.9502652950     1  0.40273060E+09
     -187.6004379174      191.1640352665     1  0.36548682E+09
     -187.6003895143      192.7972648323     1  0.35627369E+09
     -187.6003798112      190.4585083476     1  0.37439593E+09
     -187.6003658161      191.2491937947     1  0.34440125E+09
     -187.6003422867      197.8268252067     1  0.38921971E+09
     -187.6003397348      199.8724192230     1  0.39834394E+09
     -187.6003341498      189.2279840528     1  0.37010151E+09
     -187.6003301184      193.6324377171     1  0.38050818E+09
     -187.6002978132      190.9449603191     1  0.35272398E+09
     -187.6002946593      194.3499483823     1  0.36618947E+09
     -187.6002801179      197.2231993167     1  0.37767031E+09
     -187.6002755824      198.4853177079     1  0.36999994E+09
     -187.6002612998      188.7995039086     1  0.35997992E+09
     -187.6002575611      192.7866351479     1  0.38350974E+09
     -187.6002479853      188.8138817430     1  0.36787509E+09
     -187.6002371821      190.4202035565     1  0.38321700E+09
     -187.6002288637      193.1651339716     1  0.36261450E+09
     -187.6002225275      186.4544925391     1  0.37408286E+09
     -187.6002151199      189.2442116247     1  0.38910758E+09
     -187.6002112023      197.3122763307     1  0.38698752E+09
     -187.6001847517      191.1558977331     1  0.36656560E+09
     -187.6001799882      197.3880382207     1  0.40187073E+09
     -187.6001604856      189.4770687254     1  0.39679475E+09
     -187.6001556868      191.7280730854     1  0.36807546E+09
     -187.6001509120      193.7513806614     1  0.36406828E+09
     -187.6001150470      189.0852623686     1  0.36237250E+09
     -187.6001021314      185.3910064248     1  0.37168842E+09
     -187.6000866840      196.6014814677     1  0.37484253E+09
     -187.6000854832      188.9495419151     1  0.36610766E+09
     -187.6000524838      194.0967875381     1  0.38794855E+09
     -187.6000403907      193.7316361828     1  0.36403619E+09
     -187.6000355009      190.9969822111     1  0.37405299E+09
     -187.6000175294      191.4722780628     1  0.35098414E+09
     -187.6000034154      198.9773943994     1  0.36175313E+09
     -187.5999993915      194.9487113444     1  0.40016350E+09
     -187.5999541287      191.4684625032     1  0.36526761E+09
     -187.5999496172      189.6327280918     1  0.37707206E+09
     -187.5999167115      190.2576300011     1  0.39216119E+09
     -187.5999138022      185.5420107401     1  0.37246300E+09
     -187.5999108427      194.4373387274     1  0.36673006E+09
     -187.5999063486      188.1841762111     1  0.38103741E+09
     -187.5998947611      193.8091313527     1  0.35781016E+09
     -187.5998808365      190.3965929363     1  0.36366964E+09
     -187.5998756943      190.7463718115     1  0.37518595E+09
     -187.5998680618      187.4993367209     1  0.37305807E+09
     -187.5998611152      189.2523227515     1  0.36199817E+09
     -187.5998281488      188.8351908625     1  0.37347456E+09
     -187.5998038808      190.6891152581     1  0.37593657E+09
     -187.5998013555      191.1348214844     1  0.38198308E+09
     -187.5997574957      186.4808705350     1  0.36674511E+09
     -187.5997244781      189.6695878036     1  0.37210722E+09
     -187.5997153929      194.8558698589     1  0.38741465E+09
     -187.5997130676      195.6211834615     1  0.38250271E+09
     -187.5996970340      193.8898322505     1  0.38747275E+09
     -187.5996852950      190.2057183011     1  0.36072296E+09
     -187.5996778915      190.4133194546     1  0.37032422E+09
     -187.5996629959      191.7527617039     1  0.36356348E+09
     -187.5996285950      188.1055582524     1  0.37693519E+09
     -187.5996274574      191.6082818618     1  0.37412014E+09
     -187.5996119300      192.6721202677     1  0.37717124E+09
     -187.5996061074      190.0828412125     1  0.37045444E+09
     -187.5995721987      191.6478392330     1  0.37513558E+09
     -187.5995571250      191.9008196967     1  0.35947985E+09
     -187.5995360334      189.4734141784     1  0.38473805E+09
     -187.5995290598      190.9054153399     1  0.37850422E+09
     -187.5995017974      197.2315498516     1  0.39288205E+09
     -187.5994990723      194.2864177917     1  0.36666233E+09
     -187.5994928233      192.2085560680     1  0.37245177E+09
     -187.5994866504      188.3974760046     1  0.39033026E+09
     -187.5994847110      188.9355256616     1  0.37031541E+09
     -187.5994813012      189.1378438877     1  0.36612236E+09
     -187.5994782283      191.7244202813     1  0.37381108E+09
     -187.5994692355      190.4367508048     1  0.36197043E+09
     -187.5994589062      192.9427677980     1  0.38171704E+09
     -187.5994552677      193.2443429078     1  0.37348376E+09
     -187.5994470781      188.3826606054     1  0.37391735E+09
     -187.5994355265      191.4572333820     1  0.36812424E+09
     -187.5994336769      191.2896419054     1  0.39827557E+09
     -187.5994266288      191.6690734648     1  0.35912776E+09
     -187.5994114291      191.6237424949     1  0.37480115E+09
     -187.5994009547      188.6876366192     1  0.35914825E+09
     -187.5993946289      190.8387326588     1  0.37261887E+09
     -187.5993879443      190.8887769598     1  0.37211839E+09
     -187.5993722926      199.1067738762     1  0.39303679E+09
     -187.5993554962      190.5902268175     1  0.36087750E+09
     -187.5993106744      194.6416232815     1  0.37600950E+09
     -187.5992986066      190.0997646254     1  0.35501636E+09
     -187.5992891485      190.7899334357     1  0.36161590E+09
     -187.5992870993      194.0881435651     1  0.37492318E+09
     -187.5992840328      192.6819708907     1  0.38210699E+09
     -187.5992796745      189.2305779095     1  0.36635171E+09
     -187.5992751202      192.0256047852     1  0.39010796E+09
     -187.5992681059      187.6919378737     1  0.37620935E+09
     -187.5992587467      190.6692630883     1  0.37633100E+09
     -187.5992543238      188.0733844656     1  0.38856645E+09
     -187.5992415538      194.4533606120     1  0.34824779E+09
     -187.5992368295      188.3208537288     1  0.36333906E+09
     -187.5992346723      189.7629302811     1  0.35880634E+09
     -187.5992321811      188.4966211668     1  0.36946001E+09
     -187.5992274830      189.8071368005     1  0.37608568E+09
     -187.5992192499      189.8569028801     1  0.36360322E+09
     -187.5991743617      198.2987870551     1  0.38301717E+09
     -187.5991679354      199.0060822669     1  0.36186584E+09
     -187.5991597635      194.0949950398     1  0.36575851E+09
     -187.5991461573      190.6979286566     1  0.38061693E+09
     -187.5991442362      191.5606056257     1  0.37467101E+09
     -187.5991356129      192.8779098996     1  0.37785844E+09
     -187.5991040221      190.8681514325     1  0.38468906E+09
     -187.5990939905      190.0588094753     1  0.34374072E+09
     -187.5990909538      189.8591047903     1  0.38504936E+09
     -187.5990841426      194.5799510252     1  0.34869439E+09
     -187.5990616600      184.9089572997     1  0.36415388E+09
     -187.5990563806      188.5126391038     1  0.38369281E+09
     -187.5990492051      193.4872238385     1  0.37279460E+09
     -187.5990354128      189.2996169877     1  0.36671921E+09
     -187.5990209008      186.0656604159     1  0.35723880E+09
     -187.5989888659      188.0203059879     1  0.37314866E+09
     -187.5989828056      191.6732391934     1  0.36675162E+09
     -187.5989789374      190.9487455891     1  0.36045937E+09
     -187.5989476603      190.7938629061     1  0.36536457E+09
     -187.5989465714      197.6103062633     1  0.38988924E+09
     -187.5989422654      194.4484652707     1  0.39959076E+09
     -187.5989249889      192.6988543650     1  0.35516344E+09
     -187.5988942726      189.3097807792     1  0.37448791E+09
     -187.5988867249      188.5035969974     1  0.34898339E+09
     -187.5988853603      193.5661282640     1  0.36956328E+09
     -187.5988724910      193.7083152366     1  0.37702712E+09
     -187.5988639475      194.7002649597     1  0.41173463E+09
     -187.5988538904      184.7421622409     1  0.36675402E+09
     -187.5988450504      198.4238502350     1  0.36463917E+09
     -187.5988393056      186.7389148649     1  0.37740498E+09
     -187.5987958262      188.3508248792     1  0.36803734E+09
     -187.5987226158      190.5256621017     1  0.39538745E+09
     -187.5987166596      192.2277846802     1  0.36958922E+09
     -187.5987054486      184.8086844272     1  0.37326238E+09
     -187.5986900526      189.6276306597     1  0.36933512E+09
     -187.5986838850      195.5143631983     1  0.37451486E+09
     -187.5986687654      192.7388023342     1  0.36907594E+09
     -187.5986538184      188.9643553073     1  0.36233948E+09
     -187.5986273434      191.5857050828     1  0.37673215E+09
     -187.5986049808      192.6423912793     1  0.37110126E+09
     -187.5985998712      190.3718912365     1  0.38816476E+09
     -187.5985758997      191.9603538286     1  0.37884319E+09
     -187.5985615862      186.6799152552     1  0.37876972E+09
     -187.5985514412      195.7199191063     1  0.36638442E+09
     -187.5985454573      190.4347865177     1  0.36019465E+09
     -187.5985303387      189.8318338423     1  0.36920152E+09
     -187.5985264261      191.4806325198     1  0.37079587E+09
     -187.5985112232      194.0953632223     1  0.36592904E+09
     -187.5985082203      191.1277550068     1  0.37017284E+09
     -187.5985053182      192.7832848881     1  0.39604862E+09
     -187.5985033689      188.0518172048     1  0.37742980E+09
     -187.5984873168      190.9820956177     1  0.36965884E+09
     -187.5984707411      190.0791843984     1  0.38015478E+09
     -187.5984619316      191.8283806072     1  0.36975556E+09
     -187.5984565333      189.8538730329     1  0.36973846E+09
     -187.5984389980      190.9120390408     1  0.38059087E+09
     -187.5984355679      184.0343849068     1  0.36416143E+09
     -187.5984336291      188.2162568988     1  0.36679897E+09
     -187.5984237204      191.1442330812     1  0.37216475E+09
     -187.5983946994      186.9950150152     1  0.36958326E+09
     -187.5983897201      193.5543413212     1  0.37542744E+09
     -187.5983836404      193.1379703318     1  0.37247641E+09
     -187.5983614838      190.3296512252     1  0.38337388E+09
     -187.5983482738      189.8410743385     1  0.36320684E+09
     -187.5983375711      191.6007525643     1  0.37435330E+09
     -187.5983159807      193.5164254658     1  0.36739145E+09
     -187.5983120687      192.2955816391     1  0.38126670E+09
     -187.5982955644      193.4267751645     1  0.38757806E+09
     -187.5982872416      189.4431647885     1  0.36727223E+09
     -187.5982735931      194.8004591898     1  0.38134119E+09
     -187.5982649010      190.7821976233     1  0.37043289E+09
     -187.5982588517      191.1359815682     1  0.36917175E+09
     -187.5982375027      192.3194660721     1  0.38716823E+09
     -187.5982362041      195.6709662718     2  0.38975465E+09
     -187.5982271028      194.8354040428     1  0.39912476E+09
     -187.5982000851      187.5262420367     1  0.38026026E+09
     -187.5981763780      184.1364005177     1  0.37815360E+09
     -187.5981654108      192.9550823718     1  0.36910361E+09
     -187.5981437450      190.8949447840     1  0.36318299E+09
     -187.5981351726      193.2526125871     1  0.37936543E+09
     -187.5981211677      191.1640219282     1  0.37842879E+09
     -187.5981005850      191.1084543051     1  0.36875613E+09
     -187.5980920164      189.9033888882     1  0.38559708E+09
     -187.5980897460      191.7863239203     1  0.36701509E+09
     -187.5980882045      189.6899435811     1  0.36647014E+09
     -187.5980692274      187.5668484213     1  0.36606133E+09
     -187.5980633945      190.7451351113     1  0.37080977E+09
     -187.5980567880      187.3855995337     1  0.36543695E+09
     -187.5980520308      201.3520592092     1  0.36760348E+09
     -187.5980172762      193.1320540681     1  0.38343490E+09
     -187.5979486890      194.8998674838     1  0.37168841E+09
     -187.5979278076      187.7657504104     1  0.38861655E+09
     -187.5979080547      192.0135107440     1  0.37661392E+09
     -187.5978878173      190.1682994949     1  0.38291400E+09
     -187.5978850587      191.4051439107     1  0.38611042E+09
     -187.5978758012      188.7291192979     1  0.37047106E+09
     -187.5978711101      192.0135257336     1  0.37718369E+09
     -187.5978624303      191.9210874725     1  0.35819138E+09
     -187.5978574041      188.8287541864     1  0.36949422E+09
     -187.5978401242      192.0761511046     1  0.37218440E+09
     -187.5978353531      185.6485861931     1  0.36943189E+09
     -187.5978252445      191.4254669286     1  0.38089701E+09
     -187.5978180754      185.5170340937     1  0.36325597E+09
     -187.5978112286      189.4735038288     1  0.37348825E+09
     -187.5978058614      189.8596184526     1  0.37129088E+09
     -187.5977998018      187.3379480125     1  0.35586195E+09
     -187.5977855480      191.2277678512     1  0.37109654E+09
     -187.5977756148      191.0766569823     1  0.37483731E+09
     -187.5977584566      191.1570111393     1  0.36881051E+09
     -187.5977567128      188.5955168766     1  0.38502418E+09
     -187.5977487633      191.9024411299     1  0.37507181E+09
     -187.5977325368      191.0947234856     1  0.37033915E+09
     -187.5977276524      188.5129803884     1  0.37189988E+09
     -187.5977196535      193.6466647276     1  0.38239236E+09
     -187.5976988102      187.0583328824     1  0.36650319E+09
     -187.5976935179      188.9161801442     1  0.38556574E+09
     -187.5976801774      187.0420313008     1  0.35893158E+09
     -187.5976690932      189.3074713213     1  0.36755018E+09
     -187.5976567380      189.9232993273     1  0.37706161E+09
     -187.5976377555      189.7869818623     1  0.36595221E+09
     -187.5976088467      192.1910720793     1  0.37280959E+09
     -187.5975762431      192.7708596951     1  0.38260526E+09
     -187.5975657191      189.7404738500     1  0.35714950E+09
     -187.5975571885      191.5106031724     1  0.36125748E+09
     -187.5975467629      192.8856759152     1  0.37925395E+09
     -187.5975358374      189.3884634778     1  0.36048917E+09
     -187.5975225603      189.6489435088     1  0.35966135E+09
     -187.5974347227      192.6280498646     1  0.34771712E+09
     -187.5974328705      191.4402741324     1  0.35481123E+09
     -187.5974084211      189.9273332973     1  0.37065163E+09
     -187.5973993242      195.2622781427     1  0.38887391E+09
     -187.5973866198      190.8591871925     1  0.37614834E+09
     -187.5973853387      195.0671214923     1  0.36813272E+09
     -187.5973834295      194.5019214631     1  0.38786547E+09
     -187.5973790949      185.1479876367     1  0.37787176E+09
     -187.5973681150      189.5007135895     1  0.37650877E+09
     -187.5973615529      193.5795676316     1  0.38288910E+09
     -187.5973570690      191.0601680587     1  0.38005228E+09
     -187.5973490534      190.5415829101     1  0.37432663E+09
     -187.5973449067      192.5356700632     1  0.37211014E+09
     -187.5973119010      185.5168149065     1  0.35720354E+09
     -187.5972980437      190.7514652710     1  0.37418115E+09
     -187.5972946562      189.2581404385     1  0.39179969E+09
     -187.5972859686      187.7947453365     1  0.40188839E+09
     -187.5972734742      188.5971705145     1  0.37266504E+09
     -187.5972399211      191.5484562666     1  0.36266114E+09
     -187.5972250954      192.3026557115     1  0.38225311E+09
     -187.5971997600      191.3628954445     1  0.34392830E+09
     -187.5971631184      192.9178533652     1  0.36720114E+09
     -187.5971382692      191.4782837451     1  0.37656718E+09
     -187.5971372296      186.7355108707     1  0.36850975E+09
     -187.5971361665      186.4598141574     1  0.36843639E+09
     -187.5970952209      190.1757831158     1  0.38934409E+09
     -187.5970853948      192.1599804304     1  0.37622518E+09
     -187.5970629959      187.4568460712     1  0.35491106E+09
     -187.5970534444      189.5994763917     1  0.37440066E+09
     -187.5970407529      196.2673812340     1  0.36542167E+09
     -187.5970251786      194.2731114648     1  0.37660707E+09
     -187.5970226105      193.0374307127     1  0.35707638E+09
     -187.5969996585      190.2509660008     1  0.38348566E+09
     -187.5969905724      189.0446480397     1  0.37657799E+09
     -187.5969853107      194.7500781744     1  0.39131605E+09
     -187.5969395356      190.9083674989     1  0.37472663E+09
     -187.5969258572      189.2666899572     1  0.37026982E+09
     -187.5969117060      188.9711208049     1  0.37259215E+09
     -187.5969015188      189.5426358499     1  0.37092638E+09
     -187.5968984029      188.5880872750     1  0.37924597E+09
     -187.5968725036      190.9395912059     1  0.37552783E+09
     -187.5968693576      193.9775617531     1  0.36812908E+09
     -187.5968647465      194.9153393185     1  0.37405973E+09
     -187.5968599304      190.4758465454     1  0.36749938E+09
     -187.5968557667      193.3467002027     1  0.37064313E+09
     -187.5968532533      190.6328097564     1  0.37454001E+09
     -187.5968318547      188.6129808372     1  0.36706099E+09
     -187.5968100475      187.8555725781     1  0.36092877E+09
     -187.5968048614      189.8614763689     1  0.37170729E+09
     -187.5968012477      188.3116324320     1  0.39623790E+09
     -187.5967955236      187.5132863076     1  0.37265113E+09
     -187.5967799477      191.4682170782     1  0.37498723E+09
     -187.5967737104      191.2430989079     1  0.36927421E+09
     -187.5967711718      189.7340981859     1  0.37500192E+09
     -187.5967566703      191.9535148933     1  0.39768335E+09
     -187.5967532656      190.3790734745     1  0.36294971E+09
     -187.5967414500      191.6369701128     1  0.36479033E+09
     -187.5967251234      191.8256952712     1  0.36860424E+09
     -187.5967186071      188.7521001438     1  0.37438215E+09
     -187.5967078623      190.3445299982     1  0.37278835E+09
     -187.5967028694      192.5524929151     1  0.36919786E+09
     -187.5966969886      194.1198837662     1  0.35819201E+09
     -187.5966928292      190.1222478144     1  0.36201664E+09
     -187.5966827362      191.4054290597     1  0.36969716E+09
     -187.5966795538      200.0918529373     1  0.38340958E+09
     -187.5966565432      190.0345909235     1  0.37328161E+09
     -187.5966248081      187.2960104177     1  0.37432715E+09
     -187.5965938336      188.8920918997     1  0.37505282E+09
     -187.5965723124      190.3509889261     1  0.36773458E+09
     -187.5965621788      193.8562715797     1  0.35448668E+09
     -187.5965566551      190.5255435191     1  0.37631013E+09
     -187.5965424711      191.3025214182     1  0.36771160E+09
     -187.5965409342      189.2373844084     1  0.37384889E+09
     -187.5965250191      190.2824679532     1  0.36242955E+09
     -187.5965085238      191.1200459640     1  0.38892250E+09
     -187.5964997421      191.6155342906     1  0.35829513E+09
     -187.5964978502      193.3273295675     1  0.37684824E+09
     -187.5964953996      194.5374504132     1  0.38148880E+09
     -187.5964850735      194.7844506559     1  0.36494086E+09
     -187.5964405131      190.0680417308     1  0.36942257E+09
     -187.5964278012      193.8500912043     1  0.36770823E+09
     -187.5963973970      187.2389859683     1  0.37217084E+09
     -187.5963868365      186.4869471505     1  0.38130937E+09
     -187.5963738088      192.5538784847     1  0.36935372E+09
     -187.5963685815      186.8326845012     1  0.38682725E+09
     -187.5963613730      192.0400660243     1  0.36947183E+09
     -187.5963495697      190.6490430848     1  0.36896452E+09
     -187.5963314384      193.3074605457     1  0.38232731E+09
     -187.5963056443      190.5887795955     1  0.36463544E+09
     -187.5962997282      192.0378749148     1  0.37037046E+09
     -187.5962817609      186.0148315161     1  0.37876775E+09
     -187.5962777991      191.0846286227     1  0.37236018E+09
     -187.5962645965      188.4596490465     1  0.35347382E+09
     -187.5962202699      188.7404941881     1  0.37648462E+09
     -187.5961924314      187.8830357385     1  0.37743119E+09
     -187.5961911404      192.0320516182     1  0.36307463E+09
     -187.5961856708      190.3907196650     1  0.37680297E+09
     -187.5961794667      193.8885681372     1  0.38771753E+09
     -187.5961728745      191.2953071192     1  0.37292937E+09
     -187.5961541096      194.8113127158     1  0.38767087E+09
     -187.5961502786      188.5259869985     1  0.36758447E+09
     -187.5961480505      192.6443118266     1  0.37879279E+09
     -187.5961364618      190.1900312265     1  0.35420742E+09
     -187.5961244563      194.4257183727     1  0.36098820E+09
     -187.5961142546      194.0279706411     1  0.40093239E+09
     -187.5961063645      192.9715925396     1  0.38219750E+09
     -187.5960877397      193.0221901846     1  0.36605639E+09
     -187.5960650527      185.9258671252     1  0.37468741E+09
     -187.5960556566      188.8138982547     1  0.39150597E+09
     -187.5960522201      192.4505931537     1  0.35627336E+09
     -187.5960505881      187.3697346032     1  0.39218666E+09
     -187.5960222557      188.6925986334     1  0.38786711E+09
     -187.5960199404      188.0709036398     1  0.36302975E+09
     -187.5960149175      195.6574562843     1  0.36203725E+09
     -187.5960047304      192.7874372984     1  0.36918066E+09
     -187.5959978962      192.6759110725     1  0.36208986E+09
     -187.5959873165      188.2327851679     1  0.37417473E+09
     -187.5959669729      195.6922291938     1  0.40142819E+09
     -187.5959514727      195.2286915571     1  0.37568252E+09
     -187.5959457472      188.9913333392     1  0.37450088E+09
     -187.5959434245      199.0088595290     1  0.38355627E+09
     -187.5958968357      187.3475356269     1  0.37629133E+09
     -187.5958876826      187.9270929313     1  0.36667552E+09
     -187.5958857577      188.8938334043     1  0.36634610E+09
     -187.5958812267      189.5671809504     1  0.34943316E+09
     -187.5958785020      197.3628526699     1  0.38870328E+09
     -187.5958688802      189.2559881587     1  0.37279435E+09
     -187.5958323901      192.9783362617     1  0.36201506E+09
     -187.5958211760      195.8440073803     1  0.37724453E+09
     -187.5957956993      191.7478137617     1  0.36586715E+09
     -187.5957766658      191.1125545104     1  0.38271444E+09
     -187.5957755478      186.8527644643     1  0.37846266E+09
     -187.5957738737      194.2461630712     1  0.36010069E+09
     -187.5957497935      188.5083239798     1  0.35591775E+09
     -187.5957457740      193.0405458614     1  0.35462615E+09
     -187.5957288441      187.6441700354     1  0.38911230E+09
     -187.5957264709      188.1440278993     1  0.37023126E+09
     -187.5957222751      192.9678420618     1  0.36888716E+09
     -187.5957128374      191.4436083320     1  0.36942806E+09
     -187.5956931715      191.9325623138     1  0.37058222E+09
     -187.5956873127      187.0432500109     1  0.36349355E+09
     -187.5956796181      187.8754285924     1  0.36844691E+09
     -187.5956662945      188.4163006489     1  0.38103584E+09
     -187.5956652667      187.3437378745     1  0.38313651E+09
     -187.5956582431      194.1878705245     1  0.36978724E+09
     -187.5956497571      193.8720852559     1  0.41014545E+09
     -187.5956235499      191.3141458837     1  0.37538880E+09
     -187.5956218956      192.1694778666     1  0.36951339E+09
     -187.5956144792      191.8886448956     1  0.35393796E+09
     -187.5956069930      192.8418182249     1  0.37434449E+09
     -187.5955907829      194.2928115786     1  0.36254933E+09
     -187.5955878795      190.6980393406     1  0.37200162E+09
     -187.5955812606      191.8321347692     1  0.37286235E+09
     -187.5955701239      192.5740498869     1  0.37402959E+09
     -187.5955654958      190.5473376199     1  0.37270672E+09
     -187.5955609498      198.0262138623     1  0.37820364E+09
     -187.5955594424      198.1247531263     1  0.39154434E+09
     -187.5955352881      196.8031141313     1  0.36189782E+09
     -187.5955333813      187.1511893173     1  0.37886903E+09
     -187.5955009036      194.6180247682     1  0.36446868E+09
     -187.5954983619      189.0462789976     1  0.36340756E+09
     -187.5954923609      184.4008697756     1  0.35821386E+09
     -187.5954821707      193.2353443245     1  0.36071080E+09
     -187.5954810613      194.9684954375     1  0.35241626E+09
     -187.5954547807      192.8385876171     1  0.37211743E+09
     -187.5954506730      189.6205470690     1  0.35136519E+09
     -187.5954428741      194.9431409956     1  0.41087470E+09
     -187.5954376677      193.0344613433     1  0.38595963E+09
     -187.5954244992      189.2569744524     1  0.37579928E+09
     -187.5954175244      190.8552515844     1  0.38636204E+09
     -187.5954099324      190.4571558166     1  0.35832418E+09
     -187.5953757371      194.7905852773     1  0.34885346E+09
     -187.5953630979      191.5476968690     1  0.38256195E+09
     -187.5953601995      193.6825008096     1  0.36255719E+09
     -187.5953251300      193.2525646105     1  0.36921633E+09
     -187.5953180683      190.3605574074     1  0.38324062E+09
     -187.5953156715      187.7803269487     1  0.39742628E+09
     -187.5953061988      187.7003965476     1  0.37086027E+09
     -187.5952861319      193.6312783173     2  0.34620567E+09
     -187.5952670222      192.4473760570     1  0.36031831E+09
     -187.5952656252      188.8218699079     1  0.38460126E+09
     -187.5952568247      191.4166897026     1  0.37431697E+09
     -187.5952246220      190.1221671247     1  0.37355893E+09
     -187.5952190033      190.8476520647     1  0.36563377E+09
     -187.5951808367      194.7936963737     1  0.35469841E+09
     -187.5951638235      188.5785586963     1  0.36854908E+09
     -187.5951518791      186.3817886129     1  0.35944679E+09
     -187.5951132087      191.5629518032     1  0.36741446E+09
     -187.5950950289      192.2545628665     1  0.38248532E+09
     -187.5950888450      186.8392436171     1  0.37509431E+09
     -187.5950636479      192.6011309955     1  0.36474220E+09
     -187.5950454967      192.3466192361     1  0.37319207E+09
     -187.5950324203      187.7593908259     1  0.36965638E+09
     -187.5950142202      192.3384946109     1  0.37325662E+09
     -187.5950093859      195.1264625302     1  0.36696229E+09
     -187.5949742469      196.1496644883     1  0.38359317E+09
     -187.5949517832      187.3225943410     1  0.36532053E+09
     -187.5949415540      191.9887353119     1  0.38396075E+09
     -187.5948950933      191.4763678310     1  0.38012655E+09
     -187.5948864459      188.8199603291     1  0.37947504E+09
     -187.5948790450      189.1309467182     1  0.37117797E+09
     -187.5948701551      190.1531421842     1  0.39126265E+09
     -187.5948476775      193.1341355177     1  0.36778631E+09
     -187.5948420713      187.6827413518     1  0.36587119E+09
     -187.5948136831      190.3847252694     1  0.36931926E+09
     -187.5947936170      190.1596246567     1  0.36183882E+09
     -187.5947872969      192.4636462099     1  0.36934538E+09
     -187.5947827498      189.4889597032     1  0.36702095E+09
     -187.5947788942      192.1461377049     1  0.36530665E+09
     -187.5947755949      184.1840974614     1  0.37231979E+09
     -187.5947718765      192.6898466102     1  0.37828473E+09
     -187.5947672501      188.0244029917     1  0.38022720E+09
     -187.5947356519      186.6235837833     1  0.37321006E+09
     -187.5947146603      189.7487942452     1  0.37970136E+09
     -187.5946976105      193.3411884309     1  0.36153014E+09
     -187.5946884271      195.0327474516     1  0.39754597E+09
     -187.5946800818      186.0516062733     1  0.40178067E+09
     -187.5946660341      190.0250781078     1  0.37677056E+09
     -187.5946486048      194.0194150156     1  0.37723728E+09
     -187.5946230793      191.8587655037     1  0.37615552E+09
     -187.5946170744      194.0063565505     1  0.37760429E+09
     -187.5946010392      191.0765936212     1  0.36124300E+09
     -187.5945887818      190.2153600886     1  0.37089757E+09
     -187.5945665149      191.9535935044     1  0.37776569E+09
     -187.5945641431      190.0371653999     1  0.38317366E+09
     -187.5945556524      190.2952079396     1  0.39083180E+09
     -187.5945498131      191.3613361410     1  0.37939685E+09
     -187.5945440218      190.1820367329     1  0.37320601E+09
     -187.5945353921      189.9874225845     1  0.36235766E+09
     -187.5945335269      189.5638295005     1  0.37601570E+09
     -187.5945271294      192.5831460883     1  0.36443557E+09
     -187.5945243188      188.4867415962     1  0.37075301E+09
     -187.5945159079      187.7187438926     1  0.37102979E+09
     -187.5945055862      191.4265704645     1  0.35890414E+09
     -187.5945018983      187.0989235541     1  0.38568614E+09
     -187.5944899680      191.3383553257     1  0.37351250E+09
     -187.5944875471      187.4187954885     1  0.36947847E+09
     -187.5944819416      193.1329372431     1  0.37568823E+09
     -187.5944745891      192.5339557337     1  0.40700943E+09
     -187.5944708787      190.8688936122     1  0.39149007E+09
     -187.5944548038      192.4999149870     1  0.37095875E+09
     -187.5944513484      187.6800747495     1  0.37189425E+09
     -187.5944437271      198.4218044042     1  0.36831058E+09
     -187.5944371748      200.2750590398     1  0.35372324E+09
     -187.5944083637      196.3016868571     1  0.37585865E+09
     -187.5944066794      192.6182075826     1  0.36910165E+09
     -187.5943981742      194.5539935370     1  0.38369979E+09
     -187.5943943430      189.2922161321     1  0.38005481E+09
     -187.5943510844      191.5132227438     1  0.39056893E+09
     -187.5943500399      191.5623922401     1  0.35208763E+09
     -187.5943488061      190.6930682374     1  0.36751016E+09
     -187.5943469063      192.3588236568     1  0.36357562E+09
     -187.5943248826      192.9329181008     1  0.38693171E+09
     -187.5943159850      187.6878308381     1  0.37942685E+09
     -187.5943081374      190.7918028678     1  0.36125348E+09
     -187.5943015684      197.4334971715     1  0.37780802E+09
     -187.5942994660      194.2800144560     1  0.35429350E+09
     -187.5942817423      193.8105807533     2  0.35390475E+09
     -187.5942532600      182.8103585281     1  0.35359195E+09
     -187.5942465995      193.1271877675     1  0.37841245E+09
     -187.5942421619      192.4579520135     1  0.37443423E+09
     -187.5942379190      193.1127417697     1  0.36429127E+09
     -187.5942287985      190.5994887578     1  0.37700164E+09
     -187.5942247251      190.3107445745     1  0.36554376E+09
     -187.5942219510      193.2829768448     1  0.37372255E+09
     -187.5941869103      192.1333404861     1  0.37049947E+09
     -187.5941036506      189.7143137444     1  0.36485944E+09
     -187.5940929768      192.2739441130     1  0.37354169E+09
     -187.5940887299      192.5892254776     1  0.37486172E+09
     -187.5940856452      191.2753973295     1  0.36993017E+09
     -187.5940706112      193.5146033445     1  0.36712878E+09
     -187.5940695341      190.8987284402     1  0.37524473E+09
     -187.5940638746      189.4676375553     1  0.37803124E+09
     -187.5940539442      191.1469198133     1  0.39020579E+09
     -187.5940495937      190.9525139509     1  0.36299280E+09
     -187.5940226664      192.0227513666     1  0.38017727E+09
     -187.5939815456      194.8099620067     1  0.38270231E+09
     -187.5939596892      190.6781235502     1  0.37739758E+09
     -187.5939542015      192.8530723381     1  0.36977888E+09
     -187.5939505791      184.8395883696     1  0.35633112E+09
     -187.5939481507      187.3568369548     1  0.36623328E+09
     -187.5939359314      189.5575838815     1  0.36489257E+09
     -187.5939274994      184.6148264867     1  0.37452373E+09
     -187.5939237680      190.2071337751     1  0.36772684E+09
     -187.5939194466      191.2087517977     1  0.38039336E+09
     -187.5938756800      186.8052967483     1  0.36356005E+09
     -187.5938375873      192.1848984899     1  0.39138334E+09
     -187.5938246684      194.2836680782     1  0.36458617E+09
     -187.5937839843      189.3870546527     1  0.39141236E+09
     -187.5937807458      187.6176494440     1  0.36410646E+09
     -187.5937594107      190.1274238534     1  0.38065365E+09
     -187.5937506465      187.7453709605     1  0.37240535E+09
     -187.5937180384      198.5601998362     1  0.38558730E+09
     -187.5937010348      184.6663985181     1  0.38287069E+09
     -187.5936935342      187.2259144746     1  0.39218153E+09
     -187.5936892928      191.5135019922     1  0.37578086E+09
     -187.5936870690      195.5535465232     1  0.38398775E+09
     -187.5936844543      189.4635908054     1  0.39333240E+09
     -187.5936833067      194.2078053244     1  0.35821014E+09
     -187.5936640437      190.6673298605     2  0.34311163E+09
     -187.5936552248      190.3995381626     1  0.36623775E+09
     -187.5936375323      187.1261693456     1  0.37032672E+09
     -187.5936268441      189.5302254467     1  0.37792315E+09
     -187.5935877231      192.7615566278     1  0.37536760E+09
     -187.5935760440      191.0060431781     1  0.37455204E+09
     -187.5935717320      189.5777086462     1  0.36227677E+09
     -187.5935500457      193.0325290081     1  0.37698538E+09
     -187.5935452980      192.2155808315     1  0.37249349E+09
     -187.5935404031      191.7427253457     1  0.38058512E+09
     -187.5935391731      189.7082659691     1  0.37596331E+09
     -187.5935337161      191.9807277230     1  0.37005814E+09
     -187.5935297243      191.4505243830     1  0.36684427E+09
     -187.5935145276      191.9894397661     1  0.36306319E+09
     -187.5934809171      192.3424566351     1  0.37689261E+09
     -187.5934667629      195.1694300353     1  0.36885555E+09
     -187.5934455775      188.9373304601     1  0.37587773E+09
     -187.5934347992      192.5684766361     1  0.37808556E+09
     -187.5934330143      193.0878858952     1  0.35834005E+09
     -187.5934288285      186.2311855331     1  0.37034021E+09
     -187.5934217583      188.2194317007     1  0.36669433E+09
     -187.5934207351      187.8147756006     1  0.37752404E+09
     -187.5934186802      186.9697759401     1  0.37867467E+09
     -187.5933781960      189.6956288148     1  0.34488689E+09
     -187.5933654433      191.4024473354     1  0.38016367E+09
     -187.5933639317      187.4697013975     1  0.37155570E+09
     -187.5933525236      189.8880500734     1  0.37673863E+09
     -187.5933493946      190.0110120844     1  0.39783538E+09
     -187.5933355131      190.3759847495     1  0.36794162E+09
     -187.5933326498      187.1809768263     1  0.39059236E+09
     -187.5933161702      188.7201285054     1  0.36759316E+09
     -187.5933041866      194.8790767704     1  0.37962709E+09
     -187.5933007644      197.1671532817     1  0.38111074E+09
     -187.5932823941      198.9650310394     1  0.36241247E+09
     -187.5932502164      183.2799785803     1  0.36147873E+09
     -187.5932420024      191.9253021268     1  0.37037555E+09
     -187.5932334405      199.2808564644     1  0.38467681E+09
     -187.5932141420      188.3523621324     1  0.37652498E+09
     -187.5932122380      192.0293574778     1  0.37632658E+09
     -187.5931716789      186.2834833942     1  0.37414699E+09
     -187.5931618504      191.6118943578     1  0.36257330E+09
     -187.5931503075      188.5665212119     1  0.37692935E+09
     -187.5931445777      190.6332178848     1  0.38124010E+09
     -187.5931271438      192.8967167369     1  0.37376202E+09
     -187.5931201297      189.0752911104     1  0.37890146E+09
     -187.5930964459      191.4365925929     1  0.36956502E+09
     -187.5930920763      192.4087936450     1  0.38386400E+09
     -187.5930819492      187.1151668496     1  0.37624675E+09
     -187.5930684420      187.1447289423     1  0.38294142E+09
     -187.5930582389      191.1630766712     1  0.37131608E+09
     -187.5930009270      191.9388016203     1  0.37386392E+09
     -187.5929826815      191.6985868796     1  0.37216204E+09
     -187.5929574319      191.4946071603     1  0.36912756E+09
     -187.5929546791      192.3613039851     1  0.37788317E+09
     -187.5929534253      194.4119656538     1  0.38779031E+09
     -187.5929497846      189.0990740286     1  0.37126492E+09
     -187.5929466229      189.2817493237     1  0.35786485E+09
     -187.5929398630      189.2546226915     1  0.37052193E+09
     -187.5929313607      192.0132092850     1  0.37892145E+09
     -187.5929260784      189.6268113794     1  0.38431660E+09
     -187.5929205136      191.0327160580     1  0.36441272E+09
     -187.5929173375      183.7984658302     1  0.36523600E+09
     -187.5929153436      191.5226183644     1  0.35893046E+09
     -187.5929086190      190.1942405702     1  0.38375930E+09
     -187.5928759693      191.1253973318     1  0.35539541E+09
     -187.5928682982      192.5127973018     1  0.36226421E+09
     -187.5928602180      190.5169875286     1  0.36525068E+09
     -187.5928267944      189.7050922637     1  0.37426736E+09
     -187.5928190924      189.5615900736     1  0.37720737E+09
     -187.5927831807      193.8731094615     1  0.36643525E+09
     -187.5927746036      192.9400508981     1  0.36329297E+09
     -187.5927357352      192.9010742537     1  0.36392426E+09
     -187.5927307020      186.2245556606     1  0.37977147E+09
     -187.5927236488      188.3762370317     1  0.37303888E+09
     -187.5926641478      190.7904773663     1  0.37944408E+09
     -187.5926420834      187.2104028167     1  0.36030797E+09
     -187.5926332808      194.2364932249     1  0.39008112E+09
     -187.5926181692      191.9720063308     1  0.37340626E+09
     -187.5926097211      195.9172352306     1  0.39402806E+09
     -187.5926032185      186.2631972790     1  0.38008075E+09
     -187.5925921086      190.4137589209     1  0.38336325E+09
     -187.5925812981      188.1442438983     1  0.36702033E+09
     -187.5925444852      191.3753225527     1  0.37889721E+09
     -187.5925204026      193.1416554516     1  0.37172189E+09
     -187.5925112381      193.2891512862     1  0.38085872E+09
     -187.5924974061      187.4657048578     1  0.37540797E+09
     -187.5924841376      193.5663152142     1  0.35658920E+09
     -187.5924803114      182.8528226750     1  0.38373981E+09
     -187.5924559219      191.2604029096     1  0.38856006E+09
     -187.5924419560      190.7535875967     1  0.36997916E+09
     -187.5924272218      193.7969634180     1  0.37804524E+09
     -187.5924103277      193.0961398399     1  0.39871640E+09
     -187.5923833908      189.0383113230     1  0.36504203E+09
     -187.5923799981      192.3379445733     1  0.35810563E+09
     -187.5923693866      186.6767804575     1  0.36114382E+09
     -187.5923407793      187.2438429263     1  0.38159436E+09
     -187.5923066476      183.0486007109     1  0.37211106E+09
     -187.5923031144      188.6524704310     1  0.36754258E+09
     -187.5922756032      188.7925374318     1  0.36709505E+09
     -187.5922712866      196.5661391105     1  0.41100680E+09
     -187.5922345741      189.1764403634     1  0.36295537E+09
     -187.5922068999      193.9401167821     1  0.38672512E+09
     -187.5922016217      190.8018744942     1  0.35115687E+09
     -187.5921790627      187.7673327686     1  0.37754086E+09
     -187.5921694687      189.9994556579     1  0.36252049E+09
     -187.5921157410      193.0450289775     2  0.38087685E+09
     -187.5920670935      192.2867123435     1  0.38853155E+09
     -187.5920523499      188.2911781767     1  0.36282311E+09
     -187.5920390599      191.0607788022     1  0.38152801E+09
     -187.5920236665      186.0592331830     1  0.39012240E+09
     -187.5920203231      190.6388812078     1  0.39071841E+09
     -187.5920076219      192.9875088413     1  0.36073218E+09
     -187.5919916347      191.6048480602     1  0.36856987E+09
     -187.5919864564      185.5902610032     1  0.38229145E+09
     -187.5919837891      192.9543851469     1  0.35267997E+09
     -187.5919685648      190.9400132559     1  0.36998489E+09
     -187.5919561462      189.3756788808     1  0.37062904E+09
     -187.5919501016      190.6545717801     1  0.38732485E+09
     -187.5919476402      194.3622668495     1  0.35920352E+09
     -187.5919449419      194.3203834002     1  0.36127880E+09
     -187.5919401148      190.4172503129     1  0.36192191E+09
     -187.5919381488      191.9035006112     1  0.37730772E+09
     -187.5919253128      188.0635410437     1  0.35856372E+09
     -187.5919056735      193.2415965681     1  0.37253677E+09
     -187.5918976726      189.5852049069     1  0.37270685E+09
     -187.5918950483      192.5270182592     1  0.37060900E+09
     -187.5918929273      197.2352336917     1  0.39120035E+09
     -187.5918888549      192.1330808616     1  0.37760261E+09
     -187.5918855161      191.4009020715     2  0.35154203E+09
     -187.5918820976      195.5966411708     1  0.36889041E+09
     -187.5918532837      187.1784974799     1  0.36752018E+09
     -187.5918377670      189.1899031008     1  0.37354173E+09
     -187.5918335361      189.1815178993     1  0.36593645E+09
     -187.5918181238      188.7974321137     1  0.36454093E+09
     -187.5918041699      192.2157668715     1  0.37900190E+09
     -187.5917554768      187.6644266715     1  0.36625946E+09
     -187.5917190205      192.6488451433     1  0.37379355E+09
     -187.5917053351      191.2167014668     1  0.37454680E+09
     -187.5917026621      192.6426298181     1  0.37827447E+09
     -187.5916904113      192.7379408016     1  0.40814788E+09
     -187.5916753358      189.2867377617     1  0.34705581E+09
     -187.5916626924      191.3130840623     1  0.37847725E+09
     -187.5916608619      196.8481805970     1  0.36709102E+09
     -187.5916179516      195.0696780591     1  0.37501977E+09
     -187.5916104918      187.5057320157     1  0.37488660E+09
     -187.5916080769      186.2175172911     1  0.37011501E+09
     -187.5916070424      196.2483621236     1  0.37335700E+09
     -187.5915883116      191.8409228370     1  0.38056644E+09
     -187.5915805061      183.7135008795     1  0.35656103E+09
     -187.5915626103      191.2781073439     1  0.37271098E+09
     -187.5915513679      193.1963579029     1  0.36636814E+09
     -187.5915290451      188.8043067255     1  0.36348421E+09
     -187.5915182227      188.8291782564     1  0.37461472E+09
     -187.5915109213      192.2657505327     1  0.38529269E+09
     -187.5914649607      189.3646067472     1  0.35544819E+09
     -187.5914615016      191.7598320791     1  0.35648326E+09
     -187.5914593612      191.9326031125     1  0.38505949E+09
     -187.5914512194      197.5739486496     1  0.38400277E+09
     -187.5914501800      185.7908744955     1  0.35766147E+09
     -187.5914468795      186.5313850299     1  0.37456400E+09
     -187.5914424170      191.1352665842     1  0.37639796E+09
     -187.5914368603      191.7901667618     1  0.39642819E+09
     -187.5914236243      184.2857451323     1  0.38023846E+09
     -187.5914209400      191.0143382953     1  0.38614169E+09
     -187.5914140287      184.9526702428     1  0.37994779E+09
     -187.5913971709      188.7762120382     1  0.37499952E+09
     -187.5913838474      190.6872748191     1  0.38128592E+09
     -187.5913692870      189.3923638535     1  0.38379072E+09
     -187.5913547651      191.5888963650     1  0.37210752E+09
     -187.5913211295      188.8014595925     1  0.39243165E+09
     -187.5912929330      184.8902381070     1  0.36519580E+09
     -187.5912807513      192.5204063891     1  0.37216058E+09
     -187.5912551794      186.1791569778     1  0.37984726E+09
     -187.5912503198      187.1179356360     1  0.36527743E+09
     -187.5912430194      193.6516394875     1  0.37144709E+09
     -187.5912320777      189.1345459238     1  0.36575507E+09
     -187.5912218168      184.6863851511     1  0.36752265E+09
     -187.5912202198      190.4952504120     1  0.37189114E+09
     -187.5912153000      190.9793745878     1  0.36875133E+09
     -187.5911767082      189.3934925406     1  0.35530051E+09
     -187.5911472234      190.0956294470     1  0.37006947E+09
     -187.5911385716      193.2042469235     2  0.37594457E+09
     -187.5911365820      191.7086981554     1  0.38088647E+09
     -187.5911212214      194.2507294989     1  0.36031350E+09
     -187.5911076844      186.6882687872     1  0.36074646E+09
     -187.5911036409      190.6464710425     1  0.37273917E+09
     -187.5911010751      189.8548277748     1  0.39183664E+09
     -187.5910958969      197.0610361125     1  0.38002510E+09
     -187.5910908617      191.7845257288     1  0.36646250E+09
     -187.5910887671      195.4921642974     1  0.36154477E+09
     -187.5910840113      192.6864235945     1  0.36772486E+09
     -187.5910595341      187.9554041500     1  0.36619023E+09
     -187.5910532402      199.2036824077     1  0.39488894E+09
     -187.5910470212      189.2374641114     1  0.38127469E+09
     -187.5909967366      191.0383462093     1  0.37544119E+09
     -187.5909839183      191.9782058936     1  0.37343076E+09
     -187.5909660603      195.1109447309     1  0.40398629E+09
     -187.5909566911      191.0786970863     1  0.37609203E+09
     -187.5909300984      187.9178164815     1  0.37086456E+09
     -187.5909153129      187.9826591507     1  0.37172351E+09
     -187.5909057660      196.1443196749     1  0.36112477E+09
     -187.5908656982      192.4401979236     1  0.37765660E+09
     -187.5908623654      192.5035148278     1  0.38382460E+09
     -187.5908497107      192.6320334636     1  0.36496076E+09
     -187.5908242676      196.7653706592     1  0.38703564E+09
     -187.5908186227      190.5995523640     1  0.35387499E+09
     -187.5908054165      185.5305680425     1  0.36107066E+09
     -187.5907972982      193.6545524788     1  0.36951562E+09
     -187.5907857881      192.6991299349     1  0.37060681E+09
     -187.5907842272      192.5147331481     1  0.35772040E+09
     -187.5907774806      192.7501252269     1  0.36797107E+09
     -187.5907693039      188.6737517172     1  0.37466816E+09
     -187.5907463010      193.7703655833     1  0.35459742E+09
     -187.5907298431      196.6162170981     1  0.37725468E+09
     -187.5907170292      184.6719682156     1  0.37839813E+09
     -187.5907103447      188.0383616952     1  0.39710467E+09
     -187.5906845273      193.4878318594     1  0.36582226E+09
     -187.5906673153      185.7153905587     1  0.38859696E+09
     -187.5906609712      190.0961887056     1  0.37468687E+09
     -187.5906568644      190.8204167161     1  0.35393146E+09
     -187.5906538820      190.3191270981     1  0.37630950E+09
     -187.5906453519      190.6547560576     1  0.35210961E+09
     -187.5906217637      193.9055723779     1  0.38668892E+09
     -187.5906181550      192.6593529004     1  0.37283537E+09
     -187.5906105205      186.1977087982     1  0.37343590E+09
     -187.5905917365      196.6483554821     1  0.35944121E+09
     -187.5905803881      192.6024511576     1  0.36366626E+09
     -187.5905634367      194.1012387091     1  0.36425164E+09
     -187.5905512996      193.2980318536     1  0.36004858E+09
     -187.5905465887      192.7241774321     1  0.35506992E+09
     -187.5905382193      191.9412198878     1  0.36886423E+09
     -187.5905357348      192.9350574265     2  0.34078811E+09
     -187.5905246707      190.4603454649     1  0.36956914E+09
     -187.5905166479      192.2492194252     1  0.37372485E+09
     -187.5905153300      187.1124668782     1  0.37171108E+09
     -187.5904862801      194.3606674848     1  0.37118004E+09
     -187.5904823158      198.1358033296     1  0.39707848E+09
     -187.5904807957      188.7520780895     1  0.36376632E+09
     -187.5904698503      187.8615368874     1  0.37635105E+09
     -187.5904583901      188.5187384729     1  0.36370855E+09
     -187.5904404680      186.7961620561     1  0.37642480E+09
     -187.5904164184      188.1162656568     1  0.36576307E+09
     -187.5904067059      191.6438219028     1  0.36519048E+09
     -187.5904020742      192.1991921145     1  0.35464302E+09
     -187.5903758074      189.3856664102     1  0.37216637E+09
     -187.5903689911      196.2010407013     1  0.37702423E+09
     -187.5903667706      191.7671359217     1  0.37517091E+09
     -187.5903411590      185.3645567222     1  0.36363767E+09
     -187.5902994226      191.3224023640     1  0.38079208E+09
     -187.5902904311      194.3008146509     1  0.36337619E+09
     -187.5902400508      191.1241609611     1  0.35441961E+09
     -187.5902372151      189.6846080201     1  0.37991263E+09
     -187.5902336099      192.4079696480     1  0.35852519E+09
     -187.5902294345      192.7581829576     1  0.38569709E+09
     -187.5902229359      191.9691336998     1  0.36800998E+09
     -187.5901994775      187.7642735418     1  0.37500129E+09
     -187.5901940283      190.0744402942     1  0.36201017E+09
     -187.5901917544      190.9839997590     1  0.36220163E+09
     -187.5901864186      191.6796950558     1  0.37230696E+09
     -187.5901729971      192.7373129918     1  0.35422765E+09
     -187.5901407557      192.0778400611     1  0.38130507E+09
     -187.5901395781      191.6147199872     1  0.38899629E+09
     -187.5901353544      183.7463162322     1  0.36896798E+09
     -187.5901095598      191.1142008473     1  0.37933973E+09
     -187.5901053373      189.4993647790     1  0.38004217E+09
     -187.5900977967      193.0229454345     1  0.37959555E+09
     -187.5900798848      193.7531855600     1  0.37256992E+09
     -187.5900679302      195.0278984292     1  0.38900902E+09
     -187.5900619707      190.1290236289     1  0.39174505E+09
     -187.5900462450      200.3360370186     1  0.36569099E+09
     -187.5900311054      196.9162356446     1  0.36587692E+09
     -187.5900176907      193.1060766040     1  0.37470361E+09
     -187.5899935410      189.8332608479     1  0.36257299E+09
     -187.5899852120      195.5155385720     1  0.39051157E+09
     -187.5899762489      192.0534973470     1  0.35962916E+09
     -187.5899638854      192.7695905238     1  0.37411113E+09
     -187.5899591735      190.3924993848     1  0.37664178E+09
     -187.5899554906      192.6290891670     1  0.37504257E+09
     -187.5899433360      183.3332613151     1  0.37758913E+09
     -187.5899058213      187.4305472869     1  0.37711554E+09
     -187.5898908604      189.5654227708     1  0.36748294E+09
     -187.5898668084      191.6410549966     1  0.36339434E+09
     -187.5898604354      190.9627610694     1  0.36360934E+09
     -187.5898475037      190.9247351284     1  0.38640489E+09
     -187.5898361742      192.4483869057     1  0.35529910E+09
     -187.5898215765      191.7436680823     1  0.37802412E+09
     -187.5898156408      194.0352846986     1  0.39451975E+09
     -187.5898033624      191.0055259773     1  0.37040271E+09
     -187.5897924581      186.9953014815     1  0.39245750E+09
     -187.5897825465      190.1862502334     1  0.38590499E+09
     -187.5897814998      187.9882893711     1  0.37586017E+09
     -187.5897595660      193.1158344436     1  0.36420191E+09
     -187.5897548023      192.3689052340     1  0.36845349E+09
     -187.5897514918      186.9239618876     1  0.39087993E+09
     -187.5897220981      186.9909997472     1  0.36247883E+09
     -187.5897110576      189.7059927164     1  0.36429282E+09
     -187.5897017579      188.8141194620     1  0.38241581E+09
     -187.5896956488      186.7904631980     1  0.36709344E+09
     -187.5896813848      187.5869539178     1  0.37617408E+09
     -187.5896687957      190.7074664259     1  0.37350111E+09
     -187.5896564133      190.2505757770     1  0.37877829E+09
     -187.5896498418      190.8817027255     1  0.37102144E+09
     -187.5896372818      192.0490776901     1  0.37857276E+09
     -187.5896346005      191.9089326821     1  0.36654889E+09
     -187.5896322024      190.5363890892     1  0.37159609E+09
     -187.5896292072      191.1103836781     1  0.37357705E+09
     -187.5896199429      191.7280411228     1  0.36366084E+09
     -187.5896064780      191.4452515603     1  0.36463278E+09
     -187.5895933838      192.9251053024     1  0.37091233E+09
     -187.5895820629      187.6674534215     1  0.37947997E+09
     -187.5895715226      194.1771046912     1  0.37349488E+09
     -187.5895657140      189.7553127166     1  0.37679169E+09
     -187.5895631737      182.7212786439     1  0.38144512E+09
     -187.5895327430      186.0513730317     1  0.36986409E+09
     -187.5895293936      189.5123584451     1  0.36473988E+09
     -187.5895069678      188.9541987386     1  0.36758399E+09
     -187.5894855503      191.2390075767     1  0.39057785E+09
     -187.5894693036      192.1913014655     1  0.37404608E+09
     -187.5894477790      200.1956347078     1  0.38979956E+09
     -187.5894456084      183.8806313984     1  0.36128412E+09
     -187.5894368024      190.5874463892     1  0.37061322E+09
     -187.5894296009      195.6634046819     1  0.38039817E+09
     -187.5893958635      192.0132238459     1  0.35036945E+09
     -187.5893944454      189.5420541834     1  0.38413015E+09
     -187.5893919584      196.8348784226     1  0.37762882E+09
     -187.5893775409      190.0192268175     1  0.36563575E+09
     -187.5893646391      190.1406635401     1  0.39960357E+09
     -187.5893507242      194.5469499033     1  0.38473127E+09
     -187.5893488679      186.8685425382     1  0.36058641E+09
     -187.5893455546      186.5041238772     1  0.37588322E+09
     -187.5893427248      191.7084542446     1  0.37647154E+09
     -187.5893385583      188.4755794036     1  0.38159877E+09
     -187.5893356399      195.5694404313     1  0.38290508E+09
     -187.5893095756      194.4111623866     1  0.38367966E+09
     -187.5892987180      188.9889905383     1  0.38690117E+09
     -187.5892814703      194.6549650325     1  0.37997236E+09
     -187.5892746370      194.8941705033     1  0.35698628E+09
     -187.5892725969      190.1204297052     1  0.37215675E+09
     -187.5892606872      191.3107265459     1  0.37155601E+09
     -187.5892588451      190.6061901188     1  0.36417023E+09
     -187.5892444146      193.2544165604     1  0.38571537E+09
     -187.5892425879      189.4677046583     1  0.36938705E+09
     -187.5892380305      194.3717944864     1  0.37864782E+09
     -187.5892314350      193.9629000594     1  0.36360986E+09
     -187.5892297137      197.0455044496     1  0.40686871E+09
     -187.5892272217      190.7450159535     1  0.39104713E+09
     -187.5892217336      189.3947053955     1  0.38455377E+09
     -187.5892118148      187.0568796346     1  0.36491194E+09
     -187.5891857463      186.7761333891     1  0.38190695E+09
     -187.5891581037      192.3367755175     1  0.38665194E+09
     -187.5891450305      189.0908673723     1  0.36800166E+09
     -187.5891374769      187.0688512695     1  0.37078470E+09
     -187.5891310307      186.7649035692     1  0.38346973E+09
     -187.5891054234      189.4975758817     1  0.38401166E+09
     -187.5891012002      185.8893086795     1  0.37360390E+09
     -187.5890939968      190.8075727567     1  0.36161474E+09
     -187.5890850598      193.6654056146     1  0.36840079E+09
     -187.5890738215      192.6721399323     1  0.38314764E+09
     -187.5890642531      192.6884032819     1  0.37096702E+09
     -187.5890624317      192.6524447795     1  0.35833246E+09
     -187.5890572379      189.3396081449     1  0.37553019E+09
     -187.5890533847      192.3516042834     1  0.36793055E+09
     -187.5890499700      194.4397581644     1  0.36437731E+09
     -187.5890465757      190.8631026835     1  0.35823037E+09
     -187.5890349399      191.9541765563     1  0.35915169E+09
     -187.5890337412      187.8655117291     1  0.38849110E+09
     -187.5890206282      188.6112872760     1  0.36578145E+09
     -187.5889875858      191.2071321924     1  0.37422579E+09
     -187.5889768147      200.2013704604     1  0.38772068E+09
     -187.5889519210      183.7314675398     1  0.37508763E+09
     -187.5889475414      187.8506152027     1  0.35737647E+09
     -187.5889416193      190.2334975847     1  0.35866163E+09
     -187.5889373453      190.1234467257     1  0.37131828E+09
     -187.5889343431      186.6519774207     1  0.36620163E+09
     -187.5889331729      187.6662119933     1  0.38308191E+09
     -187.5889263125      187.7257364865     1  0.36832140E+09
     -187.5888968149      192.9022304901     1  0.38082521E+09
     -187.5888883410      188.5698498705     1  0.37368640E+09
     -187.5888494693      190.9377833721     1  0.36564339E+09
     -187.5888443841      191.4824270536     1  0.38084315E+09
     -187.5888384686      198.6684792668     1  0.39281837E+09
     -187.5888108710      200.1615790783     1  0.38976118E+09
     -187.5888041745      189.8956068145     1  0.37443985E+09
     -187.5887872884      189.8781294279     1  0.36773440E+09
     -187.5887753847      189.2630878261     1  0.38905725E+09
     -187.5887720127      192.8472067690     1  0.36795875E+09
     -187.5887592637      184.5945281700     1  0.37097647E+09
     -187.5887387926      191.3080028560     1  0.36270621E+09
     -187.5887084688      190.3821975581     1  0.35173344E+09
     -187.5887067945      189.3480301713     1  0.36773498E+09
     -187.5886849437      198.7035631248     1  0.35882762E+09
     -187.5886581046      190.4926074980     1  0.36725266E+09
     -187.5886564392      189.0996781608     1  0.37518982E+09
     -187.5886338719      189.8554092647     1  0.38058436E+09
     -187.5886237114      190.0769750071     1  0.39387238E+09
     -187.5886192792      194.5048322380     1  0.34855721E+09
     -187.5886094384      188.0512156629     1  0.36973502E+09
     -187.5886040040      197.8063059051     1  0.38081750E+09
     -187.5885734699      198.4481672425     1  0.39495336E+09
     -187.5885623003      193.9577532982     1  0.38419056E+09
     -187.5885594493      190.1545503151     1  0.36538176E+09
     -187.5885546230      189.7161575514     1  0.36156850E+09
     -187.5885392332      195.3965887149     1  0.35746782E+09
     -187.5885266805      190.8909751537     1  0.38832458E+09
     -187.5885081299      188.0528376622     1  0.36505107E+09
     -187.5884977833      188.7354820311     1  0.37485910E+09
     -187.5884893762      188.4678152295     1  0.38931213E+09
     -187.5884772957      193.7713756514     1  0.39317234E+09
     -187.5884744925      190.9340852330     1  0.37497685E+09
     -187.5884712409      189.6743346608     1  0.37198706E+09
     -187.5884663362      191.5474381862     1  0.37642793E+09
     -187.5884414048      187.5430512545     1  0.37011800E+09
     -187.5884368146      193.4519011039     1  0.37763719E+09
     -187.5884352913      194.2782734016     1  0.37474067E+09
     -187.5884014239      190.0402899170     1  0.35041492E+09
     -187.5883585206      191.3159533040     1  0.37281929E+09
     -187.5883568612      187.9758762964     1  0.35956915E+09
     -187.5883392813      191.8276273062     1  0.37619420E+09
     -187.5883373950      189.8152815385     1  0.38818571E+09
     -187.5883225551      193.5611472082     1  0.34136779E+09
     -187.5883162942      201.0606203683     1  0.35951373E+09
     -187.5883143417      193.1070719563     1  0.35453363E+09
     -187.5883078905      189.2339659588     1  0.34321970E+09
     -187.5882982277      190.1502767891     1  0.36566484E+09
     -187.5882862918      188.7091784747     1  0.36775783E+09
     -187.5882830521      188.3161297327     1  0.37773800E+09
     -187.5882801943      190.7805392185     1  0.37183581E+09
     -187.5882605242      193.9909327575     1  0.38934671E+09
     -187.5882593222      193.2199146935     1  0.37927509E+09
     -187.5882407813      189.3910832272     1  0.41386351E+09
     -187.5882296547      183.7610457207     1  0.36690184E+09
     -187.5882263552      188.4382001201     1  0.37378725E+09
     -187.5882155000      193.5049950876     1  0.38297889E+09
     -187.5882123997      191.8625356412     1  0.37203402E+09
     -187.5882014993      192.9633779399     1  0.36974001E+09
     -187.5881940163      186.0871389478     1  0.38304975E+09
     -187.5881888589      186.6418731955     1  0.37987664E+09
     -187.5881821428      189.5728705162     1  0.37352996E+09
     -187.5881684959      190.2791426623     1  0.35658423E+09
     -187.5881344195      184.5532915562     1  0.36589617E+09
     -187.5881228349      188.4680845576     1  0.35303233E+09
     -187.5881016882      186.7834815849     1  0.37999448E+09
     -187.5880918223      189.7239622619     1  0.36541921E+09
     -187.5880899795      191.5753557196     1  0.34722213E+09
     -187.5880833253      189.0599992678     1  0.37194808E+09
     -187.5880810659      191.7077546508     1  0.36612465E+09
     -187.5880667015      190.2256568484     1  0.36845476E+09
     -187.5880631064      194.7088921119     1  0.37544345E+09
     -187.5880513942      188.9683954029     1  0.37732655E+09
     -187.5880491360      191.7375743023     1  0.39777825E+09
     -187.5880340017      189.3049480417     1  0.37383971E+09
     -187.5880212449      189.0375253988     1  0.38912990E+09
     -187.5880106399      196.5113433556     1  0.36617297E+09
     -187.5880095145      192.4670723577     1  0.34571528E+09
     -187.5880025727      191.1279469897     1  0.36564982E+09
     -187.5879780494      186.4663020661     1  0.37909375E+09
     -187.5879706937      190.5414116600     1  0.37015082E+09
     -187.5879645553      187.8992520298     1  0.36068155E+09
     -187.5879480985      190.1338060536     1  0.35618443E+09
     -187.5879272617      195.7688727824     1  0.36895711E+09
     -187.5879216106      188.8494278285     1  0.37762364E+09
     -187.5879166625      190.6959792657     1  0.37195153E+09
     -187.5879020883      190.7293739601     1  0.36904333E+09
     -187.5878958867      194.4551688769     1  0.39651631E+09
     -187.5878448430      191.7548316912     1  0.36276966E+09
     -187.5878344428      191.4478213671     1  0.37461355E+09
     -187.5878237316      190.2028326285     1  0.37833993E+09
     -187.5878084806      188.6801464543     1  0.37055512E+09
     -187.5877931564      193.3382073761     1  0.36958378E+09
     -187.5877886463      184.8137465008     1  0.37603259E+09
     -187.5877809552      192.5584443960     1  0.37897013E+09
     -187.5877587765      193.0543127004     1  0.37555774E+09
     -187.5877573672      189.6493088604     1  0.38766463E+09
     -187.5877554575      188.1317380692     1  0.37242542E+09
     -187.5877374770      190.1346244372     1  0.38879115E+09
     -187.5877213923      191.0685089371     1  0.36797724E+09
     -187.5877154289      185.9821884756     1  0.38203891E+09
     -187.5876959690      192.6201678969     1  0.35815033E+09
     -187.5876852510      191.8930445514     1  0.37623005E+09
     -187.5876760245      192.8088470438     1  0.38195409E+09
     -187.5876747331      190.5998514887     1  0.36992121E+09
     -187.5876686781      198.6737657422     1  0.36609663E+09
     -187.5876667684      188.9281058649     1  0.37914883E+09
     -187.5876552070      187.6063685087     1  0.36531759E+09
     -187.5876529217      186.3361597295     1  0.37113694E+09
     -187.5876247684      190.6331593144     1  0.37543267E+09
     -187.5876123675      191.4884946468     1  0.40594381E+09
     -187.5876105968      192.5182901620     1  0.38509934E+09
     -187.5876063637      190.7389340009     1  0.36975421E+09
     -187.5876017699      191.3839531251     1  0.36877405E+09
     -187.5875824316      190.1766381762     1  0.37713802E+09
     -187.5875566155      189.5891079171     1  0.38081001E+09
     -187.5875499682      191.9587819402     1  0.38621428E+09
     -187.5875436664      192.5210245136     1  0.36324059E+09
     -187.5875116919      187.9845795408     1  0.38375242E+09
     -187.5875090211      196.4436170452     1  0.38078465E+09
     -187.5874970744      188.3230592455     1  0.38613972E+09
     -187.5874874455      188.3016593454     1  0.36258937E+09
     -187.5874857516      189.5747063809     1  0.38194140E+09
     -187.5874694382      190.9855493434     1  0.37202321E+09
     -187.5874627120      193.9641704820     1  0.36699639E+09
     -187.5874603512      194.2487972309     1  0.38580299E+09
     -187.5874524851      193.8030582734     1  0.36230645E+09
     -187.5874470060      188.2584080099     1  0.36697558E+09
     -187.5874452742      192.9868435287     1  0.36991257E+09
     -187.5874320702      194.3216975218     1  0.36345663E+09
     -187.5874217421      189.0385196916     1  0.38861001E+09
     -187.5874165562      191.0612509716     1  0.38038322E+09
     -187.5873862396      191.5258148694     1  0.39781633E+09
     -187.5873817850      187.4809540185     1  0.38494285E+09
     -187.5873225469      192.2424106774     1  0.37759822E+09
     -187.5872846062      190.0702508766     1  0.35565100E+09
     -187.5872702390      184.9163340567     1  0.37282600E+09
     -187.5872604485      187.1680945248     1  0.36609233E+09
     -187.5872593741      198.5451093400     1  0.39853239E+09
     -187.5872521743      197.8049780514     1  0.36701790E+09
     -187.5872485804      191.1919701021     1  0.37582681E+09
     -187.5872457775      194.5561647894     1  0.36379141E+09
     -187.5872382737      188.2959549412     1  0.37129529E+09
     -187.5872159397      190.2892195940     1  0.35736398E+09
     -187.5871897737      188.0540751417     1  0.36082593E+09
     -187.5871819999      191.4661400284     1  0.36988767E+09
     -187.5871587257      189.6006676378     1  0.36932776E+09
     -187.5871488672      191.9114576583     1  0.38010355E+09
     -187.5871395456      193.1943005428     1  0.37068431E+09
     -187.5871362398      187.9196662729     1  0.37273894E+09
     -187.5871345192      184.1068514579     1  0.37768055E+09
     -187.5871312513      189.6921196362     1  0.38448877E+09
     -187.5871119705      186.2939181926     1  0.36355382E+09
     -187.5870915657      198.1890933238     1  0.36415346E+09
     -187.5870887738      197.2694044765     2  0.39291051E+09
     -187.5870423441      191.4777627117     1  0.38247825E+09
     -187.5870383691      191.9381600247     1  0.34727563E+09
     -187.5870253826      191.8439576594     1  0.38001801E+09
     -187.5870045734      191.5312025928     1  0.36816620E+09
     -187.5869942099      190.5572075487     1  0.40452186E+09
     -187.5869835081      192.7451897382     1  0.37087719E+09
     -187.5869793932      185.7635423954     1  0.36249711E+09
     -187.5869644384      192.0558094402     1  0.37530547E+09
     -187.5869569004      191.8553710489     1  0.37473344E+09
     -187.5869417775      189.2298885300     1  0.37496515E+09
     -187.5869330690      189.9412419182     1  0.36388651E+09
     -187.5869078302      194.6494540228     1  0.38965355E+09
     -187.5869038582      193.3178338920     1  0.37752407E+09
     -187.5868803395      188.5170210968     1  0.38086445E+09
     -187.5868775101      186.9503655029     1  0.37136128E+09
     -187.5868698166      189.4475129899     1  0.36977752E+09
     -187.5868643729      191.7011782646     1  0.36176061E+09
     -187.5868516930      191.5974938168     1  0.37553295E+09
     -187.5868310333      189.1242232592     1  0.37739201E+09
     -187.5868201628      195.2451926537     1  0.36885556E+09
     -187.5868126151      192.0235301428     1  0.36624706E+09
     -187.5868079620      193.1450808892     1  0.38305251E+09
     -187.5868060217      192.6638221283     1  0.37101441E+09
     -187.5867732883      193.6532829843     1  0.37753892E+09
     -187.5867584078      188.7662593286     1  0.37411532E+09
     -187.5867506643      189.9038486848     1  0.38121700E+09
     -187.5867453722      186.1680468318     1  0.37590311E+09
     -187.5867352345      190.5807416704     1  0.36358386E+09
     -187.5867173643      194.2835615158     1  0.38436656E+09
     -187.5866194377      192.2585493138     1  0.39584799E+09
     -187.5865912865      193.3550220422     1  0.35491418E+09
     -187.5865870660      199.6792799441     1  0.40254804E+09
     -187.5865830009      188.3924798157     1  0.36843907E+09
     -187.5865799886      189.1122241145     1  0.37370750E+09
     -187.5865756587      190.5503667738     1  0.37238762E+09
     -187.5865258646      191.9008960486     1  0.36683055E+09
     -187.5865197268      197.0379340093     1  0.36267295E+09
     -187.5865148127      200.0721633810     1  0.41713677E+09
     -187.5865137220      191.5703107556     1  0.37447207E+09
     -187.5865064192      193.2014080209     1  0.37255727E+09
     -187.5864922262      193.5629895593     1  0.34145685E+09
     -187.5864841587      189.3310599203     1  0.36713333E+09
     -187.5864812784      189.1832535354     1  0.38786489E+09
     -187.5864586295      193.1086701578     1  0.38503441E+09
     -187.5864490087      190.4354706356     1  0.38441333E+09
     -187.5864393998      198.3676245377     1  0.39283077E+09
     -187.5864370216      194.2329855036     1  0.37643642E+09
     -187.5864182528      187.1051357426     1  0.36792144E+09
     -187.5864014582      191.0126571024     1  0.37075305E+09
     -187.5863981424      196.9877598639     1  0.42417982E+09
     -187.5863832824      191.4233030752     1  0.38786896E+09
     -187.5863719987      194.2009058813     1  0.37420898E+09
     -187.5863627137      189.0464663199     1  0.36363988E+09
     -187.5863518048      190.5830873462     1  0.36309616E+09
     -187.5863425040      196.7368071835     1  0.37630351E+09
     -187.5862976947      192.1247955297     1  0.36656887E+09
     -187.5862898414      193.5997818988     1  0.38369399E+09
     -187.5862781220      191.1282047553     1  0.36661716E+09
     -187.5862763708      192.8162660334     1  0.37940190E+09
     -187.5862657422      195.0970601991     1  0.39581735E+09
     -187.5862234055      190.2575355604     1  0.36698610E+09
     -187.5862192195      194.2333868962     1  0.36736433E+09
     -187.5861932622      190.3932355651     1  0.36488447E+09
     -187.5861917503      192.6309930926     1  0.35201432E+09
     -187.5861894152      193.8471044006     1  0.37118479E+09
     -187.5861850445      190.9910074766     1  0.36908689E+09
     -187.5861832561      189.3604028962     1  0.38921741E+09
     -187.5861774190      191.5663172277     1  0.36317516E+09
     -187.5861733323      186.5421238633     1  0.38846868E+09
     -187.5861719905      189.7508250088     1  0.37622799E+09
     -187.5861580229      189.6327575328     1  0.37117832E+09
     -187.5861332642      189.6815312573     1  0.37330942E+09
     -187.5861178143      187.1824388672     1  0.37082494E+09
     -187.5861161855      192.7522135038     1  0.37252282E+09
     -187.5861004470      187.1272655426     1  0.38334745E+09
     -187.5860879183      192.7320606407     1  0.36924794E+09
     -187.5860796277      186.7071663421     1  0.35940159E+09
     -187.5860714436      189.3822179089     1  0.36566624E+09
     -187.5860448275      187.0516764656     1  0.36171194E+09
     -187.5860421330      187.1889780109     1  0.38882808E+09
     -187.5860095156      192.4887567249     1  0.37323643E+09
     -187.5860054008      192.3243166878     1  0.40138286E+09
     -187.5860018689      192.1907709840     1  0.36334010E+09
     -187.5859958898      187.0062316269     1  0.36763210E+09
     -187.5859862142      192.3638144825     1  0.37695220E+09
     -187.5859811790      187.1430013041     1  0.38410228E+09
     -187.5859724854      191.9274235166     1  0.37092292E+09
     -187.5859669218      191.8862718315     1  0.35146861E+09
     -187.5859351996      200.0312454894     1  0.38095139E+09
     -187.5859128491      193.7530960334     1  0.37583875E+09
     -187.5858974397      194.7979812849     1  0.38569391E+09
     -187.5858950355      193.1928955524     1  0.36983993E+09
     -187.5858759411      191.7207754854     1  0.37395064E+09
     -187.5858604858      192.5086329225     1  0.37989929E+09
     -187.5858514553      192.7457268628     1  0.36760603E+09
     -187.5858495202      188.3630830723     1  0.38568944E+09
     -187.5858401243      189.5313268932     1  0.37908710E+09
     -187.5858321001      191.8807551762     1  0.38030252E+09
     -187.5858150540      193.2787488912     1  0.36368880E+09
     -187.5858117348      184.6933383845     1  0.37040474E+09
     -187.5858071294      191.9574744280     1  0.35250134E+09
     -187.5857911926      192.1658866684     1  0.36084879E+09
     -187.5857821726      193.5755938788     1  0.37631084E+09
     -187.5857773806      191.2966789090     1  0.37695671E+09
     -187.5857594752      190.0192065699     1  0.37825915E+09
     -187.5857153280      194.6015479764     1  0.36615721E+09
     -187.5857008870      191.6635828859     1  0.37230239E+09
     -187.5856956616      196.1781691868     1  0.39744373E+09
     -187.5856889430      189.3900008401     1  0.36698695E+09
     -187.5856815523      200.0849766832     1  0.38237509E+09
     -187.5856742132      194.0696502355     2  0.34180839E+09
     -187.5856554971      194.7835475639     1  0.38436911E+09
     -187.5856513284      196.0831608709     1  0.38206121E+09
     -187.5856446395      196.3015556440     1  0.36753188E+09
     -187.5856288077      196.4149835970     1  0.37719837E+09
     -187.5856274648      190.2424204488     1  0.35499700E+09
     -187.5856259821      191.2881143676     1  0.37744839E+09
     -187.5856020806      186.0048204078     1  0.36241581E+09
     -187.5855829739      190.8627713245     1  0.37635654E+09
     -187.5855555601      193.5938708567     1  0.35536192E+09
     -187.5855453719      191.9207357491     1  0.37862476E+09
     -187.5855406212      190.7620010138     1  0.38029131E+09
     -187.5855269722      188.9159081795     1  0.38189323E+09
     -187.5855098921      193.6003951364     1  0.37697081E+09
     -187.5854799009      189.3650484072     1  0.38248105E+09
     -187.5854540037      189.1559052355     1  0.37792907E+09
     -187.5854513186      193.0463712433     1  0.37008024E+09
     -187.5854150849      188.5420048591     1  0.36827238E+09
     -187.5854113493      191.7013076433     1  0.38473444E+09
     -187.5853957585      188.4416193256     1  0.37604731E+09
     -187.5853942324      186.1968705761     1  0.37370246E+09
     -187.5853423386      192.8862925354     1  0.34702015E+09
     -187.5853278263      189.4487026889     1  0.37419046E+09
     -187.5853193143      188.2864395253     1  0.37318664E+09
     -187.5853169658      198.3889092367     1  0.38055360E+09
     -187.5853085792      188.9570728041     1  0.38078245E+09
     -187.5853047055      186.3104405313     1  0.39234465E+09
     -187.5852956802      193.5392410841     1  0.38938380E+09
     -187.5852872823      193.0308795461     1  0.38432805E+09
     -187.5852769787      191.3171038482     1  0.38185534E+09
     -187.5852632360      188.4152352262     1  0.37633662E+09
     -187.5852591253      191.2244458189     1  0.38509945E+09
     -187.5852451712      189.9867291899     1  0.34712981E+09
     -187.5852396346      192.1861286358     1  0.37110761E+09
     -187.5852195310      197.2374071746     1  0.39202717E+09
     -187.5852155854      192.1517195099     1  0.36764695E+09
     -187.5852120467      187.7431355746     1  0.37507201E+09
     -187.5851700855      196.6638771105     1  0.39403281E+09
     -187.5851287612      185.3478972832     1  0.36090934E+09
     -187.5851254364      198.5743540787     1  0.36599801E+09
     -187.5851185815      182.7881798476     1  0.37110931E+09
     -187.5851108084      189.3187987807     1  0.37069657E+09
     -187.5851002534      193.3855040143     1  0.37507943E+09
     -187.5850877090      189.8289310719     1  0.38487177E+09
     -187.5850651353      190.5531246194     1  0.37043270E+09
     -187.5850608674      190.7286023782     1  0.35162582E+09
     -187.5850576804      197.2564361506     1  0.36651270E+09
     -187.5850550836      190.6424966217     1  0.37384669E+09
     -187.5850486238      190.3493308926     1  0.37331975E+09
     -187.5850292236      188.7740290265     1  0.36916979E+09
     -187.5850218641      190.4020966023     1  0.39110819E+09
     -187.5850139089      189.0277019731     1  0.40098651E+09
     -187.5850083747      190.2345460019     1  0.37698389E+09
     -187.5850003353      189.4083402699     1  0.37837033E+09
     -187.5849927326      194.4427352638     1  0.35783192E+09
     -187.5849747340      191.6934375163     1  0.36189985E+09
     -187.5849687015      191.3354779827     1  0.37674836E+09
     -187.5849656739      191.9861164749     1  0.36234057E+09
     -187.5849326507      191.1125643751     1  0.38426301E+09
     -187.5849270916      191.6830308356     1  0.37929820E+09
     -187.5848931077      186.8564046206     1  0.37218227E+09
     -187.5848735161      192.4472357025     1  0.35471601E+09
     -187.5848630655      189.4843284867     1  0.37988887E+09
     -187.5848479415      193.9177733555     1  0.36870257E+09
     -187.5848397607      187.2730302591     1  0.36301994E+09
     -187.5848378337      194.5897279563     1  0.37390718E+09
     -187.5848301619      191.6519487304     1  0.38077198E+09
     -187.5848204926      190.0658157072     1  0.38607606E+09
     -187.5848119662      190.4510274882     1  0.35097222E+09
     -187.5848065907      195.1440633028     1  0.38553301E+09
     -187.5847873899      184.9474778327     1  0.35986883E+09
     -187.5847765952      196.1102118562     2  0.35026330E+09
     -187.5847588054      188.8312626503     1  0.37089568E+09
     -187.5847465620      187.4848217053     1  0.37155284E+09
     -187.5847388418      192.1926065380     1  0.36270128E+09
     -187.5847355128      191.3617995054     1  0.36598048E+09
     -187.5847080797      195.9848574681     1  0.37049403E+09
     -187.5846998724      190.0689099497     1  0.39306190E+09
     -187.5846684248      189.1444826842     1  0.37985903E+09
     -187.5846666470      189.5961323826     1  0.38045060E+09
     -187.5846618783      196.8915341883     1  0.36253365E+09
     -187.5846525626      193.1650613816     1  0.38087593E+09
     -187.5846372322      188.6852483150     1  0.36747697E+09
     -187.5846319060      193.5007909774     1  0.37089375E+09
     -187.5846268312      192.9011290067     1  0.37364157E+09
     -187.5845969350      193.7099112516     1  0.37676459E+09
     -187.5845951477      195.0173707039     1  0.36623561E+09
     -187.5845797663      191.7583965809     1  0.37577731E+09
[truncated: 880,300 more chars]
