# Supplementary material for: Structure, thermodynamics, and rearrangement mechanisms in gold clusters—insights from the energy landscapes framework
Source: Nanoscale. 2017 Dec 15;10(4):2004–16. doi: 10.1039/c7nr07123j (PMC5901115; doi:10.1039/c7nr07123j)
Supplement: Supplementary file 1 [file NR-010-C7NR07123J-s001.zip › minima/53_Au/min.data.dec]

     -187.8628839037      202.0337821705     2  0.40649326E+09
     -187.8253692868      196.8260069206     1  0.37734868E+09
     -187.8157450990      201.0476287123     1  0.39103062E+09
     -187.8070309871      201.6220134280     1  0.36219949E+09
     -187.7984192456      201.5601571980     1  0.41197086E+09
     -187.7945257565      196.4924296102     1  0.39133363E+09
     -187.7860292127      194.0090949617     1  0.35916604E+09
     -187.7784934103      199.0354029662     2  0.36805963E+09
     -187.7776399421      195.5959389985     1  0.36623081E+09
     -187.7710422665      196.9948646425     1  0.37027950E+09
     -187.7709204294      192.2024741684     1  0.38094105E+09
     -187.7699774577      192.7373999706     1  0.37544083E+09
     -187.7698798577      201.5845641799     1  0.36228898E+09
     -187.7580210700      201.3829440373     1  0.35990955E+09
     -187.7554363870      195.9483525209     1  0.39846799E+09
     -187.7511509951      197.3869192513     1  0.38326128E+09
     -187.7511041413      201.6837386950     1  0.38041122E+09
     -187.7466737041      200.6357126487     1  0.38800581E+09
     -187.7454510623      200.6642460413     1  0.38693316E+09
     -187.7448711064      200.5438653351     2  0.39022241E+09
     -187.7406026043      201.4914573935     1  0.38642202E+09
     -187.7404127736      197.1459573272     1  0.37943162E+09
     -187.7396651081      201.2678811594     1  0.37894520E+09
     -187.7390645377      191.3715361519     1  0.37284354E+09
     -187.7378769174      197.1806149296     1  0.38162420E+09
     -187.7376062277      199.2844751183     1  0.36939913E+09
     -187.7351457466      189.8555696782     1  0.35716072E+09
     -187.7339080564      196.0658847256     1  0.37567630E+09
     -187.7331697417      194.8496837017     1  0.36190967E+09
     -187.7325251510      194.9603956830     1  0.38344387E+09
     -187.7299390853      201.4927175658     1  0.37163173E+09
     -187.7292638681      199.1319278952     1  0.37176449E+09
     -187.7290901393      201.6525133605     1  0.37717184E+09
     -187.7286109089      197.3313789636     1  0.40087919E+09
     -187.7272860094      196.8848956203     1  0.36607120E+09
     -187.7187487735      200.7891404406     2  0.36995017E+09
     -187.7171158338      195.8381172497     1  0.36646384E+09
     -187.7170276621      196.7372346591     1  0.37155901E+09
     -187.7164179612      194.9479634572     1  0.39704905E+09
     -187.7155169880      201.3011263786     1  0.35988051E+09
     -187.7151536121      197.0195667698     1  0.36945376E+09
     -187.7141551509      191.6888785414     1  0.37624518E+09
     -187.7126751437      197.1850729974     1  0.36203410E+09
     -187.7111173058      194.4872242363     1  0.38187972E+09
     -187.7102897434      190.3871823148     1  0.36779692E+09
     -187.7096792639      200.6388668001     1  0.37563470E+09
     -187.7088931649      190.3236223938     1  0.37120330E+09
     -187.7065152680      201.5704640164     1  0.37223391E+09
     -187.7064051829      200.3138320217     2  0.37829696E+09
     -187.7062259279      200.6493371601     1  0.38346573E+09
     -187.7047236408      200.4312364092     1  0.37750296E+09
     -187.7033886250      196.5137686117     1  0.37062137E+09
     -187.7027569440      200.6623479483     1  0.37813520E+09
     -187.7024341439      196.6280391748     1  0.36720544E+09
     -187.7020047672      193.5114311171     1  0.37509496E+09
     -187.7018196311      201.7601418304     1  0.37428711E+09
     -187.7018138692      194.6395687521     1  0.37678642E+09
     -187.7012247246      201.4713317581     1  0.37334297E+09
     -187.7011070966      201.0612959214     1  0.35843293E+09
     -187.7006901164      200.7255908422     1  0.37996065E+09
     -187.7006886377      190.9585111382     2  0.36056459E+09
     -187.6992031113      196.5948517715     1  0.38600194E+09
     -187.6986502552      201.5102952126     1  0.37929448E+09
     -187.6985510100      195.7149218417     1  0.36759953E+09
     -187.6976872221      200.5865771651     1  0.37461081E+09
     -187.6967321016      190.8629103243     1  0.38153444E+09
     -187.6962291765      200.9190013234     1  0.38022531E+09
     -187.6961393923      190.6762523475     1  0.37313971E+09
     -187.6960543593      198.1967429280     2  0.38135035E+09
     -187.6949747599      197.2627880947     1  0.37059802E+09
     -187.6946461462      189.1991549406     1  0.37530828E+09
     -187.6941998004      200.9468713579     1  0.37335504E+09
     -187.6939192843      200.8691986125     1  0.37419126E+09
     -187.6937902064      195.6575998082     1  0.36468304E+09
     -187.6937171024      192.5273638330     1  0.36117800E+09
     -187.6920006908      193.4507265775     1  0.36723350E+09
     -187.6916281738      196.6809196973     1  0.38044104E+09
     -187.6915153735      200.3562880413     1  0.37517264E+09
     -187.6914820881      195.4783726883     1  0.36728645E+09
     -187.6909023301      191.4228198912     1  0.35702068E+09
     -187.6904720803      201.3431465133     1  0.39324499E+09
     -187.6883052324      190.2692817785     1  0.37073239E+09
     -187.6882414386      197.5143720526     1  0.37082866E+09
     -187.6882346497      200.9775913909     1  0.36741809E+09
     -187.6873051997      193.6745279909     1  0.37287799E+09
     -187.6869058639      200.7677743584     1  0.37629664E+09
     -187.6857245262      192.5554080416     1  0.37644119E+09
     -187.6856454295      194.4862449695     1  0.37532345E+09
     -187.6856034468      193.0181252632     1  0.37030384E+09
     -187.6850640735      194.5122649995     1  0.38858131E+09
     -187.6847706511      201.6405959522     1  0.41931611E+09
     -187.6843232754      192.2034070056     1  0.37104339E+09
     -187.6840945933      189.1343410979     1  0.37655272E+09
     -187.6839311667      200.9750279946     1  0.36862702E+09
     -187.6835261816      193.6566018135     1  0.37202169E+09
     -187.6831520088      201.3531646077     1  0.37776497E+09
     -187.6830474893      197.4640506809     1  0.39457240E+09
     -187.6819326665      198.7522997585     1  0.38007247E+09
     -187.6817590638      192.2291171763     1  0.38340878E+09
     -187.6814519885      194.5922414950     1  0.37544311E+09
     -187.6805161521      200.4841383032     2  0.40776690E+09
     -187.6804411090      200.3742293382     1  0.37235665E+09
     -187.6800164796      201.1669106617     1  0.37791080E+09
     -187.6800096766      190.9502493045     1  0.36977822E+09
     -187.6798652548      192.0940684680     1  0.37633460E+09
     -187.6797542309      201.0157721618     1  0.37259404E+09
     -187.6790398358      197.0619288224     1  0.37308957E+09
     -187.6788428072      197.8602292281     1  0.37088792E+09
     -187.6787877551      199.0738639516     1  0.38303327E+09
     -187.6783042520      195.0664576845     1  0.35376027E+09
     -187.6780767053      200.6951273813     1  0.37780727E+09
     -187.6776157133      191.2833752654     1  0.36115990E+09
     -187.6759965245      197.4586878643     1  0.39348277E+09
     -187.6759263036      201.1085779648     1  0.38907261E+09
     -187.6757437546      189.9694251350     1  0.37650186E+09
     -187.6756502632      195.5384211047     1  0.36608608E+09
     -187.6755680110      200.1910450379     1  0.37814861E+09
     -187.6754614842      197.5054594728     1  0.38574089E+09
     -187.6749679430      193.5271106703     1  0.38809040E+09
     -187.6748431875      195.1240173689     1  0.37362177E+09
     -187.6747698655      195.8750850755     1  0.38050272E+09
     -187.6740440468      192.0545666613     1  0.39102036E+09
     -187.6737443724      187.7622474983     1  0.37375515E+09
     -187.6734694649      190.1294054473     1  0.36803621E+09
     -187.6734149483      195.5110328276     1  0.36581231E+09
     -187.6732630827      194.5037254830     1  0.38053368E+09
     -187.6729482886      200.7001915223     1  0.37057892E+09
     -187.6728219984      200.7822413854     2  0.35453935E+09
     -187.6727906075      186.8690681486     1  0.37250778E+09
     -187.6719709859      193.5560530824     1  0.38593823E+09
     -187.6713662901      200.7886076353     1  0.36599046E+09
     -187.6713433528      196.2984724012     1  0.36294900E+09
     -187.6705468901      195.7937105290     1  0.37840704E+09
     -187.6704171330      200.6107773163     1  0.37745211E+09
     -187.6699767731      201.2531264108     1  0.38705851E+09
     -187.6698387996      191.8150822370     1  0.36540513E+09
     -187.6695340720      198.3432103035     1  0.37825915E+09
     -187.6693496100      187.9962878255     1  0.37539333E+09
     -187.6686750042      193.4243477969     1  0.36650187E+09
     -187.6679380368      193.6736835216     1  0.37299969E+09
     -187.6677233056      200.3302276904     1  0.37337280E+09
     -187.6671093650      195.1942241898     1  0.37619672E+09
     -187.6668910074      200.5143147419     1  0.37224209E+09
     -187.6657447408      194.6733148329     1  0.36565405E+09
     -187.6642935196      199.3665318905     2  0.37940590E+09
     -187.6638690633      196.9707871060     1  0.36501952E+09
     -187.6636970977      193.0442337743     1  0.37648841E+09
     -187.6636191553      201.5187361423     1  0.36718580E+09
     -187.6629059300      192.4032783332     1  0.38656520E+09
     -187.6627916819      196.9878024939     1  0.36837789E+09
     -187.6626944420      201.4765555878     1  0.41596559E+09
     -187.6616169753      189.8490792484     1  0.36960535E+09
     -187.6612275234      193.1759586237     1  0.36972444E+09
     -187.6611521078      196.8845227183     1  0.37029662E+09
     -187.6606182747      195.5936308351     1  0.38767350E+09
     -187.6603886030      194.5239087731     1  0.37376700E+09
     -187.6602017332      201.4473426484     1  0.36622726E+09
     -187.6601187426      192.9817615956     1  0.38606511E+09
     -187.6599064240      201.0312282107     1  0.37051709E+09
     -187.6596048374      191.2380509142     1  0.36848952E+09
     -187.6595661907      194.0748860090     1  0.37002132E+09
     -187.6595243706      201.5996088924     1  0.36216285E+09
     -187.6593500621      200.5660268762     1  0.37547808E+09
     -187.6590686586      201.4996087393     1  0.36886384E+09
     -187.6588769975      195.7264724272     1  0.36785407E+09
     -187.6570972666      201.6215325643     1  0.42380976E+09
     -187.6568055186      196.5116131796     1  0.37399371E+09
     -187.6567854538      191.5076873200     1  0.35942823E+09
     -187.6566192422      200.5428079937     1  0.37725292E+09
     -187.6563604803      193.5260842650     1  0.36847642E+09
     -187.6561055769      194.2689666516     1  0.38014837E+09
     -187.6560223828      192.8743031401     1  0.36623281E+09
     -187.6556603472      194.7796036699     1  0.37432916E+09
     -187.6555849322      194.9914540175     1  0.37406126E+09
     -187.6553739406      192.4539874502     1  0.37684181E+09
     -187.6550526674      189.9547732505     1  0.37339569E+09
     -187.6550415846      195.5017104313     1  0.40061074E+09
     -187.6549588496      200.5257484694     1  0.36964978E+09
     -187.6548816857      197.5991121290     1  0.39491156E+09
     -187.6548416855      189.3485943491     1  0.37190838E+09
     -187.6545815259      192.1571377419     1  0.36953417E+09
     -187.6545513582      192.1944833876     1  0.38028341E+09
     -187.6541804834      198.3842702715     1  0.38289831E+09
     -187.6540267474      192.2041501773     1  0.37115398E+09
     -187.6532957409      200.4773052749     1  0.37086427E+09
     -187.6530381470      197.9717051071     1  0.38482639E+09
     -187.6528916963      195.7102866784     1  0.36418332E+09
     -187.6521856817      201.1184386420     1  0.42620532E+09
     -187.6519269131      194.8800216194     1  0.37307390E+09
     -187.6518047043      195.3000271605     1  0.37095419E+09
     -187.6512044264      192.6064139527     1  0.37371493E+09
     -187.6510298385      200.9553597827     1  0.38013659E+09
     -187.6507400522      200.8612471071     1  0.36351221E+09
     -187.6499754582      194.2498780783     1  0.38416468E+09
     -187.6496621938      192.4125761378     1  0.36892093E+09
     -187.6495865800      196.9325952718     1  0.36753391E+09
     -187.6491414817      191.6848943972     1  0.38128928E+09
     -187.6483650264      190.9438805467     1  0.37645802E+09
     -187.6480594451      190.9972329782     1  0.36072949E+09
     -187.6478100734      194.6657381980     1  0.38937312E+09
     -187.6477092061      194.6873314216     1  0.37225943E+09
     -187.6472267915      200.3547018721     1  0.36065864E+09
     -187.6464654813      189.7938686953     1  0.36866100E+09
     -187.6463250949      190.3073685411     1  0.39005117E+09
     -187.6462415237      191.8819510163     1  0.35101654E+09
     -187.6461291746      196.3523307747     1  0.37541500E+09
     -187.6460990001      194.6899199639     1  0.37241701E+09
     -187.6458928985      190.9389830274     1  0.36468659E+09
     -187.6454718668      195.4065594415     1  0.37009084E+09
     -187.6451086911      196.1161373988     1  0.39366829E+09
     -187.6448289319      192.2636772576     1  0.36972854E+09
     -187.6446599638      192.4585129464     1  0.37091775E+09
     -187.6444152589      200.8422985092     1  0.42976516E+09
     -187.6437857127      189.3310730276     1  0.37704035E+09
     -187.6436517549      192.5296770681     1  0.37591578E+09
     -187.6435767307      200.8719514377     1  0.38599027E+09
     -187.6430123363      196.7723572929     1  0.37504205E+09
     -187.6428896781      191.3552477884     1  0.38648619E+09
     -187.6420081553      200.8459885074     1  0.43042221E+09
     -187.6413870897      194.5141962234     1  0.37311051E+09
     -187.6411321692      191.6612660550     1  0.37442452E+09
     -187.6409710478      191.5760833891     1  0.35786747E+09
     -187.6409488154      200.6779570986     1  0.37083061E+09
     -187.6407855422      193.5825858035     1  0.38631407E+09
     -187.6407126671      199.3247962539     2  0.37923449E+09
     -187.6405665834      192.5778529806     1  0.37887419E+09
     -187.6393208463      193.3269833887     1  0.36399455E+09
     -187.6393033999      200.6835564051     1  0.42185224E+09
     -187.6388767213      196.7209966107     1  0.36967183E+09
     -187.6386276758      195.3425685675     1  0.37697173E+09
     -187.6383382842      195.5210201610     1  0.37788634E+09
     -187.6380871435      197.5164112672     1  0.38314329E+09
     -187.6378650497      200.5091820148     1  0.41959552E+09
     -187.6370805432      200.7216237698     1  0.42710634E+09
     -187.6370784827      200.5253490492     1  0.36686877E+09
     -187.6368967678      194.3040582548     1  0.38015175E+09
     -187.6368226450      200.2942934691     1  0.37068003E+09
     -187.6357033480      190.8448833906     1  0.38220177E+09
     -187.6353572461      188.6938661379     1  0.37190690E+09
     -187.6352991027      200.4057180274     1  0.37553311E+09
     -187.6350707114      192.0517958624     1  0.37670499E+09
     -187.6349936280      195.5125442279     1  0.37079656E+09
     -187.6349879247      194.5148879014     1  0.37422675E+09
     -187.6346205844      197.5341345026     1  0.37867096E+09
     -187.6346092989      194.2279154375     1  0.37101168E+09
     -187.6345838732      195.2864583525     1  0.36932037E+09
     -187.6344156178      190.6687215246     1  0.38434916E+09
     -187.6343101176      200.8922815761     1  0.36510735E+09
     -187.6337705096      194.9513524038     1  0.39285785E+09
     -187.6337234484      195.6663765557     1  0.37731442E+09
     -187.6336448377      191.8272478073     1  0.36893050E+09
     -187.6334668369      198.4159794613     1  0.38345996E+09
     -187.6329609450      201.2757275341     1  0.36262045E+09
     -187.6328365968      200.7155210089     1  0.39396553E+09
     -187.6325124812      200.2419188567     2  0.38885859E+09
     -187.6322588910      191.5106812702     1  0.37821896E+09
     -187.6322503284      196.5587487597     2  0.36657209E+09
     -187.6320781475      194.8002967975     1  0.38607056E+09
     -187.6319336090      200.9254956389     1  0.37883591E+09
     -187.6306687578      192.1870536532     1  0.37336507E+09
     -187.6306248225      194.6912419669     1  0.36695378E+09
     -187.6301045145      200.1982992433     1  0.38866982E+09
     -187.6298319432      191.2588854898     1  0.35496823E+09
     -187.6297078887      194.9837159656     1  0.38666379E+09
     -187.6287559829      190.9701076359     1  0.37682797E+09
     -187.6285960120      196.0929654458     1  0.37224293E+09
     -187.6281989622      193.2703914958     1  0.37529750E+09
     -187.6279767216      197.4558087310     1  0.39102302E+09
     -187.6277669806      201.4308405309     2  0.38489145E+09
     -187.6276167938      201.0653731737     1  0.36781073E+09
     -187.6275729994      200.9943011379     1  0.36786354E+09
     -187.6274244037      195.7443376247     1  0.37730780E+09
     -187.6273393509      195.9215094939     1  0.36829377E+09
     -187.6270959747      187.5673572258     1  0.37451662E+09
     -187.6270339144      184.9526848617     1  0.36099237E+09
     -187.6260810444      199.9131594342     1  0.37308795E+09
     -187.6258190486      190.7858287912     1  0.36336326E+09
     -187.6257006885      200.0234888395     1  0.37029624E+09
     -187.6253630411      191.4774965578     1  0.36353467E+09
     -187.6252675295      194.3762979694     1  0.37431433E+09
     -187.6251662315      194.7062411342     1  0.38397799E+09
     -187.6247108597      194.8026354461     1  0.36779824E+09
     -187.6245173395      196.1977284088     1  0.37600484E+09
     -187.6242731678      196.4489350890     1  0.39067801E+09
     -187.6240395628      197.5133413872     1  0.37887030E+09
     -187.6240114433      191.6611602703     1  0.38968372E+09
     -187.6240038793      190.6701341158     1  0.38451730E+09
     -187.6231448002      200.8998837257     1  0.36230532E+09
     -187.6229683896      194.5441409051     1  0.37277482E+09
     -187.6225306743      193.7909419323     1  0.36399085E+09
     -187.6223235772      194.2775612827     1  0.37859594E+09
     -187.6221814893      192.9656390655     1  0.38274416E+09
     -187.6221138743      188.8931257426     1  0.37462507E+09
     -187.6215003552      188.4958426006     1  0.38426895E+09
     -187.6208299405      195.3356801451     1  0.38679758E+09
     -187.6205438799      193.3123380740     1  0.37510632E+09
     -187.6200905802      196.0089107424     1  0.39570488E+09
     -187.6196198050      197.9897923872     1  0.38201277E+09
     -187.6195849500      194.9267018527     1  0.37875393E+09
     -187.6192662331      200.9556612685     1  0.36545851E+09
     -187.6191200948      188.0224466657     1  0.36103092E+09
     -187.6191035696      192.2298251938     1  0.38310308E+09
     -187.6190541816      195.1049015368     1  0.36129743E+09
     -187.6190194398      197.5674303471     1  0.37086921E+09
     -187.6189251187      192.8390466003     1  0.37647193E+09
     -187.6188171542      192.0427101665     1  0.38205314E+09
     -187.6183344102      192.2890259415     1  0.38458936E+09
     -187.6177657956      196.7881471779     1  0.39207873E+09
     -187.6177512437      188.7040944587     1  0.37323999E+09
     -187.6173815667      191.9761426125     1  0.37604191E+09
     -187.6169328036      198.1198615952     1  0.38356520E+09
     -187.6168353188      197.4253857421     1  0.36665435E+09
     -187.6164245247      195.6088128233     1  0.37768576E+09
     -187.6162736581      188.4875420871     1  0.36310343E+09
     -187.6160769682      194.4387665971     1  0.37129235E+09
     -187.6160523881      195.9145065636     1  0.40087152E+09
     -187.6155532250      191.5535325033     1  0.36326261E+09
     -187.6154278911      200.8136979709     1  0.37443598E+09
     -187.6149221712      200.7811605940     2  0.36383744E+09
     -187.6148658477      194.2033789472     1  0.37605059E+09
     -187.6148569726      189.5503553091     1  0.37297913E+09
     -187.6145657689      195.9665779226     1  0.39559595E+09
     -187.6141207481      200.8744776357     1  0.37498412E+09
     -187.6139470001      200.8272630243     1  0.36466716E+09
     -187.6138280388      200.3035086370     1  0.36880971E+09
     -187.6137989210      193.1564474143     1  0.37214199E+09
     -187.6137298172      194.0655712179     1  0.37218129E+09
     -187.6126726309      193.3112556589     1  0.36308634E+09
     -187.6126221952      200.2537553623     1  0.36813365E+09
     -187.6125906022      194.9382241318     1  0.38243729E+09
     -187.6125644278      200.8240955615     1  0.36283083E+09
     -187.6122531552      195.4197753226     1  0.37708876E+09
     -187.6119965525      190.2955182389     1  0.37511676E+09
     -187.6111356155      188.4749773729     1  0.36636507E+09
     -187.6111011999      200.8372182759     1  0.35765743E+09
     -187.6110394485      191.5391971247     1  0.37670772E+09
     -187.6108478066      200.8405334047     1  0.37988184E+09
     -187.6107920993      192.2501995371     1  0.36984319E+09
     -187.6095083525      196.6347666146     1  0.36511714E+09
     -187.6093337086      192.7579572182     1  0.36618987E+09
     -187.6093017384      191.0558464950     1  0.37648989E+09
     -187.6091765985      191.3537346554     1  0.37525891E+09
     -187.6089860439      196.1377549436     1  0.37343577E+09
     -187.6089543392      200.8785891045     1  0.36485104E+09
     -187.6086701119      186.8598798106     1  0.37215872E+09
     -187.6085582972      195.8934175133     1  0.37163033E+09
     -187.6085561691      193.4003992382     1  0.38128070E+09
     -187.6083564185      190.7341016384     1  0.38506470E+09
     -187.6083337756      188.2729786509     1  0.35919240E+09
     -187.6082732733      193.3773657774     1  0.36576985E+09
     -187.6076595635      190.5508122085     2  0.39895636E+09
     -187.6073851631      192.1781784067     1  0.37874990E+09
     -187.6071919321      194.4296469325     1  0.36977361E+09
     -187.6071290597      191.7191563150     1  0.36898343E+09
     -187.6070534297      188.9275901736     1  0.37409219E+09
     -187.6068411086      201.0594148919     1  0.38054116E+09
     -187.6066478727      196.7311792709     1  0.40371616E+09
     -187.6065809081      200.3541334011     1  0.36829600E+09
     -187.6062626962      197.9529882849     1  0.37471852E+09
     -187.6061768432      194.7137783929     1  0.36799691E+09
     -187.6060069087      194.2735504546     1  0.36471521E+09
     -187.6059268959      189.0016938939     1  0.37227018E+09
     -187.6057749613      193.6064882292     1  0.37321925E+09
     -187.6056974959      200.0353480818     1  0.36585924E+09
     -187.6050022756      195.2425312327     1  0.37733154E+09
     -187.6047691739      192.1209695733     1  0.35938959E+09
     -187.6044774279      189.0113860672     1  0.35992558E+09
     -187.6044383384      192.0463000494     1  0.37688596E+09
     -187.6044195460      192.0322781506     1  0.37652942E+09
     -187.6043014973      200.3236472243     1  0.35615901E+09
     -187.6040155408      194.5711419826     1  0.38484228E+09
     -187.6037559570      193.7394172549     1  0.37157232E+09
     -187.6032973064      187.5592959927     1  0.37591366E+09
     -187.6029175527      192.0190632817     1  0.37553570E+09
     -187.6029068331      195.3966865547     1  0.37959493E+09
     -187.6023184490      192.8437590591     1  0.37212690E+09
     -187.6022059221      190.7942738317     1  0.37734470E+09
     -187.6022014061      191.1555987294     1  0.38014675E+09
     -187.6017552026      198.0067562935     1  0.37649575E+09
     -187.6015676187      187.4813996588     1  0.37956389E+09
     -187.6015458756      191.1608226529     1  0.38180791E+09
     -187.6013847759      189.5440881976     1  0.36987716E+09
     -187.6004611694      193.1154121642     1  0.37280570E+09
     -187.5996216956      196.0685911968     1  0.36491095E+09
     -187.5994537835      198.1678728859     1  0.36333452E+09
     -187.5993483635      198.6586891312     1  0.37259989E+09
     -187.5993308429      187.8400404091     1  0.36831867E+09
     -187.5992970975      199.7496720704     1  0.43068677E+09
     -187.5992696878      192.7138044908     1  0.37514202E+09
     -187.5989654705      193.7659601390     1  0.38809483E+09
     -187.5987184594      192.1535306783     1  0.37686723E+09
     -187.5979415611      193.7828740064     1  0.40096031E+09
     -187.5976389847      189.0699126781     1  0.37701741E+09
     -187.5974774878      192.4266978589     1  0.36549983E+09
     -187.5973422443      191.1690727554     1  0.37349057E+09
     -187.5972337215      194.3366933997     1  0.36948242E+09
     -187.5971306663      189.3951413790     1  0.38639332E+09
     -187.5970437441      195.8127550736     1  0.37262758E+09
     -187.5967770183      194.1334644066     1  0.36401966E+09
     -187.5965707402      191.5795132935     1  0.36410493E+09
     -187.5963847114      200.1235791077     1  0.36779219E+09
     -187.5960583182      189.5711649428     1  0.37352793E+09
     -187.5959188049      190.4759871030     1  0.38848243E+09
     -187.5954874561      193.3139449963     1  0.35442385E+09
     -187.5951494601      193.8497355359     1  0.38492262E+09
     -187.5950974354      190.3814274695     2  0.37704675E+09
     -187.5950217496      191.7459309080     1  0.36621279E+09
     -187.5950106864      196.3773079633     1  0.39645023E+09
     -187.5949378390      194.1031372410     1  0.36874363E+09
     -187.5947574493      191.2383439938     1  0.37518113E+09
     -187.5938979959      194.9120650218     1  0.37498967E+09
     -187.5938186737      195.1977073612     1  0.37471666E+09
     -187.5938066546      192.7081383624     1  0.37646277E+09
     -187.5936165117      190.1217642225     1  0.36859494E+09
     -187.5935742562      200.4427808484     1  0.36561997E+09
     -187.5934619386      193.3154904252     1  0.38309895E+09
     -187.5932985965      192.6480276752     1  0.37033367E+09
     -187.5932650703      190.2868650607     1  0.36341947E+09
     -187.5931413330      190.2822268732     1  0.36827710E+09
     -187.5929798150      187.3173868945     1  0.38120692E+09
     -187.5929604571      191.8515769608     1  0.36801125E+09
     -187.5928136608      200.7745929657     1  0.37128074E+09
     -187.5922628535      200.9701834022     1  0.36810336E+09
     -187.5922614415      191.4152360618     1  0.37968737E+09
     -187.5920723286      195.5157112886     1  0.37629978E+09
     -187.5920313678      194.4856021419     1  0.36983042E+09
     -187.5917949614      191.2083045490     1  0.36959795E+09
     -187.5915725037      191.4457893648     1  0.35651033E+09
     -187.5914731140      201.2684679358     4  0.37589969E+09
     -187.5913917342      201.1423659203     1  0.36571050E+09
     -187.5913428794      192.2506825346     1  0.37345348E+09
     -187.5907417373      200.4254952405     1  0.36690898E+09
     -187.5906135018      199.9927513143     1  0.38205241E+09
     -187.5905681630      200.7422674658     1  0.37307222E+09
     -187.5904748273      193.3609506499     1  0.37834661E+09
     -187.5903056058      200.6180513030     1  0.36659691E+09
     -187.5899488109      200.9538345103     1  0.36708574E+09
     -187.5899218427      200.6819095075     1  0.38853062E+09
     -187.5898761578      196.0644852326     1  0.37995185E+09
     -187.5896156135      189.4947765678     1  0.35748572E+09
     -187.5894015575      194.6889844607     1  0.37854010E+09
     -187.5893519477      197.3627610820     1  0.39099064E+09
     -187.5892997533      195.6607952980     1  0.38623621E+09
     -187.5892518511      194.3915423580     1  0.38694379E+09
     -187.5887325580      191.6461246011     1  0.37906312E+09
     -187.5886214105      191.2787294105     1  0.37238816E+09
     -187.5884686756      199.8720603518     1  0.36240631E+09
     -187.5883937040      194.6110328780     1  0.37636057E+09
     -187.5881976929      200.4529640502     1  0.36703752E+09
     -187.5879201885      196.1486383356     1  0.36744807E+09
     -187.5875799564      193.7400098683     1  0.38483763E+09
     -187.5874409308      189.8241998141     1  0.37174544E+09
     -187.5874357659      195.7855199057     1  0.37130293E+09
     -187.5870843184      192.2246068342     1  0.36710335E+09
     -187.5865432524      190.6086140046     1  0.36784252E+09
     -187.5864280689      196.0141491184     1  0.39310398E+09
     -187.5859984617      194.3155348164     1  0.36903300E+09
     -187.5858848690      192.6801246169     1  0.37371013E+09
     -187.5855312187      191.5715622664     1  0.36981202E+09
     -187.5851798650      192.3259796845     1  0.36077756E+09
     -187.5851306748      193.2029090267     1  0.38295758E+09
     -187.5847995817      193.0185707433     1  0.36172743E+09
     -187.5846117121      196.2152193868     1  0.36052858E+09
     -187.5845099456      195.0626005065     1  0.40590720E+09
     -187.5842387333      200.0645706472     1  0.36408593E+09
     -187.5841975523      194.2398064002     1  0.38229750E+09
     -187.5841213110      190.9687787640     1  0.36524183E+09
     -187.5840034543      195.2960403161     1  0.36510312E+09
     -187.5839873267      200.9195707981     1  0.37181164E+09
     -187.5838862311      189.3699862690     1  0.36384356E+09
     -187.5838711290      186.4436514863     1  0.38664031E+09
     -187.5837745192      197.7424012995     1  0.35852169E+09
     -187.5836195355      192.3072761658     1  0.36285926E+09
     -187.5835130527      189.3346169087     1  0.36942633E+09
     -187.5834454656      189.7734424503     1  0.37383582E+09
     -187.5833760465      193.5129410484     1  0.38670146E+09
     -187.5833625730      196.0422151699     1  0.39372959E+09
     -187.5832714695      192.0644910644     1  0.35973635E+09
     -187.5826184951      191.4488987551     1  0.35777446E+09
     -187.5822948861      188.1243375258     1  0.36072319E+09
     -187.5822841338      189.9294609672     1  0.38640045E+09
     -187.5821291768      190.8278176055     1  0.37284298E+09
     -187.5817733735      190.6929617813     1  0.36862389E+09
     -187.5813721980      193.6287241803     1  0.36289097E+09
     -187.5809939949      190.8428008373     1  0.37279527E+09
     -187.5808020388      200.6356384415     1  0.36855267E+09
     -187.5806333855      194.7336681434     1  0.38563466E+09
     -187.5804269032      197.8888571561     1  0.38335560E+09
     -187.5804231389      199.1397151294     1  0.40192027E+09
     -187.5800819309      191.5318391079     1  0.35790306E+09
     -187.5799208245      191.0369456099     1  0.35689085E+09
     -187.5798772886      192.3546769681     1  0.38014187E+09
     -187.5797674019      200.3581609021     1  0.36157267E+09
     -187.5797632365      193.4776593407     1  0.38518873E+09
     -187.5796422923      190.8221264880     1  0.37672850E+09
     -187.5790570284      191.2094685807     1  0.37066793E+09
     -187.5788707991      188.8410282950     1  0.37056037E+09
     -187.5788567197      192.7130523888     1  0.38307323E+09
     -187.5786720641      190.6367693334     1  0.37609982E+09
     -187.5786694426      195.6603991879     1  0.36231563E+09
     -187.5786024203      193.2331512785     1  0.36833969E+09
     -187.5783813042      194.2445337853     1  0.36721384E+09
     -187.5782446283      190.0405538779     1  0.36986281E+09
     -187.5782387102      186.2411897492     1  0.37472585E+09
     -187.5781907276      187.4365379309     1  0.38298565E+09
     -187.5780304942      192.6896658060     1  0.37332346E+09
     -187.5778810685      191.8995133957     1  0.36390200E+09
     -187.5777340438      200.9216015674     1  0.36353000E+09
     -187.5772740339      191.9183731530     1  0.36525508E+09
     -187.5772702946      191.0253760631     1  0.36590536E+09
     -187.5772400127      193.1485162075     1  0.36790188E+09
     -187.5770388726      189.2241296228     1  0.37488743E+09
     -187.5769359551      194.7472950173     1  0.37132252E+09
     -187.5767388011      190.9351881651     1  0.36573832E+09
     -187.5767376295      195.2418964936     1  0.37387835E+09
     -187.5766451892      199.8833024647     1  0.39133548E+09
     -187.5765604666      196.4031426337     1  0.37256457E+09
     -187.5765188586      194.5279120823     1  0.38411620E+09
     -187.5764849614      195.7974972556     1  0.39931589E+09
     -187.5762887859      194.9040046493     1  0.38374855E+09
     -187.5762283137      200.3898540549     1  0.36547193E+09
     -187.5761226408      192.6442003986     1  0.37974095E+09
     -187.5759204770      200.1695821942     1  0.39067741E+09
     -187.5754958452      190.5962510995     1  0.37437402E+09
     -187.5747076627      193.9805671499     1  0.39239413E+09
     -187.5744899250      192.9437769951     1  0.37846879E+09
     -187.5740246319      190.7547050794     1  0.37718301E+09
     -187.5740158818      186.9094773818     1  0.37385163E+09
     -187.5739313112      200.4037795549     1  0.36283698E+09
     -187.5738790525      200.1011055846     1  0.36267268E+09
     -187.5738405606      199.8518486030     1  0.42465485E+09
     -187.5733872311      194.1574710618     1  0.37842109E+09
     -187.5732163069      187.0693469359     1  0.36822957E+09
     -187.5732151263      192.9852732028     1  0.39575066E+09
     -187.5731863764      186.0565345315     1  0.36376888E+09
     -187.5730157141      187.9319811242     1  0.37838290E+09
     -187.5729956189      196.1560863714     1  0.36275294E+09
     -187.5728048798      200.4741464972     1  0.36151796E+09
     -187.5727877014      192.9141928059     1  0.37724066E+09
     -187.5727290786      199.0671198901     1  0.37179238E+09
     -187.5715506998      200.1345949511     1  0.36180292E+09
     -187.5713489982      188.6218051673     1  0.37220155E+09
     -187.5712087843      193.1053188273     1  0.37745234E+09
     -187.5708336102      194.2689508722     1  0.38031661E+09
     -187.5703302725      195.8967581832     1  0.37373231E+09
     -187.5702715837      190.3049059830     1  0.37273503E+09
     -187.5701085024      200.1727946803     1  0.36450920E+09
     -187.5700831132      191.1283273208     1  0.36281158E+09
     -187.5700247165      189.8766485731     1  0.36384397E+09
     -187.5696118519      200.4729674617     1  0.38626008E+09
     -187.5695513991      191.2844372176     1  0.36360933E+09
     -187.5695388452      190.0368945297     1  0.36900513E+09
     -187.5693434776      192.0691188572     1  0.37568874E+09
     -187.5685847930      197.5969572103     1  0.38557434E+09
     -187.5685757784      190.4362929657     1  0.36241953E+09
     -187.5682141907      192.9356706479     1  0.37801913E+09
     -187.5681948766      193.4404238911     1  0.38463475E+09
     -187.5681806517      188.0272146452     1  0.37007794E+09
     -187.5680962978      200.4926593114     1  0.36926832E+09
     -187.5679605185      198.2121742263     1  0.38580801E+09
     -187.5679103807      190.3767783530     1  0.37509879E+09
     -187.5677361949      191.4465048396     1  0.38149213E+09
     -187.5676222572      196.4991773075     1  0.42189351E+09
     -187.5672280795      192.8294699372     1  0.36301719E+09
     -187.5670898836      195.4098883048     1  0.37380116E+09
     -187.5669273310      197.1462148239     1  0.38464488E+09
     -187.5668911974      192.0547725758     1  0.38084970E+09
     -187.5668246030      189.9437283583     1  0.37089032E+09
     -187.5667683979      192.9255911684     1  0.37483508E+09
     -187.5663322441      187.7496612375     1  0.37570753E+09
     -187.5659771101      196.1192434269     1  0.36819873E+09
     -187.5658101086      189.1586385956     1  0.35902201E+09
     -187.5657802756      191.8470327024     1  0.38287858E+09
     -187.5656830994      196.2918861113     1  0.36722731E+09
     -187.5653956848      190.5886756404     1  0.38868103E+09
     -187.5653861732      199.9535978582     1  0.37879124E+09
     -187.5651673968      192.7673948743     1  0.37713068E+09
     -187.5650511243      187.4662346184     1  0.37334268E+09
     -187.5648979841      190.9553670254     1  0.37224465E+09
     -187.5648247956      191.3585528560     1  0.37431932E+09
     -187.5646995324      192.7807712934     1  0.35517148E+09
     -187.5643590830      195.9498156899     1  0.37556916E+09
     -187.5643485495      199.0316576611     1  0.36202972E+09
     -187.5643096773      187.0978320054     1  0.36556772E+09
     -187.5642326033      200.5796368594     1  0.36232796E+09
     -187.5640356130      192.6697874364     1  0.37657497E+09
     -187.5640008171      188.1491861436     1  0.37367233E+09
     -187.5638556177      188.3209115249     1  0.37007875E+09
     -187.5636466726      198.6425948394     1  0.40229121E+09
     -187.5635235918      194.2663089243     1  0.39293245E+09
     -187.5631140007      196.4804647045     1  0.36630475E+09
     -187.5630860838      190.4964772062     1  0.37870348E+09
     -187.5628758745      195.8741638005     1  0.39581178E+09
     -187.5626775757      185.7673768965     1  0.36590020E+09
     -187.5626354266      195.0687564906     1  0.39379160E+09
     -187.5624664679      187.1499505645     1  0.39266660E+09
     -187.5624014312      189.0534956925     1  0.37870112E+09
     -187.5621441358      193.7208069497     1  0.36775821E+09
     -187.5620277373      198.2258635511     1  0.37829403E+09
     -187.5619963659      192.0390632669     1  0.36827250E+09
     -187.5618733435      192.5191645948     1  0.37152496E+09
     -187.5617512693      198.8909113891     1  0.37523866E+09
     -187.5613009433      186.7073222199     1  0.37670164E+09
     -187.5609371577      200.4469628189     1  0.36805894E+09
     -187.5607144229      189.7735579007     1  0.36656934E+09
     -187.5605987372      191.5691009024     1  0.36748590E+09
     -187.5601505261      192.4874306479     1  0.38530746E+09
     -187.5599977667      193.0674774515     1  0.37213480E+09
     -187.5597517153      200.8206202876     1  0.37547884E+09
     -187.5593085326      191.7217210768     1  0.37720360E+09
     -187.5591990399      194.5845636239     1  0.38307240E+09
     -187.5590531497      188.1017469206     1  0.36733880E+09
     -187.5588955112      191.7465966888     1  0.35804348E+09
     -187.5584232354      191.4263593203     1  0.36502097E+09
     -187.5583597392      200.1882486312     1  0.36111589E+09
     -187.5582357510      192.4219947393     1  0.36796888E+09
     -187.5578948093      189.2109597401     1  0.37212615E+09
     -187.5578681036      189.5170404355     1  0.37348506E+09
     -187.5577985456      193.6411202512     1  0.37008372E+09
     -187.5577325639      192.4993278314     1  0.36266691E+09
     -187.5575957286      189.8857187790     1  0.36977011E+09
     -187.5574697809      195.1816261784     1  0.39307983E+09
     -187.5573674625      190.3179744359     1  0.37708946E+09
     -187.5570734167      195.2329937376     1  0.38064125E+09
     -187.5569157882      187.7665186395     1  0.35062298E+09
     -187.5563712412      190.7328043591     1  0.39531921E+09
     -187.5562714932      194.4229814381     1  0.36489220E+09
     -187.5559562669      190.0134721250     1  0.36202208E+09
     -187.5558790214      194.9043092238     1  0.38311701E+09
     -187.5558403094      188.3046777680     1  0.36884123E+09
     -187.5557833385      200.3396931551     1  0.35410247E+09
     -187.5553512272      193.4208701918     1  0.35898779E+09
     -187.5552879719      195.8456335759     1  0.36488416E+09
     -187.5547831202      193.8664064008     1  0.39348104E+09
     -187.5547399562      187.4977063527     1  0.36510917E+09
     -187.5546981424      200.6248627212     1  0.36629356E+09
     -187.5545867356      188.1593793827     1  0.37072422E+09
     -187.5545686749      191.2893214843     1  0.36501281E+09
     -187.5544856694      191.3805438008     1  0.38181455E+09
     -187.5543740354      189.6353003736     1  0.36814176E+09
     -187.5542207188      188.9735947970     1  0.34792097E+09
     -187.5541099095      198.4544362720     1  0.37534963E+09
     -187.5539484749      192.9222708443     1  0.37566640E+09
     -187.5538612082      190.3432007328     1  0.36272261E+09
     -187.5535725739      194.3338635722     1  0.38517998E+09
     -187.5531630757      190.5479964103     1  0.37604962E+09
     -187.5529510368      194.3469988611     1  0.37992910E+09
     -187.5528718898      191.6774648399     1  0.37122716E+09
     -187.5526543168      195.0252735281     1  0.39169514E+09
     -187.5523345273      194.7124393918     1  0.38185920E+09
     -187.5522173467      189.0188706083     1  0.39560119E+09
     -187.5520229683      192.4279165492     1  0.39004702E+09
     -187.5519922983      195.0612525343     1  0.37530482E+09
     -187.5518539758      192.6778975852     1  0.38261806E+09
     -187.5517179043      195.3906874485     1  0.38228052E+09
     -187.5516506687      191.8897258049     1  0.37490717E+09
     -187.5514002287      185.3267940792     1  0.37037623E+09
     -187.5513825820      185.3205728431     1  0.37897813E+09
     -187.5513547486      193.7447674450     1  0.37072461E+09
     -187.5513365986      200.9702073086     1  0.35888373E+09
     -187.5507316248      190.0816803833     1  0.37169966E+09
     -187.5505849546      194.5647675608     1  0.37739531E+09
     -187.5504872682      192.7513786101     1  0.36612434E+09
     -187.5504421693      198.7599306082     2  0.36411349E+09
     -187.5504012152      192.7707799660     1  0.37046205E+09
     -187.5502345823      195.6893567534     1  0.37810893E+09
     -187.5498810300      187.5837296446     1  0.36405788E+09
     -187.5498330484      198.1875190648     1  0.37495198E+09
     -187.5498123302      189.7173813783     1  0.37674798E+09
     -187.5496845208      190.6293108243     1  0.36529111E+09
     -187.5490924826      188.8502258421     1  0.38576300E+09
     -187.5489926842      199.7306222089     1  0.38178213E+09
     -187.5489585723      190.7548657041     1  0.37957432E+09
     -187.5488433503      191.6277784480     1  0.37818921E+09
     -187.5486365236      194.2033013528     1  0.37628163E+09
     -187.5484100339      187.4627681954     1  0.37721874E+09
     -187.5483341919      191.5033450978     1  0.37660848E+09
     -187.5482635293      196.2031418151     1  0.38727513E+09
     -187.5478637460      190.9840256390     1  0.37190050E+09
     -187.5478000308      200.9494183087     1  0.35783980E+09
     -187.5477230669      185.3607759419     1  0.37596192E+09
     -187.5476750627      200.5456798025     1  0.37892256E+09
     -187.5476656167      200.9609328730     1  0.36129587E+09
     -187.5473905766      190.9843450341     1  0.37248227E+09
     -187.5471710065      185.7139432576     1  0.37568249E+09
     -187.5471256847      192.1919555220     1  0.36483792E+09
     -187.5470094007      200.5465681742     1  0.39191258E+09
     -187.5467153244      192.4530279033     1  0.35301473E+09
     -187.5462526851      194.6915371850     1  0.37916060E+09
     -187.5457503795      192.2226618856     1  0.36305388E+09
     -187.5457145401      193.0402643639     1  0.38121609E+09
     -187.5456439611      193.3227545418     1  0.36679412E+09
     -187.5455351319      190.0779861751     1  0.36074440E+09
     -187.5453791518      194.1729881842     1  0.39231818E+09
     -187.5453449539      191.1779710234     1  0.37188279E+09
     -187.5453224959      191.3506192287     1  0.37009456E+09
     -187.5452262218      200.5911359592     1  0.35863080E+09
     -187.5452211299      187.6721912004     1  0.36140778E+09
     -187.5451699159      192.1012795810     1  0.36708749E+09
     -187.5449350995      191.1643697801     1  0.38684935E+09
     -187.5447287107      192.0163527410     1  0.35893802E+09
     -187.5445950982      196.5344451749     1  0.39675929E+09
     -187.5445467110      190.5786007968     1  0.36058646E+09
     -187.5442496887      193.2089356130     1  0.37368126E+09
     -187.5441042466      188.5953301352     1  0.38815175E+09
     -187.5440240826      183.4188097677     1  0.36393600E+09
     -187.5439670422      190.6569122363     1  0.37529977E+09
     -187.5439589112      191.8613229845     1  0.38455755E+09
     -187.5437264836      189.9345362120     1  0.38348859E+09
     -187.5436020183      192.1747348154     1  0.36969098E+09
     -187.5435553373      193.5686486163     1  0.36631891E+09
     -187.5435123996      200.7310006193     1  0.37247344E+09
     -187.5430476175      200.8416702815     1  0.35704132E+09
     -187.5429560428      192.9071426778     1  0.37388398E+09
     -187.5424505974      195.4520128107     1  0.37665888E+09
     -187.5424198224      186.8229430991     1  0.37832471E+09
     -187.5418306685      192.3527324994     1  0.37543794E+09
     -187.5416613704      192.9546000679     1  0.36879589E+09
     -187.5415742026      195.7625297128     1  0.39383838E+09
     -187.5415602946      192.9007907440     1  0.39011979E+09
     -187.5414167955      192.1224418175     1  0.38297790E+09
     -187.5414053356      196.7983008269     1  0.42139012E+09
     -187.5413954140      192.8485025293     1  0.36811586E+09
     -187.5411923582      189.0819684173     1  0.37355353E+09
     -187.5408186572      190.7036164990     1  0.37566610E+09
     -187.5406972666      200.3025043578     1  0.35886077E+09
     -187.5405480668      190.5125961782     1  0.37353057E+09
     -187.5404670370      189.7261337521     1  0.38229949E+09
     -187.5404510093      199.3830830085     1  0.38399539E+09
     -187.5402810778      189.6674561792     1  0.36532866E+09
     -187.5401253110      193.5950289506     1  0.39556672E+09
     -187.5400975934      195.2373101271     1  0.37097021E+09
     -187.5399352250      191.6678633113     1  0.37365285E+09
     -187.5398944082      188.7421624745     1  0.36763182E+09
     -187.5398687695      192.7047283923     1  0.37514555E+09
     -187.5398449061      192.4181960268     1  0.36957960E+09
     -187.5398274023      189.6756512417     1  0.36641138E+09
     -187.5397976854      198.5359913984     1  0.36785268E+09
     -187.5397672613      196.6799775765     1  0.37493267E+09
     -187.5397346651      196.0305755484     1  0.39420575E+09
     -187.5397147930      194.0303577330     1  0.37437010E+09
     -187.5391233999      188.4056675608     1  0.37410562E+09
     -187.5390627237      187.1419870302     1  0.36256232E+09
     -187.5390372885      188.7018518089     1  0.38499042E+09
     -187.5389665985      187.0126036118     1  0.38038823E+09
     -187.5386506420      190.6668593247     2  0.37867456E+09
     -187.5385968288      194.6367370578     1  0.37553983E+09
     -187.5385847391      187.8625226951     1  0.36959647E+09
     -187.5385067865      194.1681803285     1  0.39323101E+09
     -187.5384471240      189.9857635850     1  0.37902784E+09
     -187.5384041704      192.1061763540     1  0.38359054E+09
     -187.5377764962      186.1253678371     1  0.36648502E+09
     -187.5375403905      193.4756232353     1  0.36836010E+09
     -187.5373587645      190.8662855603     1  0.38210628E+09
     -187.5373526965      184.8611963872     1  0.37589103E+09
     -187.5373154136      194.4028096961     1  0.36502071E+09
     -187.5371793292      191.9213153143     1  0.37772897E+09
     -187.5369876913      196.4668306008     1  0.37393991E+09
     -187.5369827496      186.0786594928     1  0.36847206E+09
     -187.5367510757      189.1832822873     1  0.38073153E+09
     -187.5366667842      197.1099362842     1  0.37009285E+09
     -187.5366290589      195.9040745347     1  0.38993426E+09
     -187.5366222158      197.9255859863     1  0.35925680E+09
     -187.5363804531      189.9109714519     1  0.37443385E+09
     -187.5363318633      189.2244402869     1  0.36596032E+09
     -187.5361872765      187.7960278890     1  0.36689503E+09
     -187.5361626634      193.6891101601     1  0.37287836E+09
     -187.5360562204      191.0107696250     1  0.36427101E+09
     -187.5360329598      188.3054963559     1  0.37522745E+09
     -187.5359798281      188.9080201554     1  0.36812127E+09
     -187.5354689322      189.7563466754     1  0.37273808E+09
     -187.5350738074      187.4822958584     1  0.36592814E+09
     -187.5349656838      200.3354924271     1  0.35867105E+09
     -187.5349485213      191.7595813062     1  0.37909414E+09
     -187.5348403549      193.8599106838     1  0.37147873E+09
     -187.5347046651      197.5520658501     1  0.35712434E+09
     -187.5346894426      194.3423701238     1  0.39024505E+09
     -187.5346604332      192.8276567066     1  0.36555629E+09
     -187.5346487423      192.6681280641     1  0.37380768E+09
     -187.5346023658      193.9603710494     1  0.38076794E+09
     -187.5340783425      191.7263093973     1  0.36228540E+09
     -187.5339833427      194.4735408878     1  0.37640047E+09
     -187.5337697920      188.1126284793     1  0.38646921E+09
     -187.5337417714      196.3422853634     1  0.37655543E+09
     -187.5337116423      191.0085468447     1  0.40108388E+09
     -187.5336573137      200.4421364664     1  0.38398600E+09
     -187.5335106330      194.5375602075     1  0.37176659E+09
     -187.5334419854      190.2344388098     1  0.36922712E+09
     -187.5333014386      186.5027267301     1  0.36619695E+09
     -187.5330601167      189.9202225588     1  0.37275250E+09
     -187.5329012140      189.0435153772     1  0.37246518E+09
     -187.5325797559      187.7095863438     1  0.36577729E+09
     -187.5325364811      191.1103303901     1  0.37149939E+09
     -187.5322819361      188.0138617028     1  0.36928008E+09
     -187.5322739695      193.5016321507     1  0.36975919E+09
     -187.5319789729      194.7651196054     1  0.37673490E+09
     -187.5319663635      192.8252366271     1  0.37527336E+09
     -187.5318705936      191.6487839218     1  0.37021541E+09
     -187.5315403333      196.0074557169     1  0.37109638E+09
     -187.5311674016      192.3006848812     1  0.37418144E+09
     -187.5310977805      188.7628830864     1  0.36903460E+09
     -187.5310524320      191.1910807881     1  0.37429653E+09
     -187.5309938960      191.8587066413     1  0.36702626E+09
     -187.5308696565      191.6575886208     1  0.36884674E+09
     -187.5308302692      189.5267469654     1  0.36457110E+09
     -187.5306587695      192.2309635085     1  0.36306516E+09
     -187.5303578662      197.6433458247     1  0.36737542E+09
     -187.5303355307      197.9834265312     1  0.36994537E+09
     -187.5302305834      196.7711846415     1  0.37533292E+09
     -187.5301675887      195.4238095920     1  0.38134747E+09
     -187.5297310567      186.3872167405     1  0.39237767E+09
     -187.5295761596      200.9325878227     1  0.35528280E+09
     -187.5293261341      189.1688465509     1  0.37648999E+09
     -187.5290796163      198.4465454671     1  0.40630116E+09
     -187.5290491290      190.5093019322     1  0.37191788E+09
     -187.5290201879      196.2157785320     1  0.36891731E+09
     -187.5289386792      190.4063477013     1  0.36853890E+09
     -187.5288673092      193.4177788601     1  0.38527309E+09
     -187.5288016720      192.5241487185     1  0.35809754E+09
     -187.5288001710      191.1009550899     1  0.36836318E+09
     -187.5287358708      190.4010365902     1  0.37786398E+09
     -187.5287144150      200.7938420907     1  0.36230792E+09
     -187.5286887219      195.1064475248     1  0.38625179E+09
     -187.5282492119      196.6185483135     1  0.37880017E+09
     -187.5280534878      190.1003742718     1  0.36523166E+09
     -187.5279075980      197.6688060588     1  0.38034356E+09
     -187.5277199694      189.8667803854     1  0.37169442E+09
     -187.5275836097      192.3759154648     1  0.36772849E+09
     -187.5275668457      200.3264880588     1  0.36683761E+09
     -187.5275609240      190.6328788645     1  0.36275447E+09
     -187.5275269597      191.1119720207     1  0.37459033E+09
     -187.5275003457      186.2316523958     1  0.37124459E+09
     -187.5272981787      192.9430640339     1  0.37001813E+09
     -187.5272480630      197.6168913984     1  0.37907626E+09
     -187.5272108845      195.6029908040     1  0.37573177E+09
     -187.5270899227      186.6114142939     1  0.35138094E+09
     -187.5269911074      190.7471376984     1  0.37503549E+09
     -187.5268858582      191.4059296779     1  0.37550089E+09
     -187.5268389601      195.9570799169     1  0.37359994E+09
     -187.5268207760      189.9061811335     1  0.37888126E+09
     -187.5266545151      191.5675937858     1  0.40177828E+09
     -187.5266240562      193.7914458851     1  0.37924332E+09
     -187.5261774942      189.8868047309     1  0.36200104E+09
     -187.5261605510      190.1023481937     1  0.35616657E+09
     -187.5260601540      200.4674452210     1  0.36217909E+09
     -187.5260179882      196.1582937723     1  0.37268170E+09
     -187.5254671503      191.5328013501     1  0.36614102E+09
     -187.5253344038      191.8669609640     1  0.37076220E+09
     -187.5253154785      200.2420701628     1  0.35996156E+09
     -187.5251350079      188.1536399778     1  0.37649430E+09
     -187.5249730677      200.4257451468     1  0.37778244E+09
     -187.5249589547      191.6739206309     1  0.36415280E+09
     -187.5248635450      195.3247782814     1  0.38105936E+09
     -187.5247850538      192.9230082110     1  0.37298269E+09
     -187.5247817047      189.7403140320     1  0.37375223E+09
     -187.5244376924      184.4926318982     1  0.36334333E+09
     -187.5238867183      191.1937693971     1  0.36776019E+09
     -187.5235919616      193.8783050774     1  0.36817755E+09
     -187.5232543853      191.1301310984     1  0.37061283E+09
     -187.5230827286      196.4006923562     1  0.37909944E+09
     -187.5229038956      189.1270960335     1  0.37828193E+09
     -187.5226108987      194.0479821874     1  0.38177688E+09
     -187.5223835344      193.5577786473     1  0.39568168E+09
     -187.5223105928      194.2803889560     1  0.38969746E+09
     -187.5222879719      189.8870115934     1  0.36806047E+09
     -187.5222792895      196.8753690986     1  0.39692418E+09
     -187.5220242234      192.3892439438     1  0.37447761E+09
     -187.5215548097      194.7948428183     1  0.36237089E+09
     -187.5214899909      195.5847240399     1  0.36368099E+09
     -187.5213917746      191.5126055811     1  0.37767448E+09
     -187.5211998775      195.1056167298     1  0.37440887E+09
     -187.5211692747      191.6051799034     1  0.36821396E+09
     -187.5209540549      191.3200660178     1  0.37181068E+09
     -187.5209177210      188.4108587135     1  0.37005577E+09
     -187.5208800891      187.9721134284     1  0.38300749E+09
     -187.5208737893      190.6580025023     1  0.37198658E+09
     -187.5200843832      189.8143120972     1  0.35242881E+09
     -187.5200739044      191.9280231106     1  0.37610576E+09
     -187.5198600073      195.5559724081     1  0.39066666E+09
     -187.5198259524      189.0510026373     1  0.36971434E+09
     -187.5196186503      191.7926975864     1  0.38078545E+09
     -187.5193656062      194.5539000550     1  0.37084110E+09
     -187.5192272011      190.4325471970     1  0.36054177E+09
     -187.5190536742      190.0571230332     1  0.35025439E+09
     -187.5186763836      198.0038833109     1  0.37097066E+09
     -187.5186341967      196.6575939459     1  0.37636024E+09
     -187.5186002377      188.6483892559     1  0.37079824E+09
     -187.5182827583      197.1282748664     1  0.39270142E+09
     -187.5181318793      191.6368027583     1  0.38369012E+09
     -187.5180631532      191.7563287238     1  0.36532731E+09
     -187.5180315850      188.3400893412     1  0.35919913E+09
     -187.5179480298      189.8941437774     1  0.37174915E+09
     -187.5174254054      190.9432322482     1  0.36878694E+09
     -187.5173558837      191.8147706738     1  0.38403331E+09
     -187.5173341964      200.5261543159     1  0.38297539E+09
     -187.5169697880      191.2703110189     1  0.38082494E+09
     -187.5169214065      198.3196279794     1  0.36641538E+09
     -187.5167500277      188.2069616959     1  0.37094427E+09
     -187.5163477755      199.1611012030     2  0.35487874E+09
     -187.5157761274      193.3316028934     1  0.36508996E+09
     -187.5155846212      190.6618266432     1  0.36866341E+09
     -187.5153964711      195.3156623113     1  0.37248549E+09
     -187.5151031506      191.7719423464     1  0.36780320E+09
     -187.5147226616      191.6574643656     1  0.37909436E+09
     -187.5145166269      195.8669822069     1  0.38312546E+09
     -187.5144311426      189.5991484943     1  0.38242375E+09
     -187.5144175505      199.6663030427     1  0.37797635E+09
     -187.5143069823      197.0664872070     1  0.36761866E+09
     -187.5142169246      198.5725510054     1  0.35825177E+09
     -187.5140675327      192.6008104004     1  0.36989014E+09
     -187.5139833702      194.1321451108     1  0.39286947E+09
     -187.5137701895      195.4204414941     1  0.36654928E+09
     -187.5135435621      192.8546844550     1  0.38195452E+09
     -187.5134935646      191.0586698166     1  0.35889043E+09
     -187.5134689526      190.5782251146     1  0.36359495E+09
     -187.5133667039      190.1361541424     1  0.36363301E+09
     -187.5131843722      191.6232308431     1  0.37267297E+09
     -187.5125844492      190.6978008302     1  0.36251049E+09
     -187.5124226577      189.5047566319     1  0.36438092E+09
     -187.5122355208      195.6471846576     1  0.38159829E+09
     -187.5120086766      187.3681699173     1  0.36129817E+09
     -187.5118060763      188.2836406958     1  0.36415898E+09
     -187.5114910323      199.8924364933     1  0.39874170E+09
     -187.5114071898      190.2512481224     1  0.37802819E+09
     -187.5106512036      186.1727490505     1  0.37138316E+09
     -187.5104367968      190.6608279291     1  0.37214729E+09
     -187.5101299016      196.2744562461     1  0.37732128E+09
     -187.5100916845      195.5822401462     1  0.38405286E+09
     -187.5100796245      197.4230318663     1  0.37240492E+09
     -187.5096192571      186.1335064498     1  0.36340128E+09
     -187.5095045673      191.5737522413     1  0.38218242E+09
     -187.5091254998      197.1816341445     1  0.36898154E+09
     -187.5090251414      191.9428338750     1  0.37646429E+09
     -187.5088978493      195.5137311659     1  0.36016771E+09
     -187.5088319802      192.8173305244     1  0.37790602E+09
     -187.5087538590      188.8546143171     1  0.36501681E+09
     -187.5086252531      196.4855685409     1  0.36630518E+09
     -187.5085921056      188.5526854950     1  0.36821045E+09
     -187.5085455331      187.3575412784     1  0.36427646E+09
     -187.5082689967      191.6786051182     1  0.36872570E+09
     -187.5081876644      194.1209580877     1  0.37598624E+09
     -187.5080328957      195.1688621329     1  0.37271275E+09
     -187.5079158717      192.8286493971     1  0.37003237E+09
     -187.5078193658      191.3027872243     1  0.37146017E+09
     -187.5077221605      195.3794189583     1  0.36361813E+09
     -187.5073151836      189.9955208932     2  0.35625663E+09
     -187.5069552893      190.5834794737     1  0.37496907E+09
     -187.5066554396      192.9356591696     1  0.38417401E+09
     -187.5063359937      189.3670000730     1  0.37017213E+09
     -187.5061890079      191.3578685828     1  0.36876622E+09
     -187.5051996708      190.8074769954     1  0.37822884E+09
     -187.5051437411      195.3518732834     1  0.37415251E+09
     -187.5050795411      195.3980072150     1  0.36520056E+09
     -187.5049656166      193.7825732610     1  0.37807964E+09
     -187.5047047191      189.3576591456     1  0.36906180E+09
     -187.5044081936      186.5032879969     1  0.36574032E+09
     -187.5039048754      185.3022440840     1  0.36440296E+09
     -187.5036566870      191.2240521024     1  0.36293557E+09
     -187.5033775511      188.4040130602     1  0.36610382E+09
     -187.5033620852      194.0398529552     1  0.37516224E+09
     -187.5030691671      190.9760667367     1  0.36812995E+09
     -187.5028331749      189.4208895569     1  0.35948729E+09
     -187.5021249144      191.4039633645     1  0.37006696E+09
     -187.5017275074      189.7854637539     1  0.36537941E+09
     -187.5014692898      193.6958818769     1  0.37022771E+09
     -187.5014609713      197.9307802621     1  0.36632689E+09
     -187.5014510725      192.2226498643     1  0.38218794E+09
     -187.5011378326      190.5895959238     1  0.37448345E+09
     -187.5009323563      194.1765896284     1  0.36387254E+09
     -187.5008624540      190.7463748434     1  0.36141698E+09
     -187.4999077280      194.7309314946     1  0.38713111E+09
     -187.4992656795      196.4944040598     1  0.37012879E+09
     -187.4980540429      191.8660492599     1  0.36668670E+09
     -187.4978469713      186.8165769537     1  0.36109668E+09
     -187.4970868892      194.1745556723     1  0.38540715E+09
     -187.4965741249      189.1421309967     1  0.36338664E+09
     -187.4963973427      193.8644359713     1  0.39024607E+09
     -187.4957473882      188.5466569567     1  0.37425297E+09
     -187.4955325834      194.3945890111     1  0.37929520E+09
     -187.4952398293      195.3211930440     1  0.36210513E+09
     -187.4951835729      191.8063761708     1  0.37131079E+09
     -187.4945836993      187.6133813940     1  0.37634899E+09
     -187.4945467658      193.0839547071     1  0.36927928E+09
     -187.4944563787      188.9026341922     1  0.37982428E+09
     -187.4939871044      190.4680265345     1  0.37164313E+09
     -187.4939568799      199.4303467300     1  0.38705611E+09
     -187.4939232038      191.5688542774     1  0.38662399E+09
     -187.4938056698      191.4580213000     1  0.39175149E+09
     -187.4937776657      193.2649739735     1  0.37979148E+09
     -187.4934943827      193.9037300207     1  0.39224419E+09
     -187.4932126644      191.3481460687     1  0.37984415E+09
     -187.4930155363      193.9051657536     1  0.36776360E+09
     -187.4928995581      185.9343062785     1  0.36722207E+09
     -187.4928955970      188.0375834916     1  0.37901085E+09
     -187.4928044632      192.9046882786     1  0.38162270E+09
     -187.4925572679      192.0944811504     1  0.36458016E+09
     -187.4924066781      188.7708803429     1  0.36922367E+09
     -187.4915147218      188.4169305587     1  0.36505657E+09
     -187.4914991425      187.5405415458     1  0.35392573E+09
     -187.4911596619      188.6173101404     1  0.36412978E+09
     -187.4910743314      189.2416369691     1  0.38297325E+09
     -187.4910156058      189.7421682799     1  0.36563346E+09
     -187.4908396348      193.4028951101     1  0.36926857E+09
     -187.4908262798      195.6069107978     1  0.37363977E+09
     -187.4907653686      200.1999020964     2  0.35925234E+09
     -187.4901929494      187.4250888950     1  0.35310078E+09
     -187.4900198537      188.8505755562     1  0.35620029E+09
     -187.4893283259      192.6150475146     1  0.38286829E+09
     -187.4886087440      194.3979387434     1  0.38739459E+09
     -187.4883588924      196.0858361989     1  0.37367928E+09
     -187.4882806975      194.9991783583     1  0.37181132E+09
     -187.4879220595      191.9440122580     1  0.36606445E+09
     -187.4877883820      190.7407815984     1  0.36784468E+09
     -187.4867302258      191.8535162268     1  0.40809385E+09
     -187.4857667057      199.9606682323     1  0.37036690E+09
     -187.4855840044      191.4009219797     1  0.38984964E+09
     -187.4851967093      193.9333081762     1  0.39111282E+09
     -187.4851297772      195.1401254981     1  0.37780518E+09
     -187.4850746250      200.2239951296     1  0.37053983E+09
     -187.4849770755      195.3078169181     1  0.38670788E+09
     -187.4845514956      189.9333332580     1  0.39073089E+09
     -187.4836771293      187.9257685401     1  0.37894168E+09
     -187.4835514390      200.8784364595     1  0.38592141E+09
     -187.4832088898      190.3851522987     1  0.36830363E+09
     -187.4830486685      187.9947586283     1  0.38479996E+09
     -187.4827883798      191.8040064408     1  0.36729744E+09
     -187.4826388718      191.1563764339     1  0.36165891E+09
     -187.4826233140      188.7939399725     1  0.36820481E+09
     -187.4817774269      191.4163564149     1  0.38533671E+09
     -187.4809357587      195.0163639023     1  0.36900570E+09
     -187.4806954905      193.8136937098     1  0.37229608E+09
     -187.4805559566      188.6349787753     1  0.36279987E+09
     -187.4804994402      189.2557827994     1  0.37283278E+09
     -187.4803802194      193.4558397679     1  0.39163018E+09
     -187.4792485491      188.8124597746     1  0.36012325E+09
     -187.4791721701      191.6427631493     1  0.38769854E+09
     -187.4786869187      185.1487380229     1  0.36699964E+09
     -187.4783436818      189.0263730293     1  0.37005621E+09
     -187.4780763880      190.0138181069     1  0.37334263E+09
     -187.4774220835      190.8878380180     1  0.37210863E+09
     -187.4774088110      193.2534009996     1  0.37151588E+09
     -187.4770548874      188.2883676908     1  0.36383974E+09
     -187.4751513201      188.3516311043     1  0.36367560E+09
     -187.4749343325      195.4429702903     1  0.37247979E+09
     -187.4749101082      186.0522133625     1  0.37606359E+09
     -187.4749088395      193.3739168091     1  0.38072332E+09
     -187.4742948250      186.3894290581     1  0.36156751E+09
     -187.4737070315      187.8950485130     1  0.36874476E+09
     -187.4735352977      190.7267663946     1  0.36978974E+09
     -187.4729323926      189.8819028674     1  0.36982257E+09
     -187.4728870480      187.6336595663     1  0.39108056E+09
     -187.4720969635      194.4490884128     1  0.37059004E+09
     -187.4703664418      195.7762119608     1  0.39754001E+09
     -187.4687890902      195.0530012379     1  0.36934188E+09
     -187.4683731442      197.1004071820     1  0.37348183E+09
     -187.4681675584      193.2050089037     1  0.37164066E+09
     -187.4676802110      193.1114084760     1  0.35904218E+09
     -187.4673898578      200.1347105249     1  0.36918937E+09
     -187.4672301316      190.0687398008     1  0.36242006E+09
     -187.4671338369      189.6112166547     1  0.36852742E+09
     -187.4667175479      185.4243932419     1  0.38738906E+09
     -187.4666325311      186.4314422763     1  0.37203345E+09
     -187.4661603658      195.7384660920     1  0.36907062E+09
     -187.4650927410      185.8892545698     1  0.35787149E+09
     -187.4649459137      193.1107533994     1  0.37333375E+09
     -187.4648729947      193.0934516175     1  0.36916983E+09
     -187.4646460915      189.0822436564     1  0.36042499E+09
     -187.4642915987      189.1244986192     1  0.36163679E+09
     -187.4634922297      190.8590885287     1  0.36901109E+09
     -187.4631400330      188.4346910828     1  0.36643452E+09
     -187.4629986326      188.7801110012     1  0.40513852E+09
     -187.4629728584      194.6369823584     1  0.38077044E+09
     -187.4629300549      197.3127381677     1  0.36173516E+09
     -187.4626012593      186.7241049684     1  0.36916555E+09
     -187.4624916995      193.9796176243     1  0.40808278E+09
     -187.4622703767      192.7803082176     1  0.37436922E+09
     -187.4618705843      191.2692991025     1  0.36858597E+09
     -187.4618550065      188.3605134266     1  0.36582538E+09
     -187.4617149200      186.9493460351     1  0.36364100E+09
     -187.4608606487      198.9440401356     1  0.37808007E+09
     -187.4606327433      191.9206434086     1  0.37350320E+09
     -187.4594285558      196.0736201352     1  0.37794357E+09
     -187.4593731297      191.1618847780     1  0.38054489E+09
     -187.4589981247      195.2877686792     1  0.38031735E+09
     -187.4587640657      187.1937255668     1  0.34932020E+09
     -187.4585428920      189.1606784074     1  0.37239308E+09
     -187.4583089518      195.2143798854     1  0.36372925E+09
     -187.4577414471      193.0336744197     1  0.36819255E+09
     -187.4564414388      193.9848679191     1  0.38913306E+09
     -187.4557673375      199.4741690483     1  0.37989594E+09
     -187.4552523894      195.1115833069     1  0.39608897E+09
     -187.4550810921      193.5121394967     1  0.37932701E+09
     -187.4548951842      198.0205714168     1  0.36711068E+09
     -187.4531214376      191.1587503838     1  0.37371984E+09
     -187.4528201833      189.5747796796     1  0.36471080E+09
     -187.4527873094      191.4258034278     1  0.36236545E+09
     -187.4522604739      189.7524557073     1  0.37483295E+09
     -187.4517905097      187.4985650197     1  0.36238559E+09
     -187.4516049230      190.0671801296     1  0.36564024E+09
     -187.4506697474      191.0818631076     1  0.37800831E+09
     -187.4501963086      191.8928736912     1  0.37980169E+09
     -187.4498283435      193.6829498448     1  0.37963450E+09
     -187.4497819448      185.7799578033     1  0.36465358E+09
     -187.4494725869      188.1929705783     1  0.36802522E+09
     -187.4490653257      188.7172807403     1  0.36617140E+09
     -187.4488046363      191.6248371890     1  0.38476032E+09
     -187.4486607008      189.1550957923     1  0.37437467E+09
     -187.4485735093      187.4308360833     1  0.36783973E+09
     -187.4482660960      186.2981639370     1  0.35716074E+09
     -187.4478629631      191.7260508327     1  0.36717529E+09
     -187.4474231687      191.1349479233     1  0.35867852E+09
     -187.4470395759      188.6701103164     1  0.36882123E+09
     -187.4468771615      192.2934143861     1  0.35535602E+09
     -187.4465691195      190.6573899225     1  0.37514556E+09
     -187.4463268877      194.0926102833     1  0.37583924E+09
     -187.4451889646      188.2995107829     1  0.38288274E+09
     -187.4446085412      187.7237800273     1  0.37185240E+09
     -187.4443586024      196.0131143942     1  0.36755177E+09
     -187.4440067438      186.1538634986     1  0.37924828E+09
     -187.4435359144      190.6670790228     1  0.38493081E+09
     -187.4424184852      188.6781770635     1  0.35749304E+09
     -187.4419635070      182.7706548173     1  0.36149635E+09
     -187.4412009452      190.9701655660     1  0.37971443E+09
     -187.4410512264      189.2555609484     1  0.36886218E+09
     -187.4402028748      190.0545658188     1  0.36589387E+09
     -187.4398398665      188.6287202887     1  0.36534544E+09
     -187.4396954709      187.9544630584     1  0.37062084E+09
     -187.4396315106      189.5140322701     1  0.37812692E+09
     -187.4386037730      184.7512950374     1  0.36805455E+09
     -187.4378563687      189.5027231555     1  0.37751113E+09
     -187.4373890445      199.3084126238     1  0.37209990E+09
     -187.4372310044      195.1413434102     1  0.38607842E+09
     -187.4360565070      196.4170449576     1  0.38707671E+09
     -187.4354134143      188.0755957835     1  0.38797879E+09
     -187.4336549839      192.4970175109     1  0.36307471E+09
     -187.4296650202      189.7753305114     1  0.36744394E+09
     -187.4279548480      192.2065896880     1  0.39171400E+09
     -187.4225049621      199.4788174690     1  0.36456283E+09
     -187.4219759582      191.3086457710     1  0.38471671E+09
     -187.4215224297      195.3858993461     1  0.37012107E+09
     -187.4212711274      192.6420957913     1  0.37281542E+09
     -187.4212221046      188.3816370593     1  0.41220248E+09
     -187.4200536310      194.3598430816     1  0.38681092E+09
     -187.4200109592      188.9275437143     1  0.37917584E+09
     -187.4191413077      190.9256723528     1  0.36161212E+09
     -187.4170939721      183.2285157800     1  0.36472534E+09
     -187.4168607914      186.8771730062     1  0.37383433E+09
     -187.4158367444      191.4042374529     1  0.37523574E+09
     -187.4142173802      184.0510888204     1  0.36683609E+09
     -187.4128013599      187.9998524851     1  0.37659026E+09
     -187.4062102743      195.7401404002     1  0.40115936E+09
     -187.4061864264      194.7774784484     1  0.38608497E+09
     -187.4044217065      187.9616704277     1  0.38006924E+09
     -187.4020608136      183.8278252750     1  0.36596512E+09
     -187.4018704373      195.0383470580     1  0.36120811E+09
     -187.4016530650      190.1416933866     1  0.36529057E+09
     -187.4010805787      188.7805762503     1  0.36916848E+09
     -187.4003726041      187.2507531428     1  0.37179761E+09
     -187.3957173897      187.2003702246     1  0.37122440E+09
     -187.3950554550      191.5558170649     1  0.37335199E+09
     -187.3949995649      196.1975878532     1  0.38624229E+09
     -187.3942957981      194.1900533937     1  0.37633754E+09
     -187.3930296665      188.6125424206     1  0.36341900E+09
     -187.3916000335      185.0697429882     1  0.36059951E+09
     -187.3889839282      194.1593554772     1  0.38038826E+09
     -187.3884122870      187.7514401905     1  0.38572667E+09
     -187.3868711425      192.5307555335     1  0.38263453E+09
     -187.3855355162      192.4507195641     1  0.37427181E+09
     -187.3851284998      188.6073736191     1  0.37049383E+09
     -187.3825915650      193.2540065645     1  0.37886421E+09
     -187.3819595520      186.9410287692     1  0.37988789E+09
     -187.3796752688      185.5506283330     1  0.35613288E+09
     -187.3765029856      197.0777464637     1  0.37802399E+09
     -187.3754577624      188.0765903504     1  0.38113676E+09
     -187.3744643931      191.2058839707     1  0.37264536E+09
     -187.3735875836      191.8392808126     1  0.38381763E+09
     -187.3724841873      187.8870239107     1  0.37164228E+09
     -187.3723101711      184.8356349750     1  0.36119658E+09
     -187.3720435065      199.3634875778     1  0.36732942E+09
     -187.3712731778      188.7968355431     1  0.38181701E+09
     -187.3712216614      189.3342500002     1  0.37132993E+09
     -187.3710770503      193.1670257880     1  0.39132470E+09
     -187.3695170274      186.9353458837     1  0.36631172E+09
     -187.3675890177      190.1202479888     1  0.37842313E+09
     -187.3620252454      188.0529657393     1  0.37448209E+09
     -187.3614164331      200.2824015701     1  0.37297044E+09
     -187.3612135781      189.5352844085     1  0.36076371E+09
     -187.3603339095      187.2189715974     1  0.37936586E+09
     -187.3591532820      192.5229939730     1  0.37520168E+09
     -187.3575756683      186.2970233402     1  0.37702753E+09
     -187.3567678213      187.0746875620     1  0.36176710E+09
     -187.3553565214      188.8446616259     1  0.36759733E+09
     -187.3537154075      199.6115402108     1  0.38527346E+09
     -187.3536442496      189.2820222069     1  0.36482598E+09
     -187.3518389603      188.8132918208     1  0.37194966E+09
     -187.3480042916      185.1734314830     1  0.36205201E+09
     -187.3476732930      188.5792225881     1  0.36434356E+09
