# Supplementary material for: Structure, thermodynamics, and rearrangement mechanisms in gold clusters—insights from the energy landscapes framework
Source: Nanoscale. 2017 Dec 15;10(4):2004–16. doi: 10.1039/c7nr07123j (PMC5901115; doi:10.1039/c7nr07123j)
Supplement: Supplementary file 1 [file NR-010-C7NR07123J-s001.zip › minima/53_Au/min.data.fcc]

     -187.9539039238      203.6982728040     2  0.36490261E+09
     -187.9315533772      203.7276778596     2  0.35899386E+09
     -187.8243712442      202.9901390887     1  0.36557088E+09
     -187.8186803415      202.9071919621     1  0.36633147E+09
     -187.8101364802      203.0236762429     1  0.36757511E+09
     -187.8064950422      202.8504173824     1  0.36229308E+09
     -187.8008856596      202.8735899382     1  0.36387296E+09
     -187.7432878308      202.4496094648     1  0.37799729E+09
     -187.7292089398      202.3075372657     1  0.37565544E+09
     -187.7264215231      202.3612291920     1  0.38192305E+09
     -187.7134518883      202.2359499061     1  0.38003587E+09
     -187.7052521936      202.3739032334     1  0.37628098E+09
     -187.6998129055      202.1412614260     1  0.37371437E+09
     -187.6879604096      193.5991336594     1  0.35798987E+09
     -187.6754790902      199.5280216781     1  0.36549589E+09
     -187.6663936138      202.2099826077     1  0.37969774E+09
     -187.6630194303      197.6615988271     1  0.36663468E+09
     -187.6555831368      196.0346403773     1  0.36606750E+09
     -187.6507524343      202.4046089453     1  0.37582108E+09
     -187.6370394902      197.7370987749     1  0.37623782E+09
     -187.6270372097      202.1923104056     2  0.36573831E+09
     -187.6226611967      202.1084890307     1  0.35944328E+09
     -187.6164407231      191.7674234346     1  0.36492056E+09
     -187.6060702705      190.6863498928     1  0.37107420E+09
     -187.6006318741      193.5016770668     1  0.37759103E+09
     -187.5866625688      195.0710899281     1  0.37783962E+09
     -187.5754137175      190.2026376140     1  0.36688770E+09
     -187.5339888613      193.6513543782     1  0.38025122E+09
     -187.5316094530      191.5864586134     1  0.36399329E+09
     -187.5195761996      201.6634895757     1  0.37880476E+09
     -187.5100130443      192.9453375288     1  0.36585944E+09
     -187.4981576241      192.4642232317     1  0.38083954E+09
     -187.4939748718      201.0184856682     1  0.38275232E+09
