# Supplementary material for: Structure, thermodynamics, and rearrangement mechanisms in gold clusters—insights from the energy landscapes framework
Source: Nanoscale. 2017 Dec 15;10(4):2004–16. doi: 10.1039/c7nr07123j (PMC5901115; doi:10.1039/c7nr07123j)
Supplement: Supplementary file 1 [file NR-010-C7NR07123J-s001.zip › minima/53_Au/min.data.hcp]

     -187.5741202916      201.7623793808     1  0.39155453E+09
     -187.4576396883      200.8612247291     1  0.37894181E+09
     -187.3718688304      199.9460485051     1  0.37381258E+09
     -187.3585878706      199.7436421837     1  0.37364019E+09
