# Supplementary material for: Structure, thermodynamics, and rearrangement mechanisms in gold clusters—insights from the energy landscapes framework
Source: Nanoscale. 2017 Dec 15;10(4):2004–16. doi: 10.1039/c7nr07123j (PMC5901115; doi:10.1039/c7nr07123j)
Supplement: Supplementary file 1 [file NR-010-C7NR07123J-s001.zip › minima/53_Au/min.data.twi]

     -187.8994103044      203.4305797601     2  0.35478163E+09
     -187.8978359838      203.6437749878     1  0.35944448E+09
     -187.8963178915      203.6360643510     2  0.35433703E+09
     -187.8962837100      203.3502530124     1  0.35390808E+09
     -187.8922175428      203.7766314416     1  0.37001982E+09
     -187.8919397600      203.8182053833     2  0.37068158E+09
     -187.8836542729      203.9098233241     6  0.36946853E+09
     -187.8670821711      203.3558054809     2  0.35120972E+09
     -187.8540568884      203.5380186362     1  0.40269611E+09
     -187.8376708945      203.4997580812     2  0.40707802E+09
     -187.8355281403      202.4242875426     2  0.36625211E+09
     -187.8315359499      199.4938311343     2  0.36017002E+09
     -187.8071182098      203.1939171917     1  0.36361215E+09
     -187.8058943301      202.9868855722     1  0.41500575E+09
     -187.8051728013      203.1670791413     1  0.36474230E+09
     -187.8029233324      200.2133400845     2  0.35536018E+09
     -187.8021951979      203.2120846063     1  0.36400743E+09
     -187.7965911136      203.2029534718     1  0.36541886E+09
     -187.7941824572      200.8601084393     1  0.35711004E+09
     -187.7937784442      202.4097410256     2  0.36714269E+09
     -187.7934109200      202.0743729004     2  0.36284265E+09
     -187.7916413136      202.9610290300     1  0.36301315E+09
     -187.7815245959      203.0252613207     1  0.36284691E+09
     -187.7764373528      202.7438446982     1  0.37031580E+09
     -187.7718433259      198.5285965937     1  0.36436273E+09
     -187.7713502596      203.0353826205     2  0.36345477E+09
     -187.7710119261      202.8059640520     1  0.35979042E+09
     -187.7704374188      203.0545234238     1  0.36382314E+09
     -187.7696515710      202.9995875262     2  0.36293394E+09
     -187.7688236851      202.7313914299     1  0.38124056E+09
     -187.7674077473      202.8193464530     1  0.36080376E+09
     -187.7672799589      202.4172193520     1  0.36431021E+09
     -187.7650130935      203.1337421084     1  0.36329341E+09
     -187.7640135955      202.8241970807     1  0.36078309E+09
     -187.7631286053      202.8313132991     2  0.34774314E+09
     -187.7630017033      202.8132529209     2  0.34715274E+09
     -187.7618775380      202.7073692730     1  0.36061460E+09
     -187.7609130388      195.6032609331     1  0.37426995E+09
     -187.7608763849      202.9931598688     1  0.36240927E+09
     -187.7605076479      202.5182446607     1  0.37758164E+09
     -187.7597305311      202.9782592941     1  0.36216573E+09
     -187.7564667344      202.0564549941     2  0.36004542E+09
     -187.7558407539      203.0646020267     1  0.36199270E+09
     -187.7552888333      203.0647218476     1  0.36168549E+09
     -187.7482121010      202.8608832314     2  0.36027545E+09
     -187.7471973005      192.3756850186     2  0.35967413E+09
     -187.7437127898      202.6010993602     1  0.38278348E+09
     -187.7427999169      197.2363956777     1  0.36345695E+09
     -187.7418123880      202.7105037042     1  0.39418407E+09
     -187.7408885723      198.2896901758     1  0.38965589E+09
     -187.7396085358      198.2080442000     1  0.38990631E+09
     -187.7391892720      197.7676351004     1  0.38828747E+09
     -187.7388687962      202.4907526202     1  0.38442697E+09
     -187.7376363470      202.6972421543     1  0.40050066E+09
     -187.7376258978      202.7006089192     1  0.40031126E+09
     -187.7366803627      202.5694705326     1  0.37659769E+09
     -187.7363600638      194.5055438374     1  0.35926326E+09
     -187.7362848436      202.5926711568     1  0.38556074E+09
     -187.7362678544      202.5053565940     1  0.38610889E+09
     -187.7335859660      202.6162581982     1  0.37587942E+09
     -187.7319241220      202.6627491366     1  0.38132366E+09
     -187.7303996288      202.5331997304     1  0.37821308E+09
     -187.7240491053      195.3007902367     1  0.36947839E+09
     -187.7175015467      202.6297970750     1  0.37877340E+09
     -187.7151931251      202.6951749710     1  0.36017721E+09
     -187.7149706539      202.5514781809     1  0.37395585E+09
     -187.7149083404      202.5229222492     2  0.37373501E+09
     -187.7137327787      202.5969699333     1  0.37852758E+09
     -187.7136207687      202.4730517562     1  0.37831802E+09
     -187.7135773404      203.1475296454     1  0.37582645E+09
     -187.7126545832      202.5386404732     1  0.37240632E+09
     -187.7114020326      202.7266875703     1  0.38334892E+09
     -187.7102997642      202.4107824148     1  0.37894405E+09
     -187.7093516131      202.1304847097     2  0.35924470E+09
     -187.7086297406      202.5405964587     1  0.36073067E+09
     -187.7065218731      202.5563124552     1  0.37103194E+09
     -187.7047035907      202.5997995387     1  0.38498337E+09
     -187.7045741447      202.0108876037     1  0.35527625E+09
     -187.7043130486      202.6046180482     1  0.37547038E+09
     -187.7022769004      202.4510363186     1  0.37971342E+09
     -187.7005778871      202.5941515115     1  0.37942177E+09
     -187.7002036466      202.4148944968     1  0.37857169E+09
     -187.6994850221      202.3140582025     1  0.35740131E+09
     -187.6992152170      198.3193247656     1  0.38451870E+09
     -187.6991913900      202.5983283702     1  0.37358399E+09
     -187.6986933294      197.7450609066     1  0.36377325E+09
     -187.6974252655      202.2003107827     1  0.39354373E+09
     -187.6969652926      193.7588285576     1  0.37034598E+09
     -187.6944490314      202.6396719607     2  0.36017443E+09
     -187.6923805660      202.0060732403     1  0.38810794E+09
     -187.6894737018      202.8834529162     1  0.37493717E+09
     -187.6872210312      202.3590925522     1  0.38177528E+09
     -187.6871894865      202.4417021066     1  0.37877836E+09
     -187.6863400470      196.4280041857     1  0.39017715E+09
     -187.6851506228      198.4592238764     1  0.38444173E+09
     -187.6850915636      197.6834246047     1  0.38416306E+09
     -187.6847628699      202.2112269010     1  0.37618730E+09
     -187.6830834141      202.8595303303     1  0.37436521E+09
     -187.6830216987      202.4300431619     1  0.37545843E+09
     -187.6830094591      196.8038420739     1  0.36353781E+09
     -187.6826451012      202.0059354582     1  0.37228150E+09
     -187.6812261568      197.4773192386     2  0.35761346E+09
     -187.6786699688      202.4572885319     1  0.37020393E+09
     -187.6779911354      202.4433685486     1  0.37050767E+09
     -187.6778790509      197.6697056641     1  0.38220056E+09
     -187.6778694780      197.9186248913     1  0.38213088E+09
     -187.6776382699      202.5112170073     1  0.37057196E+09
     -187.6775754100      202.3187000353     1  0.37271868E+09
     -187.6761487922      202.3952529898     1  0.36677027E+09
     -187.6759425629      202.7293025761     1  0.37089236E+09
     -187.6749287091      202.1242813148     1  0.37279851E+09
     -187.6749164854      202.7169917284     1  0.37105135E+09
     -187.6743890805      202.7411114953     1  0.37107718E+09
     -187.6731491040      199.1881509288     1  0.36036346E+09
     -187.6713130502      199.1882577430     1  0.35996616E+09
     -187.6708265536      193.5565728336     1  0.36045891E+09
     -187.6699506946      202.1479049569     2  0.35877859E+09
     -187.6698409865      202.1598793834     1  0.37142198E+09
     -187.6696275119      201.9011314438     1  0.37519389E+09
     -187.6690521503      202.5427772865     1  0.37641319E+09
     -187.6689211695      202.4325141491     1  0.37083136E+09
     -187.6677431175      198.1882681706     1  0.38485531E+09
     -187.6675561313      196.7587353917     1  0.36592734E+09
     -187.6671627610      198.5001740952     1  0.35506616E+09
     -187.6668561598      202.1367924806     2  0.35867243E+09
     -187.6668445487      202.5402388244     1  0.37175161E+09
     -187.6666694879      197.4588588571     1  0.39301689E+09
     -187.6662379220      202.0193877076     1  0.37486399E+09
     -187.6662319464      198.1734862279     1  0.35527300E+09
     -187.6653354100      200.6272104975     1  0.36544609E+09
     -187.6643010130      202.4094794790     1  0.37415430E+09
     -187.6639390750      197.8331152870     1  0.37984635E+09
     -187.6637885595      199.1935230445     1  0.35719386E+09
     -187.6628752334      201.9613775876     1  0.36730783E+09
     -187.6608425803      202.4149100855     1  0.37506834E+09
     -187.6606618987      197.1755497719     1  0.37921195E+09
     -187.6605736143      193.3873116442     1  0.36070518E+09
     -187.6583066072      201.7689755645     1  0.37945116E+09
     -187.6582355235      196.6660759825     2  0.36716703E+09
     -187.6580398998      201.9664351853     1  0.37904388E+09
     -187.6556466906      202.5668722740     1  0.37005662E+09
     -187.6550793124      202.5354825718     1  0.36958197E+09
     -187.6545767656      202.5653559481     1  0.36989526E+09
     -187.6533962513      198.3588557571     1  0.36251469E+09
     -187.6529854105      201.9984128946     1  0.37159097E+09
     -187.6520148824      201.8930027623     1  0.37614183E+09
     -187.6517357658      196.3952120386     1  0.37749053E+09
     -187.6516990032      202.3793209551     1  0.37167594E+09
     -187.6514751500      202.0834621951     1  0.36745974E+09
     -187.6507543284      198.1033630292     1  0.35724057E+09
     -187.6504654570      197.8186424822     1  0.35748862E+09
     -187.6500045274      202.2894774567     1  0.37573492E+09
     -187.6495129704      201.8128224576     1  0.38194377E+09
     -187.6494710400      202.4383900088     1  0.37030087E+09
     -187.6486755237      191.1203964727     1  0.36118495E+09
     -187.6482852688      202.3782779548     1  0.37291357E+09
     -187.6448909584      195.2801701158     1  0.36157137E+09
     -187.6436506691      202.0337658712     1  0.36815013E+09
     -187.6435200431      197.2261782072     1  0.36684295E+09
     -187.6430585574      195.5745362543     1  0.36235809E+09
     -187.6429564594      202.1484815929     1  0.36910887E+09
     -187.6428034192      196.9511687934     1  0.37078110E+09
     -187.6412259289      202.4287939743     1  0.35686418E+09
     -187.6409614599      201.6846030388     2  0.37355099E+09
     -187.6404241855      202.5163188597     1  0.37306795E+09
     -187.6402717812      197.7171957265     1  0.38172556E+09
     -187.6399184256      196.5173334501     1  0.37124193E+09
     -187.6390753833      201.8929899488     1  0.38376097E+09
     -187.6388151734      201.9471362006     1  0.37061823E+09
     -187.6387140255      201.6223228556     1  0.37129152E+09
     -187.6381153824      201.4136491992     1  0.37468670E+09
     -187.6379853296      202.5539088453     1  0.37102777E+09
     -187.6379244927      202.3664942749     2  0.35656132E+09
     -187.6378067222      202.1602209792     2  0.36849075E+09
     -187.6372580518      201.4473323720     1  0.37178040E+09
     -187.6368855568      194.2042189953     1  0.38100151E+09
     -187.6360370376      197.2571549035     1  0.36994829E+09
     -187.6359152212      201.9211856606     1  0.36625490E+09
     -187.6357703857      196.4392994243     1  0.36245880E+09
     -187.6356041235      201.7886951304     1  0.39249952E+09
     -187.6355750894      202.7377538372     2  0.36826048E+09
     -187.6353274292      196.0560869008     1  0.36642377E+09
     -187.6351380895      201.9344434036     1  0.38536846E+09
     -187.6349993434      201.9100998697     1  0.35365691E+09
     -187.6345920812      201.8350937909     1  0.36820945E+09
     -187.6345490646      202.6898946653     2  0.36909279E+09
     -187.6345205045      194.1534685152     1  0.36215899E+09
     -187.6342538633      202.1344244650     1  0.37034876E+09
     -187.6330381946      201.9992135236     1  0.36521137E+09
     -187.6328807241      202.3400609698     1  0.35561428E+09
     -187.6327341950      198.2442660773     1  0.38681827E+09
     -187.6324040654      202.3522498550     1  0.35547743E+09
     -187.6319063124      198.2361296587     1  0.35981847E+09
     -187.6316615048      202.3223910438     1  0.35523440E+09
     -187.6312152384      201.9045992488     1  0.38965744E+09
     -187.6310747011      201.5910924787     1  0.37330233E+09
     -187.6300289877      201.5884372504     1  0.37303233E+09
     -187.6298567507      194.1753926320     1  0.37576862E+09
     -187.6297439669      198.2650862198     1  0.37320755E+09
     -187.6294914143      202.5453955591     1  0.37437031E+09
     -187.6286765020      194.5175715330     2  0.35611312E+09
     -187.6283046873      202.2571716645     1  0.35472778E+09
     -187.6275377463      202.7158372376     2  0.36845329E+09
     -187.6274058384      198.7734516082     1  0.37279524E+09
     -187.6268461036      194.0372289249     1  0.35966723E+09
     -187.6236027235      202.7837759059     2  0.37020972E+09
     -187.6235291188      194.8842466576     1  0.38122039E+09
     -187.6230349058      201.9587003988     1  0.37199253E+09
     -187.6226628301      201.9358232570     1  0.37583903E+09
     -187.6217532456      202.2923469076     1  0.36978382E+09
     -187.6215210080      201.6600863730     1  0.37662185E+09
     -187.6213678049      195.6554304727     1  0.38882187E+09
     -187.6213405302      198.6541611259     1  0.36535012E+09
     -187.6212983871      201.4975792702     1  0.37057432E+09
     -187.6205171451      202.2252342753     1  0.37199836E+09
     -187.6204179490      202.0582453848     1  0.37538276E+09
     -187.6202150430      201.7759788697     1  0.36674228E+09
     -187.6196483738      201.4913841097     1  0.37019643E+09
     -187.6187149961      201.1959909007     1  0.37570456E+09
     -187.6184626009      201.9726908439     1  0.36849943E+09
     -187.6183913414      201.8604747869     1  0.36805767E+09
     -187.6179407248      201.8146660432     1  0.37337176E+09
     -187.6178919025      197.0382618835     1  0.37497927E+09
     -187.6168332298      201.7448023708     1  0.35246636E+09
     -187.6165173620      198.0343570020     1  0.36538152E+09
     -187.6161919279      201.4942270831     1  0.37282933E+09
     -187.6160475356      202.0550456229     1  0.37206487E+09
     -187.6150165729      196.4467767976     1  0.36413098E+09
     -187.6128939401      198.1236949839     1  0.35972245E+09
     -187.6125422071      201.7511987917     1  0.36821119E+09
     -187.6124819204      196.9444039771     1  0.37741277E+09
     -187.6123813456      191.8678236248     1  0.37821207E+09
     -187.6122737241      201.9305432417     1  0.37703801E+09
     -187.6113468283      202.0131203839     1  0.36311521E+09
     -187.6101571593      202.0780478132     1  0.36832591E+09
     -187.6097414900      201.6110718125     1  0.36632120E+09
     -187.6093582162      202.1973651962     1  0.36898965E+09
     -187.6089090859      201.5259136533     1  0.38340859E+09
     -187.6081567989      196.4178937314     1  0.35935271E+09
     -187.6079691117      198.6739304426     1  0.37163584E+09
     -187.6079568015      196.7992886568     1  0.37749494E+09
     -187.6070180070      197.5620520100     1  0.37344097E+09
     -187.6057580673      195.4102541938     1  0.38782688E+09
     -187.6057075677      197.8646797772     1  0.38149384E+09
     -187.6052027398      198.1466987920     1  0.36749204E+09
     -187.6051828926      196.4928083584     1  0.36133064E+09
     -187.6028639600      201.7936490406     1  0.37401360E+09
     -187.6023535719      201.7816171613     1  0.37083110E+09
     -187.6014560676      202.2998445878     2  0.36419066E+09
     -187.6007093910      201.6255061672     1  0.37048400E+09
     -187.6005093064      201.7391958261     1  0.37358018E+09
     -187.5999031202      202.2025983412     1  0.36640449E+09
     -187.5997447158      201.8027167778     1  0.37252263E+09
     -187.5994889590      202.0076025027     1  0.36626509E+09
     -187.5982676057      201.5317518027     1  0.37119889E+09
     -187.5982171077      198.4161889500     1  0.35844590E+09
     -187.5979368866      202.3826171665     1  0.36777987E+09
     -187.5971941685      201.5377165418     1  0.35016648E+09
     -187.5967404027      201.7485810297     1  0.36963461E+09
     -187.5966076239      198.4564523517     1  0.36840341E+09
     -187.5960631501      194.5287481515     1  0.37772966E+09
     -187.5955244745      201.8199943308     1  0.36665003E+09
     -187.5954470051      198.5122929284     1  0.36115584E+09
     -187.5953023665      201.8240349971     1  0.36653671E+09
     -187.5945294960      197.6180429676     1  0.37202609E+09
     -187.5944831065      202.1246901401     1  0.36815903E+09
     -187.5935285590      198.1533170161     1  0.38225906E+09
     -187.5931332278      201.2555658334     1  0.37045805E+09
     -187.5931316267      201.8568087399     1  0.38880044E+09
     -187.5924714077      201.5572993371     1  0.36585022E+09
     -187.5910179177      201.8161682441     1  0.36826460E+09
     -187.5906900441      201.4686953116     1  0.36873707E+09
     -187.5904845450      201.7900856512     1  0.36798382E+09
     -187.5893669475      196.7643904940     1  0.36049018E+09
     -187.5870755130      202.3331590780     6  0.35733310E+09
     -187.5860674479      201.5096139251     1  0.38138456E+09
     -187.5856944160      194.8227399999     1  0.37717323E+09
     -187.5847929338      202.0001160791     1  0.36787601E+09
     -187.5845027105      201.7425619680     1  0.36503157E+09
     -187.5843049215      201.9869104547     1  0.36653468E+09
     -187.5839542727      197.3713113079     1  0.37467916E+09
     -187.5839065350      201.8041468260     1  0.36247157E+09
     -187.5836310681      194.3528620021     1  0.37563838E+09
     -187.5833338495      193.4238417147     1  0.37863564E+09
     -187.5828526872      202.0431902670     1  0.36874955E+09
     -187.5822620914      201.7404121590     1  0.36792299E+09
     -187.5822311325      202.0016152109     1  0.41441955E+09
     -187.5819084334      202.0759261947     1  0.36528589E+09
     -187.5810751168      201.7503030887     1  0.36662515E+09
     -187.5810203963      196.4587518716     1  0.37110871E+09
     -187.5807530606      202.0234197334     1  0.36826295E+09
     -187.5804765446      201.7098999410     1  0.36563183E+09
     -187.5791363747      197.3941873162     1  0.37419184E+09
     -187.5789725062      197.4751220339     1  0.37057807E+09
     -187.5789390211      198.9485393030     1  0.34983611E+09
     -187.5782331766      200.9637506900     1  0.39217763E+09
     -187.5778046578      201.8424815052     2  0.37001376E+09
     -187.5772830044      201.6635222825     1  0.36838508E+09
     -187.5762166431      201.6064604007     1  0.36948355E+09
     -187.5760945212      198.3761796966     1  0.35784714E+09
     -187.5755535210      198.3285950855     1  0.38351433E+09
     -187.5755371243      202.1111905992     1  0.36638684E+09
     -187.5753184210      201.3396516919     2  0.36244150E+09
     -187.5751751278      196.9387193635     1  0.37296055E+09
     -187.5745930355      196.3578281308     1  0.36853214E+09
     -187.5744876011      196.4091651822     1  0.36842386E+09
     -187.5738843816      196.7029086868     1  0.35474295E+09
     -187.5721957102      197.2694312013     1  0.37425777E+09
     -187.5721299414      200.9501665713     1  0.39265677E+09
     -187.5718618210      201.6712091726     1  0.37245501E+09
     -187.5718034160      195.0450853806     1  0.36724013E+09
     -187.5712054632      192.1703190578     1  0.36060126E+09
     -187.5711868603      197.5478130949     2  0.36493256E+09
     -187.5711833385      198.3059819360     1  0.35459471E+09
     -187.5708635002      201.6347094799     1  0.34956117E+09
     -187.5708428677      196.7582811186     1  0.37325305E+09
     -187.5707382457      197.1035233397     1  0.37353901E+09
     -187.5705806866      196.2998398799     1  0.36561913E+09
     -187.5701858983      193.9477669319     1  0.38408476E+09
     -187.5701698107      196.6724251079     1  0.36785113E+09
     -187.5694681098      197.1151903913     1  0.36687242E+09
     -187.5689375919      201.6142869010     1  0.36398762E+09
     -187.5682789463      198.1618971255     1  0.35576682E+09
     -187.5678691373      200.5253265868     1  0.38991693E+09
     -187.5671062414      201.6082435481     1  0.39943994E+09
     -187.5667148623      201.9626024438     1  0.41904983E+09
     -187.5659853051      196.4639004799     1  0.37063777E+09
     -187.5655034018      201.8593281705     1  0.36531136E+09
     -187.5647851587      201.5315916885     1  0.36438727E+09
     -187.5646107996      201.5548063454     1  0.36477786E+09
     -187.5644562976      201.9545766688     1  0.36800091E+09
     -187.5636836666      201.6556741238     1  0.37523218E+09
     -187.5634496668      201.6160370761     1  0.41124805E+09
     -187.5620291615      201.6375028471     1  0.37439439E+09
     -187.5619912748      197.1608237937     1  0.37268882E+09
     -187.5616455480      201.8771524135     1  0.36238067E+09
     -187.5607760152      198.1880650557     1  0.37219894E+09
     -187.5607022889      198.0693203215     1  0.37266470E+09
     -187.5604083156      201.9576846843     1  0.40396364E+09
     -187.5599247958      201.5541981401     1  0.36267887E+09
     -187.5584839209      201.7369337692     1  0.36110511E+09
     -187.5583545394      201.8444555792     1  0.36559656E+09
     -187.5574508376      201.4850747083     1  0.36516017E+09
     -187.5566191031      201.3746066040     1  0.36867163E+09
     -187.5561480317      200.9631081671     2  0.35057279E+09
     -187.5552111134      193.1613765177     1  0.35554987E+09
     -187.5551547672      201.5090498588     1  0.37392395E+09
     -187.5548986355      201.4227663505     1  0.36311211E+09
     -187.5543487700      197.1719822216     1  0.36553079E+09
     -187.5533272957      197.2441772513     1  0.36020292E+09
     -187.5527563393      197.5751953831     1  0.37162117E+09
     -187.5525179108      196.7662765884     1  0.35328929E+09
     -187.5522440542      195.9286841007     1  0.36328544E+09
     -187.5521423023      197.2023029881     1  0.37461485E+09
     -187.5515699361      191.8199959956     1  0.36689392E+09
     -187.5513170863      198.0812623421     1  0.36593710E+09
     -187.5510146120      197.0285252121     1  0.38136568E+09
     -187.5506871819      201.2678498311     1  0.38507007E+09
     -187.5503675571      201.9369505985     1  0.38853074E+09
     -187.5497301428      198.1774304144     1  0.37572757E+09
     -187.5494119064      201.3991691188     1  0.36091960E+09
     -187.5491137700      201.1039488114     1  0.37359904E+09
     -187.5490183033      197.0543569598     1  0.36212497E+09
     -187.5484785079      197.2498019673     1  0.36805145E+09
     -187.5473331477      201.9723800176     1  0.36610054E+09
     -187.5459133633      201.6548157066     1  0.39744215E+09
     -187.5458130287      201.9183622976     1  0.38530413E+09
     -187.5452710660      201.7113942140     1  0.36517144E+09
     -187.5447384007      201.4289971102     1  0.38536509E+09
     -187.5447142708      198.6477417909     1  0.38634139E+09
     -187.5443676273      197.3061322351     2  0.36168888E+09
     -187.5436065627      201.6896263807     1  0.36454637E+09
     -187.5435660606      198.7206998666     1  0.38791148E+09
     -187.5432851277      197.9219009576     1  0.37778235E+09
     -187.5431533748      201.5683686823     1  0.38972218E+09
     -187.5396669646      193.9530869146     1  0.36368971E+09
     -187.5392751474      194.6363334193     1  0.37257533E+09
     -187.5388119054      201.5983640022     1  0.37838247E+09
     -187.5387690719      202.0464214701     1  0.36507550E+09
     -187.5386222816      197.5063621949     2  0.38240592E+09
     -187.5382099374      195.8155201604     1  0.36546937E+09
     -187.5373575030      196.9775323597     1  0.36800383E+09
     -187.5365634142      201.0412885704     1  0.36532747E+09
     -187.5357453972      197.3334440054     2  0.38108246E+09
     -187.5350416020      201.6863960191     1  0.38812111E+09
     -187.5324865535      201.2111968351     1  0.36460684E+09
     -187.5322018835      192.2802294388     1  0.36810614E+09
     -187.5320490791      198.0273316951     1  0.35150902E+09
     -187.5308236796      195.6327362230     1  0.36527255E+09
     -187.5300696106      197.2264760947     1  0.38944154E+09
     -187.5281325588      201.2322947674     1  0.36549454E+09
     -187.5281026456      201.5914839740     1  0.38973301E+09
     -187.5279523204      198.2497285678     1  0.35083852E+09
     -187.5275387146      195.4885320981     1  0.36670440E+09
     -187.5274638500      197.9462991490     1  0.37946286E+09
     -187.5242080932      194.9810919299     1  0.37098322E+09
     -187.5236868319      201.1092074357     1  0.36045902E+09
     -187.5235159064      201.6551742579     1  0.39467001E+09
     -187.5234342266      200.8938279877     1  0.36333644E+09
     -187.5225459621      197.4283967885     1  0.36941912E+09
     -187.5213609501      200.7629705451     1  0.37709147E+09
     -187.5211435617      194.3930353858     1  0.35722565E+09
     -187.5211351353      201.0732362891     1  0.36191614E+09
     -187.5205904326      194.8780989994     1  0.37397040E+09
     -187.5205605623      195.3966563785     1  0.36355233E+09
     -187.5199208780      200.9279923065     1  0.38299055E+09
     -187.5186084692      201.5581363453     1  0.39465066E+09
     -187.5183016578      201.6354456949     1  0.39251395E+09
     -187.5180482339      202.0843377706     1  0.36388745E+09
     -187.5176867225      201.0656299572     1  0.36293634E+09
     -187.5170309911      193.0224843463     1  0.36871759E+09
     -187.5161432679      198.4079904067     1  0.35655860E+09
     -187.5157096150      201.3738365159     1  0.36124404E+09
     -187.5144755361      197.0911325605     1  0.36655189E+09
     -187.5144199000      200.9736059382     1  0.36285314E+09
     -187.5142481496      197.1299108049     2  0.38050496E+09
     -187.5135108352      201.1850157044     1  0.37159039E+09
     -187.5118043485      200.5536548278     1  0.36215144E+09
     -187.5118032951      198.0093026432     1  0.35105529E+09
     -187.5093426231      201.3882638037     1  0.37767971E+09
     -187.5085100543      201.7784674684     1  0.37784646E+09
     -187.5062612108      195.2836234898     1  0.37656978E+09
     -187.5058759621      197.5854702039     1  0.36558280E+09
     -187.5050429995      201.6421739450     1  0.36268455E+09
     -187.5041537654      200.9009867786     1  0.36496580E+09
     -187.5038026813      200.9572721267     1  0.36376831E+09
     -187.5034100739      194.4129568578     1  0.37392961E+09
     -187.5034081858      190.2164222605     1  0.36282250E+09
     -187.5025304129      196.8749187536     1  0.35191977E+09
     -187.5021184800      201.0705639425     1  0.37713679E+09
     -187.5006237327      201.2006809623     1  0.38321156E+09
     -187.5000373211      193.8242849983     1  0.36555288E+09
     -187.5000320893      199.0597601036     1  0.36287866E+09
     -187.4974458025      196.9669522203     1  0.37551654E+09
     -187.4970359981      193.5311376402     1  0.37447106E+09
     -187.4970291587      199.1799451009     1  0.36372087E+09
     -187.4967706028      200.9613784746     1  0.37611552E+09
     -187.4958280356      194.9018260852     1  0.37097030E+09
     -187.4944330977      192.9318264464     1  0.37774558E+09
     -187.4941858558      201.6146282944     1  0.37698858E+09
     -187.4932660815      198.7241206232     1  0.36557335E+09
     -187.4920725112      193.4360463912     1  0.36961406E+09
     -187.4917848231      194.1431433175     1  0.37140822E+09
     -187.4913824129      200.5891528126     1  0.38377479E+09
     -187.4913541616      200.6483267359     1  0.35822438E+09
     -187.4910780740      198.1122003254     1  0.37304089E+09
     -187.4899302204      201.6500518139     1  0.38321633E+09
     -187.4898930867      201.4780096349     1  0.38526519E+09
     -187.4896363379      195.4343221762     1  0.36345264E+09
     -187.4887488064      196.8315679038     1  0.38008919E+09
     -187.4880373288      192.6691452960     1  0.36853298E+09
     -187.4860714681      200.8969910852     1  0.38383289E+09
     -187.4851362806      201.6465509605     1  0.37793334E+09
     -187.4841134884      200.9145035958     1  0.39362327E+09
     -187.4815713479      196.4833289206     1  0.36227430E+09
     -187.4787014760      201.4543613527     1  0.37926151E+09
     -187.4773060982      193.5807905677     1  0.36913842E+09
     -187.4769052647      197.7495704244     1  0.36507078E+09
     -187.4733062040      196.2498705367     1  0.35798362E+09
     -187.4724899796      199.0233384546     1  0.36632821E+09
     -187.4707288335      200.6996108345     1  0.37494650E+09
     -187.4688947354      201.3137898273     1  0.38393056E+09
     -187.4685185375      196.3533504547     1  0.37266924E+09
     -187.4679710362      193.1506920329     1  0.36474353E+09
     -187.4640678081      200.8139815358     1  0.39450585E+09
     -187.4598609381      200.9515230699     1  0.36022727E+09
     -187.4577832229      197.0366213816     1  0.36609527E+09
     -187.4530757850      201.2519284215     1  0.37896625E+09
     -187.4523898138      200.7518047813     1  0.35884594E+09
     -187.4463410321      198.7883229099     1  0.36919301E+09
     -187.4437461271      196.5610507219     1  0.37386694E+09
     -187.4431062944      192.5211420595     1  0.36941905E+09
     -187.4399099520      196.3409590544     1  0.37811616E+09
     -187.4387088161      201.1838051203     1  0.38898203E+09
     -187.4386533652      198.8198927219     1  0.36539397E+09
     -187.4382270673      201.4626357672     1  0.37346965E+09
     -187.4381932280      200.7121048580     1  0.37528038E+09
     -187.4374872442      190.9200045863     1  0.37249429E+09
     -187.4317534949      200.6165144292     1  0.38447939E+09
     -187.4314859971      200.9634178691     1  0.37759012E+09
     -187.4271629804      199.4001099889     1  0.36448542E+09
     -187.4242680975      199.8418219752     1  0.36797557E+09
     -187.4104793741      196.2632221333     1  0.36481559E+09
     -187.4025522147      201.2463813331     1  0.37568509E+09
     -187.4024002500      200.4102885565     1  0.36484100E+09
     -187.3974168407      198.7975341967     1  0.38209983E+09
     -187.3956905814      195.2179705172     1  0.38210676E+09
     -187.3901476819      191.4400746321     1  0.37615823E+09
     -187.3889741371      197.7727244717     1  0.38406689E+09
     -187.3828323618      197.1806321718     1  0.37255741E+09
     -187.3768868432      197.8103955799     1  0.35894524E+09
     -187.3765460029      201.0929922436     1  0.39010416E+09
     -187.3653932491      200.5917260944     1  0.38710966E+09
     -187.3615456012      191.3706224696     1  0.36281533E+09
     -187.3498167520      194.5550455035     1  0.37780022E+09
     -187.3476161959      193.0411010635     1  0.36508966E+09
