# Supplementary material for: Structure, thermodynamics, and rearrangement mechanisms in gold clusters—insights from the energy landscapes framework
Source: Nanoscale. 2017 Dec 15;10(4):2004–16. doi: 10.1039/c7nr07123j (PMC5901115; doi:10.1039/c7nr07123j)
Supplement: Supplementary file 1 [file NR-010-C7NR07123J-s001.zip › minima/54_Au/gmin.xyz]

          54
     -191.6865685007      207.8333602581     4  0.39653515E+09
L1         2.4621960238        -1.3248933019        -4.0124672111   -0.36007    0.17738   -3.49673
L1        -2.8000800842        -2.6491632670        -0.7477553332   -0.15194    0.06645   -3.63586
L1        -0.7260292480        -0.2762707473         4.8104031176   -0.06481    0.04567   -3.62487
L1        -1.4696747910         2.8503026370         2.2657191959   -0.15194    0.08932   -3.63586
L1        -0.4776214721         2.4653229441         4.8034735446   -0.34218    0.27936   -3.42478
L1        -0.0583450129         1.4768799219         0.1582135591    0.76978    0.36207   -3.81671
L1         0.9880154874         3.8801497965         2.9634373700   -0.35467    0.34468   -3.42387
L1         0.0895200697         4.1962437649         0.3598907267   -0.44316    0.47046   -3.50086
L1         0.4010968385        -4.3452307303         2.4024548398   -0.35467    0.39397   -3.42387
L1         1.5175932821        -1.8400451002         5.1797095594   -0.34558    0.33159   -3.42331
L1         5.6192903928        -0.3633368860        -0.5516786514   -0.16452    0.30755   -3.33143
L1         4.3384211633        -1.8232053019         1.3310405236   -0.36007    0.16906   -3.49673
L1         2.7921268299        -3.1952643467         3.1614489356   -0.36755    0.11185   -3.42157
L1         2.2286424949        -0.2067986211         0.7004951562    0.77311    0.31644   -3.80652
L1         0.3085260216         0.2968684156        -4.6756103818   -0.15557    0.10972   -3.63166
L1         3.4506269850        -1.7122443940        -1.3712687276    0.07778    0.27164   -3.61171
L1         2.3933302913         2.7067734829         0.9290484930   -0.17007    0.04113   -3.63615
L1        -1.8795324762        -2.8936541571         1.8739732852   -0.15194    0.05554   -3.63586
L1         3.1850893942         2.3119157328         3.5370463808   -0.36755    0.13164   -3.42157
L1         4.7164937660        -0.1235605410        -3.1228523736   -0.16452    0.22068   -3.33143
L1        -2.8621505637         1.3097485105         4.0766247976   -0.36798    0.11569   -3.42109
L1        -3.0576910568        -1.4306569273         3.8897253128   -0.36798    0.12318   -3.42109
L1         0.8406679020         1.1618650542         2.7969633461    1.61603    0.23357   -3.74009
L1        -4.8874736752        -0.9446796721        -1.3215135942   -0.36798    0.33895   -3.42109
L1        -1.2100227701        -1.1444655185        -2.6656519789    1.61603    0.33931   -3.74009
L1         1.4522475081         2.9567183549        -1.7511645894   -0.17007    0.18149   -3.63615
L1        -2.3902223671         3.0947935251        -0.3560094438   -0.15194    0.09783   -3.63586
L1         0.4307836914         3.0434396595        -4.3072434638   -0.36755    0.18638   -3.42157
L1         0.6410210013        -1.6360895311         2.6061389137    1.61603    0.33814   -3.74009
L1        -4.0432591566        -1.1892199659         1.3087773600   -0.50167    0.31371   -3.50879
L1         1.2966617132         0.0407288105        -1.9537952901    0.77311    0.31292   -3.80652
L1         2.6632919538         1.4933690449        -3.8202577725   -0.36007    0.15892   -3.49673
L1        -1.4280578003        -3.8594203141        -2.8069955119   -0.35467    0.36017   -3.42387
L1        -3.8470243946         1.5609149976         1.4963403999   -0.50167    0.27085   -3.50879
L1         3.1590885324        -0.4602206215         3.4428198069   -0.15557    0.11601   -3.63166
L1        -0.2680123407        -1.4615058797        -0.0421884704    0.76978    0.37178   -3.81671
L1        -0.5079160828        -4.1765339734        -0.2111444796   -0.44316    0.47022   -3.50086
L1         1.9776848869        -3.1182953803         0.5317705964   -0.17007    0.04275   -3.63615
L1         3.6710414156         1.3767572997        -1.1605944679    0.07778    0.23369   -3.61171
L1        -3.2108727240         3.1912550071        -2.9808531636   -0.34218    0.13654   -3.42478
L1        -3.6007865626        -2.2731975764        -3.3535364387   -0.34218    0.12839   -3.42478
L1        -0.8675352272        -2.9991296362         4.4307902049   -0.34218    0.22443   -3.42478
L1        -1.0103758522         1.6534890663        -2.4748275569    1.61603    0.37312   -3.74009
L1        -1.9379204370         1.8598457744        -5.0302767797   -0.34558    0.32730   -3.42331
L1         4.5395171119         0.9950570473         1.5232499881   -0.36007    0.24663   -3.49673
L1         0.0378211315        -2.4637404290        -4.6828408535   -0.36755    0.25346   -3.42157
L1        -2.1327460841        -0.8705410438        -5.2164929652   -0.34558    0.37027   -3.42331
L1        -4.6919331351         1.7957257625        -1.1346141377   -0.36798    0.27669   -3.42109
L1        -0.8411390983         4.3659602186        -2.2460130272   -0.35467    0.40981   -3.42387
L1        -3.5680785702         0.4785572865        -3.2837814247   -0.06481    0.00637   -3.62487
L1        -2.5511130409         0.2214356411        -0.5777299932    1.39706    0.36810   -3.76384
L1         1.7124189076         0.8903417179         5.3659257815   -0.34558    0.37493   -3.42331
L1        -1.6242028681        -0.0247450990         2.0621193401    1.39706    0.37138   -3.76384
L1         1.0366020959        -2.8683505118        -2.1484424539   -0.17007    0.15209   -3.63615
