# Supplementary material for: Structure, thermodynamics, and rearrangement mechanisms in gold clusters—insights from the energy landscapes framework
Source: Nanoscale. 2017 Dec 15;10(4):2004–16. doi: 10.1039/c7nr07123j (PMC5901115; doi:10.1039/c7nr07123j)
Supplement: Supplementary file 1 [file NR-010-C7NR07123J-s001.zip › minima/54_Au/min.data.amb]

     -191.6794121423      197.2584327754     1  0.38678818E+09
     -191.6025767631      195.6742100060     2  0.38135484E+09
     -191.5941231812      195.7716774518     2  0.38396599E+09
     -191.5793898788      205.3541132700     1  0.41524621E+09
     -191.5681980975      199.1835375324     1  0.42003677E+09
     -191.5649185077      198.0290737315     1  0.41470130E+09
     -191.5596658633      196.4261312272     1  0.41425319E+09
     -191.5551535454      199.4506955280     2  0.42898674E+09
     -191.5517644022      201.1897693296     1  0.43950993E+09
     -191.5505775583      204.6340381758     4  0.39600345E+09
     -191.5494901464      199.8703920749     1  0.41071761E+09
     -191.5493869100      199.1217033372     1  0.40751682E+09
     -191.5440232288      197.5522807251     1  0.41934667E+09
     -191.5399520181      199.3739758523     2  0.40351433E+09
     -191.5387590024      196.3410539543     1  0.39731018E+09
     -191.5371817591      192.8498102161     2  0.38119899E+09
     -191.5369653646      199.2828312056     2  0.40325887E+09
     -191.5361700722      199.3409244993     2  0.40339340E+09
     -191.5308802784      197.9758241448     1  0.42885617E+09
     -191.5288209038      197.5699443168     1  0.42743859E+09
     -191.5280758750      197.5257866206     1  0.41044155E+09
     -191.5266853779      195.4506870442     1  0.38669946E+09
     -191.5254218899      196.9563906001     1  0.38352518E+09
     -191.5240589115      197.5373088442     1  0.39072993E+09
     -191.5217462239      195.6206487827     1  0.41694420E+09
     -191.5140412392      194.5633239304     1  0.38384513E+09
     -191.5124850664      196.0425104587     1  0.42545922E+09
     -191.5114058558      193.7337792314     2  0.39554949E+09
     -191.5091338549      199.4738123202     1  0.43197264E+09
     -191.5077024785      196.9285376384     1  0.43483421E+09
     -191.5076750065      197.7000118133     1  0.39167424E+09
     -191.5075389826      197.9301420269     1  0.41592976E+09
     -191.5071328122      203.5777482915     2  0.44630802E+09
     -191.5052164275      196.1121601404     1  0.41843757E+09
     -191.5034868674      197.4764795182     1  0.40099322E+09
     -191.5031285436      194.8016850152     1  0.39488551E+09
     -191.5020063358      204.9317356215     4  0.43882065E+09
     -191.5016910349      204.1098524556     1  0.39474021E+09
     -191.5005660546      197.7661326803     1  0.41968103E+09
     -191.5000910663      197.6806269080     1  0.39404829E+09
     -191.4995966684      196.4945592673     2  0.43824137E+09
     -191.4978821058      198.0880772412     1  0.40185291E+09
     -191.4965013148      198.6610372791     1  0.38703240E+09
     -191.4961621297      196.6150544694     1  0.41582171E+09
     -191.4956830614      197.9204849324     1  0.42681217E+09
     -191.4939081326      196.3628833171     1  0.38604373E+09
     -191.4937516163      205.0537332247     1  0.42532354E+09
     -191.4934207299      195.9802674022     1  0.41223036E+09
     -191.4924088773      194.2530074134     1  0.38149753E+09
     -191.4913338171      192.5404908486     1  0.39573222E+09
     -191.4848821656      198.2691588987     1  0.42431011E+09
     -191.4838955212      196.8132838055     1  0.42139485E+09
     -191.4833573865      204.8213152774     1  0.42727115E+09
     -191.4816595262      198.4393121985     1  0.38829225E+09
     -191.4811373361      202.3027375609     1  0.41732183E+09
     -191.4807238623      196.4421375689     1  0.39807705E+09
     -191.4802567380      197.1099616716     1  0.40133915E+09
     -191.4793836724      201.6340891468     1  0.42625258E+09
     -191.4791446299      202.1106005530     1  0.43604037E+09
     -191.4778784079      197.3503616469     1  0.40160494E+09
     -191.4769327425      197.0068930655     1  0.40081299E+09
     -191.4764646942      196.5458870156     1  0.39876167E+09
     -191.4761343238      198.3855566075     1  0.41217277E+09
     -191.4716115042      199.7237860269     1  0.43121975E+09
     -191.4702394805      197.5613568727     1  0.40345459E+09
     -191.4680986732      202.1566246925     1  0.43938615E+09
     -191.4673854674      202.7176928965     1  0.41245008E+09
     -191.4660245309      203.4116719110     1  0.41074105E+09
     -191.4659959070      202.2789891524     1  0.41954765E+09
     -191.4651966496      198.8724592987     1  0.39336700E+09
     -191.4649675067      197.7346072084     1  0.39239474E+09
     -191.4649485292      197.1977249533     1  0.40343748E+09
     -191.4646131826      200.3173871356     1  0.43358820E+09
     -191.4629511182      195.0231554803     1  0.40523423E+09
     -191.4626820667      197.3538830253     1  0.40769003E+09
     -191.4619679041      197.4297432100     1  0.40174197E+09
     -191.4610278546      196.2238658056     1  0.38551081E+09
     -191.4601800149      197.3699425013     1  0.40685169E+09
     -191.4597062911      197.5199687119     2  0.41761816E+09
     -191.4589315304      199.7954012980     1  0.41050292E+09
     -191.4583277960      200.2902210547     1  0.42370383E+09
     -191.4581649641      194.9777919085     1  0.39818853E+09
     -191.4579046374      196.7861516279     1  0.40598492E+09
     -191.4575595772      205.0877977233     2  0.41505126E+09
     -191.4572514616      195.0055575305     1  0.42041080E+09
     -191.4571866227      193.7111419736     1  0.38249540E+09
     -191.4569035359      193.1907688693     1  0.38170230E+09
     -191.4568991190      188.8258207679     2  0.39612466E+09
     -191.4565001637      196.3262086071     1  0.40624404E+09
     -191.4564854985      205.1189077831     2  0.41538094E+09
     -191.4556177568      197.0555964087     1  0.40480278E+09
     -191.4553859571      196.9680019466     1  0.42030372E+09
     -191.4550754154      200.7447777316     1  0.42642328E+09
     -191.4545605196      199.0709827103     1  0.39653926E+09
     -191.4540933657      196.7517989794     1  0.40027473E+09
     -191.4540810639      199.0804864502     1  0.42894460E+09
     -191.4538821459      197.6527468959     1  0.39692410E+09
     -191.4536883000      198.5065309820     2  0.39840929E+09
     -191.4535241606      199.4817891850     1  0.40913375E+09
     -191.4533259848      196.5999408815     1  0.40068523E+09
     -191.4530238207      194.7067819855     1  0.38162894E+09
     -191.4528835805      194.1938611932     2  0.37137957E+09
     -191.4520985433      193.2805587937     1  0.41045748E+09
     -191.4520037138      196.1391898565     1  0.40327523E+09
     -191.4515880395      190.5599689144     1  0.40130514E+09
     -191.4511927671      197.1031862290     1  0.40305308E+09
     -191.4511789346      194.3220723334     1  0.40025629E+09
     -191.4510837954      196.4110331421     1  0.43100841E+09
     -191.4506355495      197.6439060460     1  0.39599227E+09
     -191.4504772508      196.6413635900     1  0.38489447E+09
     -191.4503486207      198.5064259829     1  0.43533142E+09
     -191.4498756950      194.0911823397     2  0.37130773E+09
     -191.4498317969      198.7730762566     1  0.41782919E+09
     -191.4495058370      192.9301700897     1  0.39698836E+09
     -191.4490376258      200.5891417089     1  0.42217352E+09
     -191.4489809455      192.9725956961     1  0.37238426E+09
     -191.4482379159      195.4251589032     1  0.40133643E+09
     -191.4479300424      201.8166304811     2  0.39793173E+09
     -191.4476677067      197.0839729625     1  0.40306595E+09
     -191.4476434736      195.8285379749     1  0.41847750E+09
     -191.4474817371      196.8293584569     1  0.40108870E+09
     -191.4468851954      195.8772463128     1  0.39336221E+09
     -191.4465718707      195.8940729121     1  0.40721131E+09
     -191.4464025473      195.3190223085     1  0.40166061E+09
     -191.4462531633      196.9980260987     1  0.40987014E+09
     -191.4461010943      198.0528906516     1  0.40519100E+09
     -191.4458848028      196.3849820391     1  0.39685281E+09
     -191.4458082733      198.3730998844     1  0.40581795E+09
     -191.4439585225      197.2560568096     1  0.39739366E+09
     -191.4427004203      191.3211858483     2  0.37362836E+09
     -191.4424815854      196.0768782963     1  0.40796345E+09
     -191.4417479866      197.0065327432     1  0.37528459E+09
     -191.4410588452      193.6885372013     1  0.39239000E+09
     -191.4409105257      196.4063500501     1  0.40696677E+09
     -191.4404874943      204.6824178727     1  0.42724266E+09
     -191.4400785222      195.3982581094     1  0.41614234E+09
     -191.4400606265      198.0248909250     1  0.40679492E+09
     -191.4399542605      196.5381076458     1  0.40702035E+09
     -191.4394588804      204.8487579755     1  0.41930381E+09
     -191.4386773268      198.0189382895     1  0.40039766E+09
     -191.4386261835      205.0156352899     2  0.41345169E+09
     -191.4385767426      192.3727596873     1  0.39531591E+09
     -191.4385466643      196.0832802468     1  0.44590674E+09
     -191.4381892260      196.5474627031     2  0.41117312E+09
     -191.4381390916      197.8247136227     1  0.38893115E+09
     -191.4379825481      200.0325382027     1  0.43617807E+09
     -191.4375039205      193.6424058049     1  0.40107022E+09
     -191.4370646792      196.8489723349     1  0.39365963E+09
     -191.4369778400      193.2514739054     1  0.40596243E+09
     -191.4365164517      196.2120497115     1  0.40301638E+09
     -191.4360705596      193.8126542979     1  0.39361336E+09
     -191.4359089051      192.8723754600     1  0.40094545E+09
     -191.4356201150      197.9757521161     1  0.38621397E+09
     -191.4352109692      197.7571939280     1  0.41773290E+09
     -191.4351086342      196.9096485146     1  0.40751998E+09
     -191.4346831835      193.4822245054     1  0.40841856E+09
     -191.4345781850      195.9803139555     2  0.42432941E+09
     -191.4343984850      191.9218180838     1  0.44039617E+09
     -191.4341783844      204.5726903011     1  0.42884203E+09
     -191.4337314505      194.1352045628     2  0.37199855E+09
     -191.4335061945      195.9819832919     1  0.42332147E+09
     -191.4332952989      190.6325787267     2  0.39726005E+09
     -191.4332752881      194.8303073707     1  0.40412301E+09
     -191.4332703108      199.2744095261     1  0.41571598E+09
     -191.4328052396      199.9629275435     1  0.41831211E+09
     -191.4327267547      204.5241563953     1  0.43020051E+09
     -191.4325719022      196.7607540672     1  0.40203767E+09
     -191.4324010555      197.3197058171     1  0.41824051E+09
     -191.4321034181      195.1393854681     1  0.40406866E+09
     -191.4320643833      195.8322304050     1  0.42818167E+09
     -191.4319402687      200.4461091686     1  0.41024472E+09
     -191.4311865133      198.3096455164     1  0.40564260E+09
     -191.4308269497      197.4921289132     1  0.39717074E+09
     -191.4307156997      197.6824504108     1  0.41982373E+09
     -191.4303803670      199.2205336943     1  0.43076555E+09
     -191.4301385662      194.6003224227     1  0.44490412E+09
     -191.4300083551      193.9999639933     1  0.39870901E+09
     -191.4298362902      197.1562469009     1  0.39695202E+09
     -191.4298096617      196.6079295671     1  0.37481078E+09
     -191.4285134443      197.1452644179     1  0.41428580E+09
     -191.4278739409      197.1339800866     1  0.39404986E+09
     -191.4276608187      196.1129140510     1  0.39254197E+09
     -191.4266232345      194.4298882431     1  0.39295694E+09
     -191.4264098106      194.1574508285     1  0.41160074E+09
     -191.4263777216      200.3372780676     1  0.41376325E+09
     -191.4258416012      193.5657374727     1  0.40063029E+09
     -191.4256725054      193.7135588370     1  0.39374048E+09
     -191.4251751922      199.2527875483     1  0.41810291E+09
     -191.4248603170      198.2892835376     1  0.39664152E+09
     -191.4246398984      194.8901307417     1  0.40225877E+09
     -191.4241722057      200.1770858077     1  0.41386608E+09
     -191.4239213802      196.6593612776     1  0.38338109E+09
     -191.4233126026      198.1006058923     1  0.38748238E+09
     -191.4232785102      196.7979919848     1  0.37763258E+09
     -191.4232034228      192.3710942942     1  0.39187518E+09
     -191.4217556280      197.4111716861     1  0.39406063E+09
     -191.4216777327      197.6165411804     4  0.42473553E+09
     -191.4215598466      194.2281407160     1  0.43314820E+09
     -191.4211519981      195.1851797484     1  0.39651866E+09
     -191.4208617078      196.8613040594     1  0.39411069E+09
     -191.4208602631      198.3247226873     1  0.39266414E+09
     -191.4208082748      199.0837497432     1  0.39976413E+09
     -191.4203997161      195.0062758155     2  0.39688693E+09
     -191.4201248981      193.9803479387     1  0.39484595E+09
     -191.4196654999      196.7435884717     1  0.39322102E+09
     -191.4196018362      196.3935045350     1  0.40303344E+09
     -191.4192800594      195.7666128546     1  0.39743941E+09
     -191.4192446958      198.0240233042     1  0.39420866E+09
     -191.4191845823      194.4690100027     1  0.39579489E+09
     -191.4189644320      195.8104416058     1  0.42012055E+09
     -191.4188065523      197.1262193423     1  0.39310298E+09
     -191.4187962146      195.7586584707     1  0.39184036E+09
     -191.4187524222      198.6639191409     1  0.41191398E+09
     -191.4179481829      204.1548293279     1  0.43474337E+09
     -191.4174623425      202.8619064721     1  0.41614971E+09
     -191.4173786148      204.7023893208     1  0.42244893E+09
     -191.4171064085      197.4089623124     1  0.41221438E+09
     -191.4170639242      195.1478956742     1  0.40300867E+09
     -191.4170184362      196.7494156997     1  0.41710722E+09
     -191.4168394737      200.6215045775     1  0.40040309E+09
     -191.4167278536      198.0213650143     1  0.39772140E+09
     -191.4166022381      196.6628763475     1  0.40111048E+09
     -191.4162581621      197.8903141354     1  0.40719609E+09
     -191.4161113980      197.6594191953     1  0.40777329E+09
     -191.4158419197      195.1889608206     1  0.39605170E+09
     -191.4153780809      196.3234063977     1  0.39849618E+09
     -191.4152532641      196.3359336544     1  0.37698297E+09
     -191.4152475000      204.7494191518     1  0.42332590E+09
     -191.4149806110      194.7691439652     1  0.42425908E+09
     -191.4148849263      195.5514472954     1  0.41758681E+09
     -191.4146572155      198.0642672345     1  0.41100805E+09
     -191.4145807340      200.2397964372     1  0.43724173E+09
     -191.4136296333      196.4471728930     1  0.44791786E+09
     -191.4134809752      194.4364593614     1  0.40909553E+09
     -191.4134240679      198.3627771303     1  0.42689672E+09
     -191.4132561783      197.6709358046     1  0.40221178E+09
     -191.4126973778      192.1070024466     2  0.38620944E+09
     -191.4123859487      194.5823335027     1  0.41775265E+09
     -191.4121400381      197.2995228268     1  0.40506204E+09
     -191.4113405172      199.3340547023     1  0.39559559E+09
     -191.4112698488      195.8108255469     1  0.42452839E+09
     -191.4112342152      196.1780774488     1  0.39947058E+09
     -191.4109066282      203.2137154622     1  0.39794003E+09
     -191.4107374786      197.6748656970     2  0.39777827E+09
     -191.4105201951      200.9657237999     1  0.40197410E+09
     -191.4105163196      197.2685293147     1  0.42557181E+09
     -191.4104494185      194.4871890758     1  0.40154472E+09
     -191.4103241749      204.5489216363     1  0.42224586E+09
     -191.4099633100      196.3325438249     1  0.40706116E+09
     -191.4096850756      197.9072910696     1  0.41201918E+09
     -191.4093732511      198.1382509364     1  0.40921372E+09
     -191.4093455846      197.9564266822     1  0.44034148E+09
     -191.4091490610      196.8767389323     1  0.40087047E+09
     -191.4088624784      197.7932709991     1  0.41093908E+09
     -191.4085326655      200.2684587601     2  0.44979716E+09
     -191.4082089795      204.5160122212     1  0.42447919E+09
     -191.4075283647      200.3297639332     1  0.43815004E+09
     -191.4069918038      197.6165223279     1  0.41528320E+09
     -191.4068560395      194.8192644001     1  0.40200589E+09
     -191.4067476923      193.2933158328     1  0.40567091E+09
     -191.4063847421      194.8543330722     1  0.41719504E+09
     -191.4063669363      194.1307474395     1  0.43038219E+09
     -191.4062766953      197.1867437499     1  0.42531575E+09
     -191.4061428220      198.0170027761     1  0.40902454E+09
     -191.4060273348      200.2613573017     1  0.41922757E+09
     -191.4055620188      197.4488545624     1  0.40040369E+09
     -191.4055273757      189.0396225589     1  0.39707171E+09
     -191.4051208466      194.4283342319     1  0.40712556E+09
     -191.4048209149      196.6792954621     1  0.41502911E+09
     -191.4047514862      191.9414104968     1  0.40995342E+09
     -191.4047460737      204.5485675512     1  0.42832967E+09
     -191.4046897173      192.7100009244     1  0.40700813E+09
     -191.4043096373      196.4555695450     1  0.39940508E+09
     -191.4041167765      202.2391347178     1  0.43533193E+09
     -191.4040268265      201.5228860297     1  0.42894137E+09
     -191.4033002706      199.2583297002     1  0.41920979E+09
     -191.4031381813      195.6034304799     1  0.39749557E+09
     -191.4030964381      196.0485704434     1  0.43466340E+09
     -191.4029419153      197.4545705003     1  0.39786165E+09
     -191.4027186744      194.7847794813     1  0.42579799E+09
     -191.4026800182      195.5509876089     1  0.40817302E+09
     -191.4021848085      194.8925509358     1  0.41048714E+09
     -191.4020407817      190.1746151270     1  0.39503776E+09
     -191.4020065155      198.7479565363     1  0.41229685E+09
     -191.4018761691      196.3915782856     1  0.38464827E+09
     -191.4014189989      195.8312086692     2  0.41036422E+09
     -191.4013172621      197.5799099218     1  0.40152156E+09
     -191.4010716910      199.2094260949     1  0.40950061E+09
     -191.4009209261      195.3363988346     1  0.38836214E+09
     -191.4001778888      197.1331281174     1  0.40563574E+09
     -191.4001578878      199.2420578694     1  0.41799390E+09
     -191.4001531010      204.7326402823     1  0.40328308E+09
     -191.3997135236      197.2308147299     1  0.41339525E+09
     -191.3997086869      191.5764896804     1  0.40089158E+09
     -191.3996849035      194.6683640944     1  0.41708476E+09
     -191.3994682407      202.0996993748     1  0.41381892E+09
     -191.3990726877      196.2279616069     1  0.41798391E+09
     -191.3990274619      196.1832315178     1  0.41223914E+09
     -191.3987958881      204.1875809204     1  0.41954132E+09
     -191.3986665839      196.2195414840     1  0.42869046E+09
     -191.3986195813      204.7497102729     1  0.40366626E+09
     -191.3985673272      195.9962527501     1  0.39717270E+09
     -191.3985229382      193.0179906956     1  0.40727835E+09
     -191.3984929579      198.6417527533     1  0.41059911E+09
     -191.3984065312      198.2326819226     1  0.38515827E+09
     -191.3982423269      192.9323972421     1  0.40257549E+09
     -191.3980066832      197.1408596606     1  0.40088888E+09
     -191.3979136519      196.0293185958     1  0.40971182E+09
     -191.3978432524      199.8235916527     4  0.40594795E+09
     -191.3976602613      200.1275256385     1  0.41667986E+09
     -191.3975950868      194.0636580733     1  0.44195640E+09
     -191.3975499037      192.6718141736     2  0.39141484E+09
     -191.3975188206      197.7378329542     1  0.44227121E+09
     -191.3971582648      198.6126369511     1  0.40778310E+09
     -191.3971138108      199.3427995175     1  0.40390941E+09
     -191.3969366117      197.0899805112     1  0.40819019E+09
     -191.3967773730      197.3715828560     1  0.40788702E+09
     -191.3966764616      198.6724595341     1  0.42378886E+09
     -191.3963023942      192.6982876071     1  0.40337443E+09
     -191.3962719365      200.1051404408     1  0.40743327E+09
     -191.3962387879      196.0571368878     1  0.43824514E+09
     -191.3962330028      196.5237496899     1  0.40783891E+09
     -191.3960472932      200.6785858954     1  0.44642891E+09
     -191.3960359234      197.7412355626     1  0.42910747E+09
     -191.3956369183      196.4387202603     1  0.39425211E+09
     -191.3956048907      196.5763674289     1  0.42202332E+09
     -191.3952711051      198.6682301630     1  0.39818585E+09
     -191.3952664104      192.3855282872     1  0.39539624E+09
     -191.3952161113      194.5477912077     1  0.42492893E+09
     -191.3948794112      192.3225875509     1  0.41919824E+09
     -191.3947547089      200.6827895111     1  0.40175110E+09
     -191.3946267846      197.4912063268     1  0.43344776E+09
     -191.3945868568      196.1676502863     1  0.39663789E+09
     -191.3944780620      198.8193918912     1  0.39832387E+09
     -191.3944385716      196.0163202392     1  0.40722920E+09
     -191.3943827298      196.1921191799     1  0.39801556E+09
     -191.3939723804      197.6294287924     1  0.40286405E+09
     -191.3938951151      194.4658818720     1  0.43058374E+09
     -191.3938414138      195.5986703423     1  0.42435090E+09
     -191.3936688811      194.0606920341     1  0.40680985E+09
     -191.3935535969      198.7095395919     1  0.41364870E+09
     -191.3931840704      195.8175698752     1  0.43146516E+09
     -191.3931423919      200.8427370853     1  0.44327767E+09
     -191.3931335958      199.3199090597     1  0.42546640E+09
     -191.3924284980      195.5202336375     1  0.38105700E+09
     -191.3923593648      197.7448563117     1  0.42591447E+09
     -191.3923549764      197.5029070057     1  0.40944031E+09
     -191.3922196263      196.9850362830     1  0.38581475E+09
     -191.3920455852      199.4472028294     1  0.41770137E+09
     -191.3919150156      196.1191561610     1  0.41527179E+09
     -191.3918194066      197.1795249689     1  0.41081808E+09
     -191.3915072420      192.6171319324     1  0.40575057E+09
     -191.3912240060      198.3140538597     2  0.38066058E+09
     -191.3911968948      199.0426173081     1  0.42010117E+09
     -191.3911926156      198.3360552974     1  0.41435494E+09
     -191.3910037607      199.4196099382     1  0.40567403E+09
     -191.3909121646      197.1959715833     1  0.39605313E+09
     -191.3908565779      199.3199117472     1  0.41306919E+09
     -191.3907203425      197.5167699327     1  0.42390937E+09
     -191.3906432587      195.8253498377     1  0.41004857E+09
     -191.3906100545      202.2103011661     1  0.39583993E+09
     -191.3905136445      196.6770365444     1  0.39389753E+09
     -191.3903407954      198.6094743827     1  0.40733744E+09
     -191.3902862282      196.5245880130     1  0.41040793E+09
     -191.3897148239      195.7962187032     1  0.39167687E+09
     -191.3894813146      199.7855202401     1  0.41295774E+09
     -191.3894382867      192.3934714986     1  0.40123775E+09
     -191.3893920447      202.6057721640     1  0.40280716E+09
     -191.3892663372      200.0174907656     1  0.39904809E+09
     -191.3892031171      198.2877905093     1  0.38811145E+09
     -191.3889911375      190.8880698490     1  0.43313556E+09
     -191.3889543021      191.9727388891     1  0.40569564E+09
     -191.3885957296      198.4867770581     1  0.42783212E+09
     -191.3885398590      196.6485536627     1  0.40580320E+09
     -191.3884846380      204.6324881344     1  0.41922566E+09
     -191.3883077206      194.9858838711     1  0.40455850E+09
     -191.3882572655      193.4993986744     1  0.39371588E+09
     -191.3880977258      192.8562545898     1  0.42612768E+09
     -191.3880374855      201.2621165007     2  0.40849037E+09
     -191.3877988138      195.9532726353     1  0.39818999E+09
     -191.3877589409      200.4346481471     2  0.44594224E+09
     -191.3874894566      194.3124891610     1  0.40661504E+09
     -191.3874405100      195.0194100836     1  0.41535640E+09
     -191.3872080675      196.8244934005     1  0.41109587E+09
     -191.3871450670      194.1757460862     1  0.39877667E+09
     -191.3868563492      200.7468605725     1  0.39310651E+09
     -191.3866883064      197.8181935238     1  0.40267709E+09
     -191.3866839190      195.3633059679     1  0.42644963E+09
     -191.3865107148      194.6723668635     1  0.41243533E+09
     -191.3864178335      197.1366344192     1  0.40416079E+09
     -191.3864167275      197.3823003513     1  0.39404934E+09
     -191.3863296478      196.9943229684     1  0.39696543E+09
     -191.3861151681      198.4209199774     1  0.38799371E+09
     -191.3857676874      198.8300691601     1  0.40693459E+09
     -191.3853970127      204.2615130387     1  0.42235189E+09
     -191.3852621141      196.4840669704     1  0.41187728E+09
     -191.3850177822      199.4628770151     1  0.42852164E+09
     -191.3849992788      197.5185469750     1  0.42504674E+09
     -191.3849630337      193.9159303846     1  0.40025434E+09
     -191.3847422342      198.7621440530     1  0.41591117E+09
     -191.3847206666      200.0748300133     1  0.42391717E+09
     -191.3846642724      195.2453903823     1  0.40786627E+09
     -191.3844778345      204.4381560327     1  0.42704384E+09
     -191.3844335113      194.3929315872     1  0.40418461E+09
     -191.3842731972      193.5773951286     1  0.40748763E+09
     -191.3842508678      195.9925500305     1  0.40881144E+09
     -191.3839837713      197.3543654329     1  0.42418935E+09
     -191.3833147568      196.3763159709     1  0.40477921E+09
     -191.3830455843      196.2376660275     1  0.41376592E+09
     -191.3828855904      195.7322242044     1  0.41678558E+09
     -191.3828787514      194.5043088154     1  0.41708346E+09
     -191.3828641789      192.6130169621     1  0.40700778E+09
     -191.3828303120      194.9631997150     1  0.40950505E+09
     -191.3826493454      197.1932082169     1  0.42973076E+09
     -191.3826095597      197.5992253118     1  0.42547048E+09
     -191.3825655131      199.0371682713     1  0.41398932E+09
     -191.3825455978      196.0631849243     1  0.38488173E+09
     -191.3825403273      196.2994986355     1  0.40665322E+09
     -191.3822756392      195.8030829049     1  0.39786570E+09
     -191.3822036669      195.2523047018     1  0.39384356E+09
     -191.3821638545      201.8530482570     1  0.40081719E+09
     -191.3820929268      197.2918283278     1  0.38343283E+09
     -191.3820540001      202.9113231810     1  0.40344461E+09
     -191.3820109499      198.7856821222     1  0.38835843E+09
     -191.3819605084      194.5226211843     1  0.39473201E+09
     -191.3819122569      202.3195027834     1  0.43256804E+09
     -191.3819053413      198.3565511490     1  0.40013085E+09
     -191.3818847851      195.7087045372     1  0.40227950E+09
     -191.3818428927      197.6571665221     1  0.41372599E+09
     -191.3817015597      196.3352240407     1  0.41201078E+09
     -191.3815918356      194.7450702976     1  0.40434611E+09
     -191.3815802892      198.0929957202     1  0.42453545E+09
     -191.3814662581      194.1325896209     1  0.42127490E+09
     -191.3814361294      201.4251640614     1  0.43703119E+09
     -191.3812403386      198.4981153740     1  0.40379929E+09
     -191.3811598920      196.8286434225     1  0.40570501E+09
     -191.3810946994      196.3023907452     1  0.41600943E+09
     -191.3810300191      195.2388372928     1  0.40495915E+09
     -191.3810165692      196.9968300225     1  0.39714654E+09
     -191.3809463509      196.0055473442     1  0.42773420E+09
     -191.3809076055      196.6618527017     1  0.38581050E+09
     -191.3807896010      202.1870343043     2  0.41467942E+09
     -191.3807632147      196.5067716903     1  0.40598721E+09
     -191.3807280544      196.9671412710     1  0.39643299E+09
     -191.3807067201      194.7609380944     1  0.41290262E+09
     -191.3806607562      197.3195380913     1  0.39366069E+09
     -191.3805651393      196.0123121101     1  0.39887088E+09
     -191.3803919193      196.7657066835     1  0.42985871E+09
     -191.3803192884      192.7529684024     1  0.40253025E+09
     -191.3803142992      195.5007854377     1  0.39107347E+09
     -191.3802901754      196.7961161607     1  0.39549307E+09
     -191.3800909902      204.3778470370     1  0.41547102E+09
     -191.3798671691      195.8047852602     1  0.39402340E+09
     -191.3798263694      200.8369699514     2  0.42856096E+09
     -191.3796952812      195.8457958980     1  0.40793136E+09
     -191.3796409266      197.7458675841     1  0.40189681E+09
     -191.3792636367      196.9307146245     1  0.40945454E+09
     -191.3790603964      196.6014251253     1  0.40388111E+09
     -191.3789842562      200.7307035385     1  0.43478604E+09
     -191.3789499758      192.6846654523     1  0.39565940E+09
     -191.3789273449      202.9847113488     1  0.40367792E+09
     -191.3788915216      200.5061656112     1  0.39815526E+09
     -191.3788629154      195.5063752603     1  0.43192576E+09
     -191.3786314246      196.9577041296     1  0.41840750E+09
     -191.3784455664      197.0945829200     1  0.43122224E+09
     -191.3784218940      197.9910795429     1  0.43048848E+09
     -191.3783326718      195.5675709392     1  0.43030972E+09
     -191.3782761716      197.6345602662     1  0.39904056E+09
     -191.3777829894      198.9285772618     1  0.41781839E+09
     -191.3775833972      197.5562823384     1  0.43308470E+09
     -191.3775780622      198.5479305943     1  0.40800105E+09
     -191.3774835342      197.6615390657     1  0.37983261E+09
     -191.3774575613      196.3478940075     1  0.41409744E+09
     -191.3774458226      201.4029425666     1  0.45336926E+09
     -191.3772981188      198.0373327187     1  0.42056151E+09
     -191.3772382373      195.4139995691     1  0.41382092E+09
     -191.3771291193      197.7560343251     1  0.41757059E+09
     -191.3769422761      199.4717885939     1  0.42081549E+09
     -191.3768905478      196.1739419748     1  0.38894493E+09
     -191.3768559476      197.2515198955     1  0.42952408E+09
     -191.3768268237      197.4824084400     1  0.42891581E+09
     -191.3767957216      199.9049400874     1  0.43143081E+09
     -191.3767817992      199.7182679623     1  0.42711647E+09
     -191.3766626924      200.2010744817     1  0.43430913E+09
     -191.3766340359      193.1081801345     1  0.40651762E+09
     -191.3766256060      200.5962641554     1  0.44422795E+09
     -191.3766186353      204.1224644538     1  0.41912659E+09
     -191.3765833592      197.0229973710     1  0.40351338E+09
     -191.3764936394      196.7352260311     1  0.38254199E+09
     -191.3764643514      197.2588391026     1  0.39946109E+09
     -191.3764268837      196.2416291962     1  0.40030174E+09
     -191.3764097851      196.8839981485     1  0.39663060E+09
     -191.3762848472      195.0012831782     1  0.43402413E+09
     -191.3762002392      195.9563168374     1  0.39208835E+09
     -191.3761799399      196.9449450310     1  0.41507050E+09
     -191.3760700094      204.7520536131     1  0.43841795E+09
     -191.3759658862      196.5572128289     1  0.41146998E+09
     -191.3758483538      191.9053690666     1  0.40177606E+09
     -191.3758203745      202.8051372236     1  0.40184373E+09
     -191.3758099617      193.4622315055     1  0.41172596E+09
     -191.3753984063      195.0460217766     1  0.41316079E+09
     -191.3753305077      197.1821699037     1  0.41650396E+09
     -191.3752588642      195.0267325017     1  0.41388028E+09
     -191.3752389669      198.8193481149     1  0.42326724E+09
     -191.3751491969      195.4456560621     1  0.39768740E+09
     -191.3750838316      192.9455406675     1  0.44118947E+09
     -191.3750586765      197.1199092506     1  0.39841849E+09
     -191.3749911395      197.8256652345     1  0.41171439E+09
     -191.3748404067      197.7619127220     1  0.39736151E+09
     -191.3748393224      196.9044006725     1  0.43713703E+09
     -191.3747770798      194.7702652922     1  0.41657042E+09
     -191.3747693354      196.6965275684     1  0.41990560E+09
     -191.3746479935      197.2496742908     1  0.40674052E+09
     -191.3746435473      196.0101944027     1  0.41288297E+09
     -191.3744818038      194.3592793316     1  0.40483731E+09
     -191.3742607822      196.6084530061     1  0.44637622E+09
     -191.3741566254      192.2384331970     1  0.42879117E+09
     -191.3741303632      194.8845852350     1  0.41244020E+09
     -191.3740469157      196.9913553241     1  0.38626675E+09
     -191.3738030577      199.2627772816     1  0.41525049E+09
     -191.3736817302      204.6446886430     1  0.43287437E+09
     -191.3736429659      197.4780511111     1  0.40347086E+09
     -191.3735984018      198.7072329512     1  0.40499461E+09
     -191.3735124732      196.1039965309     1  0.39934055E+09
     -191.3733359783      194.9858690107     1  0.41570071E+09
     -191.3732288882      197.3780930850     1  0.39967239E+09
     -191.3731792121      198.7573528267     1  0.41569712E+09
     -191.3731021170      195.1103430874     1  0.38521863E+09
     -191.3729845626      195.4189759994     1  0.42157255E+09
     -191.3729443410      193.3027891528     1  0.39733616E+09
     -191.3728713600      198.9150696294     1  0.41283668E+09
     -191.3728246220      196.0457659385     1  0.38308469E+09
     -191.3727800480      202.6023970219     1  0.41446153E+09
     -191.3727754073      205.0776925293     1  0.40087276E+09
     -191.3726608058      195.9467457698     1  0.42126173E+09
     -191.3726012183      200.5467209986     1  0.41821794E+09
     -191.3725828674      191.2250388529     1  0.39358294E+09
     -191.3724423558      194.7241759171     1  0.40832522E+09
     -191.3724162698      198.0893475176     1  0.41466983E+09
     -191.3722292476      193.4086044395     1  0.38905338E+09
     -191.3722127022      197.1002778791     1  0.41303644E+09
     -191.3721396069      195.0697070584     1  0.40451156E+09
     -191.3720839250      193.7107103337     1  0.40189285E+09
     -191.3720388419      195.8058635144     1  0.38273647E+09
     -191.3720301608      201.4868738981     1  0.41810187E+09
     -191.3719688072      196.5593667324     1  0.39608340E+09
     -191.3719660364      194.0228658983     1  0.39366566E+09
     -191.3717696225      199.6882935724     1  0.43199442E+09
     -191.3717401371      196.7455597440     1  0.41099321E+09
     -191.3716894645      193.9121290567     1  0.40083376E+09
     -191.3716590093      193.6378225611     1  0.39490188E+09
     -191.3715983277      204.6596355476     1  0.43796161E+09
     -191.3715833588      198.5824359151     1  0.41497339E+09
     -191.3714633726      195.7074552074     1  0.43045098E+09
     -191.3714551750      196.7901499178     1  0.42257132E+09
     -191.3714323330      196.7628225375     1  0.42192195E+09
     -191.3714185501      196.2009835628     1  0.39973210E+09
     -191.3713521674      200.0571413424     1  0.43269118E+09
     -191.3712303966      199.1128577403     1  0.40153335E+09
     -191.3711605495      199.4007559858     1  0.40621884E+09
     -191.3711081202      198.1762398378     1  0.42153111E+09
     -191.3711064632      196.1723903765     1  0.40803879E+09
     -191.3707776942      202.7599134493     1  0.40211198E+09
     -191.3706519629      204.2111584747     1  0.41761789E+09
     -191.3705809803      197.4860768540     1  0.40760078E+09
     -191.3705603963      192.5887931720     1  0.39648210E+09
     -191.3705406816      197.9864964110     1  0.38702915E+09
     -191.3704865417      197.2583388886     1  0.44337326E+09
     -191.3704777070      197.0928248620     1  0.41951449E+09
     -191.3703671485      200.6705938344     1  0.44399165E+09
     -191.3703458185      199.6561053609     1  0.42754016E+09
     -191.3701665592      201.9954747825     2  0.45018008E+09
     -191.3700345017      196.9163794001     1  0.40065491E+09
     -191.3699907990      199.9877524828     1  0.43540918E+09
     -191.3699266142      197.4855622927     1  0.40858820E+09
     -191.3698399708      199.3442221898     1  0.44240313E+09
     -191.3695910454      194.3579991958     1  0.42984304E+09
     -191.3695170650      198.6917807407     1  0.43581641E+09
     -191.3693713668      196.7003330694     1  0.41749043E+09
     -191.3693621465      195.5967782443     1  0.42000576E+09
     -191.3692298582      190.7450600236     1  0.40341154E+09
     -191.3692119135      196.1356844202     1  0.40403279E+09
     -191.3689634740      191.4391237226     1  0.39550871E+09
     -191.3689023958      193.3662545137     1  0.39736332E+09
     -191.3686063799      194.8085723933     1  0.41005796E+09
     -191.3685587639      198.1720179532     1  0.42056354E+09
     -191.3684950688      197.4333672411     1  0.43079836E+09
     -191.3684711869      195.4183926124     1  0.38546780E+09
     -191.3684563822      195.6771804311     1  0.41465409E+09
     -191.3684357425      199.5922371430     1  0.43311653E+09
     -191.3684176731      197.4455183864     1  0.39935133E+09
     -191.3681253171      195.0909164105     1  0.39572549E+09
     -191.3680879342      196.8214675094     1  0.39242064E+09
     -191.3680396257      197.4052175810     2  0.39168749E+09
     -191.3680193595      197.6876754083     1  0.40046296E+09
     -191.3677870022      196.1241770062     1  0.41030782E+09
     -191.3677504451      199.0053980061     1  0.39119938E+09
     -191.3676656305      198.8006972022     1  0.41627191E+09
     -191.3675837245      196.5722908027     1  0.43703901E+09
     -191.3675628311      204.3727545021     1  0.41999522E+09
     -191.3675006494      196.0184107381     1  0.42239247E+09
     -191.3674767663      194.9355261213     1  0.42140911E+09
     -191.3674591044      197.6001573552     1  0.38688677E+09
     -191.3674551986      202.5812576648     1  0.41564506E+09
     -191.3674442931      201.8755332189     1  0.42274558E+09
     -191.3672003024      196.4717018152     1  0.42551353E+09
     -191.3671679245      191.4668179308     1  0.40474634E+09
     -191.3670789657      203.0275346364     1  0.40113911E+09
     -191.3668006238      193.0283457035     1  0.42558265E+09
     -191.3666451930      194.6658335877     1  0.40012319E+09
     -191.3665404425      200.5252413139     1  0.39181302E+09
     -191.3664882511      200.5264320033     1  0.40358933E+09
     -191.3664872234      196.2608255359     1  0.42458595E+09
     -191.3664331513      200.8188430551     1  0.42446326E+09
     -191.3664169730      193.4558687414     1  0.41215085E+09
     -191.3662501176      196.5073848457     1  0.40543128E+09
     -191.3660945117      201.9725217483     2  0.46098134E+09
     -191.3660670479      192.6792024716     1  0.41737662E+09
     -191.3658713294      195.2777215267     1  0.41104342E+09
     -191.3658422993      197.1863958647     1  0.41887614E+09
     -191.3658089217      198.0371412301     1  0.42435614E+09
     -191.3657836735      199.0741068777     1  0.42344271E+09
     -191.3657182029      204.5130903637     1  0.41801273E+09
     -191.3654763088      198.7431415555     1  0.40325502E+09
     -191.3653669101      192.5030056192     1  0.39602206E+09
     -191.3651696863      192.3482655911     1  0.41715622E+09
     -191.3650002752      194.2322484561     1  0.39409127E+09
     -191.3649496723      197.4420798340     1  0.43222221E+09
     -191.3649197295      196.5824056888     1  0.41605116E+09
     -191.3648999330      197.7146875269     1  0.39207733E+09
     -191.3648937887      192.4333664199     1  0.40163865E+09
     -191.3648565759      196.4601971566     1  0.39700336E+09
     -191.3647990373      202.8563700638     1  0.41350068E+09
     -191.3647218691      192.9996861147     1  0.39316487E+09
     -191.3645789641      195.9833056993     1  0.39536669E+09
     -191.3644682433      197.3358925650     1  0.41213979E+09
     -191.3643896763      196.8115478215     1  0.39025164E+09
     -191.3643077759      198.3324956766     1  0.41556145E+09
     -191.3640797315      196.8311397771     2  0.39385864E+09
     -191.3640615829      195.0870483826     2  0.38673853E+09
     -191.3640261385      196.5661067413     1  0.40841987E+09
     -191.3639480925      197.8993680349     1  0.42794265E+09
     -191.3639370278      196.6824428060     1  0.41550046E+09
     -191.3638936051      196.2957236698     1  0.42171303E+09
     -191.3638109486      192.0154149370     1  0.39963498E+09
     -191.3637924082      199.2018113330     2  0.40390645E+09
     -191.3637537668      200.4105319382     2  0.43522119E+09
     -191.3636610307      204.4445656777     1  0.42350520E+09
     -191.3634152995      197.7540240669     1  0.42847254E+09
     -191.3632363980      200.8376751204     1  0.43277382E+09
     -191.3629659198      194.3568844713     1  0.42053321E+09
     -191.3628831007      201.7439863453     1  0.40594979E+09
     -191.3626274469      194.2426980768     1  0.42899517E+09
     -191.3625892443      198.5923624172     1  0.40503367E+09
     -191.3625398744      191.9027992954     1  0.44719221E+09
     -191.3624206568      197.0902503207     1  0.42148489E+09
     -191.3624041903      196.6630792819     1  0.40287489E+09
     -191.3623556228      196.3321038093     1  0.42312097E+09
     -191.3622653592      197.1444293807     1  0.40256031E+09
     -191.3622201290      195.7067118790     1  0.42302887E+09
     -191.3621952683      196.0409903784     1  0.40561207E+09
     -191.3620839134      196.7558646462     1  0.39823457E+09
     -191.3620693543      194.9142723390     1  0.39917307E+09
     -191.3620628027      191.5264283166     1  0.40456951E+09
     -191.3620400514      197.6209555736     1  0.39522377E+09
     -191.3619757730      196.3734381261     1  0.40796766E+09
     -191.3619450057      197.5203043231     1  0.39631281E+09
     -191.3619078126      197.4943955745     1  0.41590012E+09
     -191.3617726333      194.6009520124     1  0.39934897E+09
     -191.3617573822      197.5243052664     1  0.40551859E+09
     -191.3617018854      194.4125210048     1  0.42800622E+09
     -191.3616903564      197.8205007221     1  0.42576821E+09
     -191.3616293647      195.4553297942     1  0.41412429E+09
     -191.3615587746      196.7079294897     1  0.40981867E+09
     -191.3615382526      193.6934173683     1  0.39812267E+09
     -191.3613434123      197.8267138328     1  0.41943195E+09
     -191.3613383183      196.1572954535     1  0.43478625E+09
     -191.3612857395      195.2145686351     1  0.41841720E+09
     -191.3612321313      196.6843281296     1  0.44046678E+09
     -191.3612147066      195.3694757187     1  0.39331728E+09
     -191.3610709139      201.9204859454     2  0.39822329E+09
     -191.3610607147      196.2672258653     1  0.39722215E+09
     -191.3609655762      194.1575896374     1  0.39890010E+09
     -191.3608806312      198.2760883834     1  0.42201196E+09
     -191.3607855566      193.0827913380     1  0.42188867E+09
     -191.3607815564      194.9015512665     1  0.41447435E+09
     -191.3606113629      196.6698310197     1  0.41400988E+09
     -191.3605829926      194.1861630664     1  0.41662270E+09
     -191.3605603249      197.0596178489     1  0.40600233E+09
     -191.3605111358      204.4237813189     1  0.42171406E+09
     -191.3604851002      197.6231602162     1  0.41978186E+09
     -191.3604616636      196.6588941583     1  0.40424033E+09
     -191.3604582300      198.0688471033     1  0.42211179E+09
     -191.3603662416      198.4635310733     1  0.42877957E+09
     -191.3603571569      191.8621296758     1  0.40117920E+09
     -191.3603469645      197.2482632706     1  0.39589432E+09
     -191.3603190079      202.2228219156     1  0.42634608E+09
     -191.3603174548      197.9145090377     1  0.40873311E+09
     -191.3602520751      195.4415970047     1  0.41478997E+09
     -191.3602501425      193.7551117346     1  0.42681586E+09
     -191.3600189704      193.5324211679     1  0.43348393E+09
     -191.3599654426      201.8968837931     1  0.42656377E+09
     -191.3598870475      195.4775820505     1  0.41292110E+09
     -191.3598579695      195.0240163380     1  0.41961674E+09
     -191.3598368566      195.4177243365     1  0.39831653E+09
     -191.3598262925      195.5375791111     1  0.43017624E+09
     -191.3597866043      194.6471600661     1  0.42242319E+09
     -191.3597556782      193.0356502307     1  0.43686938E+09
     -191.3596049126      197.6683420268     1  0.42504665E+09
     -191.3595958275      202.6961625151     1  0.40423339E+09
     -191.3595554372      196.3185040228     1  0.39469499E+09
     -191.3594400915      195.5612398325     1  0.39731844E+09
     -191.3593928616      191.7475944192     1  0.41754955E+09
     -191.3593677129      198.2954410224     1  0.42960388E+09
     -191.3593262930      193.6598140613     2  0.41698731E+09
     -191.3592641435      198.3478748514     1  0.39527885E+09
     -191.3591111792      195.3195679926     1  0.42344460E+09
     -191.3590875137      198.1922325463     1  0.40940008E+09
     -191.3590606678      192.3587448992     1  0.43854831E+09
     -191.3589761612      196.0377426144     1  0.40772963E+09
     -191.3588694835      196.9603048930     1  0.43834447E+09
     -191.3587775731      198.4681123438     1  0.41714935E+09
     -191.3586969614      196.0728028582     1  0.42993432E+09
     -191.3586418572      195.6361437481     1  0.42137976E+09
     -191.3586115270      197.0977979086     1  0.40727021E+09
     -191.3585749329      197.3756939687     1  0.41542093E+09
     -191.3585166814      194.9356321074     1  0.42249972E+09
     -191.3584770609      200.4264698898     1  0.41193831E+09
     -191.3584721485      201.5643036912     1  0.39908228E+09
     -191.3584499101      191.9596368118     1  0.40510646E+09
     -191.3583145691      202.3037731888     1  0.41184476E+09
     -191.3583027246      202.4147034491     1  0.42040444E+09
     -191.3582151189      194.9849519383     1  0.42369908E+09
     -191.3581736943      195.1517891103     1  0.40430704E+09
     -191.3580354157      199.2123453807     1  0.45192389E+09
     -191.3580045975      194.9557583039     1  0.42318490E+09
     -191.3579669829      196.3333659432     1  0.40436598E+09
     -191.3579593694      195.8175060679     1  0.41728489E+09
     -191.3578832636      196.6504832146     1  0.39153809E+09
     -191.3578343175      192.2981269789     1  0.40496622E+09
     -191.3575626409      196.4336974883     1  0.39377096E+09
     -191.3575264193      203.9244351373     1  0.43933648E+09
     -191.3575006737      197.9029584462     1  0.40029372E+09
     -191.3574220953      194.1415371237     1  0.38110628E+09
     -191.3574106378      196.1449914412     1  0.41987179E+09
     -191.3572756594      198.3243444476     1  0.40516766E+09
     -191.3571694519      199.1917094473     1  0.39605108E+09
     -191.3571123160      197.3624119620     1  0.41043441E+09
     -191.3570148883      202.8240964549     1  0.41900910E+09
     -191.3569491791      192.7616929255     1  0.40198275E+09
     -191.3569050437      195.9111122363     1  0.39069614E+09
     -191.3569022328      197.6037171010     1  0.41403907E+09
     -191.3569001874      192.0715459914     1  0.41889569E+09
     -191.3568792884      197.0121603219     1  0.40681358E+09
     -191.3568138249      194.5904109168     1  0.39721777E+09
     -191.3568087033      195.8588783987     1  0.43248499E+09
     -191.3568062594      201.9287557590     1  0.42863501E+09
     -191.3568027090      194.0170335444     1  0.40432217E+09
     -191.3567652481      195.8737828615     1  0.40475865E+09
     -191.3567328502      195.6265262794     1  0.41828551E+09
     -191.3567182774      199.5005201525     1  0.43404257E+09
     -191.3567005953      201.3166837429     1  0.42399260E+09
     -191.3565790030      197.3464135402     1  0.39501449E+09
     -191.3564121207      194.7187855562     1  0.39767574E+09
     -191.3563417345      204.4319049201     1  0.42620997E+09
     -191.3563233465      196.1949575551     1  0.39912172E+09
     -191.3562203951      201.1689099466     1  0.40025878E+09
     -191.3561839854      197.5132822602     1  0.42582653E+09
     -191.3561497289      196.2507580493     1  0.41177959E+09
     -191.3561328176      197.0473961926     1  0.41470237E+09
     -191.3561267945      192.7147154365     1  0.40581272E+09
     -191.3561154112      199.0904796974     1  0.43313757E+09
     -191.3559865284      197.8588554227     1  0.39649703E+09
     -191.3557436408      196.4073415116     1  0.41428393E+09
     -191.3556543535      195.6227238591     1  0.41192982E+09
     -191.3554297298      202.7911262416     1  0.44253956E+09
     -191.3553407099      199.6909415017     1  0.43618096E+09
     -191.3553111284      192.9096938334     1  0.43910441E+09
     -191.3552623819      197.3919188869     1  0.41080764E+09
     -191.3552597148      188.8423694219     1  0.40820450E+09
     -191.3551147158      196.1718155278     1  0.41835759E+09
     -191.3550890211      197.2834487363     1  0.41504237E+09
     -191.3550559178      195.4038664347     1  0.39829384E+09
     -191.3549434475      195.7585108406     1  0.39191464E+09
     -191.3547564713      195.7543284927     1  0.39757939E+09
     -191.3546821415      190.0064735285     1  0.40473917E+09
     -191.3546563661      195.2769579934     1  0.39158087E+09
     -191.3545167320      194.4487183564     1  0.42115592E+09
     -191.3544749993      196.5171504129     1  0.39334991E+09
     -191.3544570362      192.6203041246     1  0.40166889E+09
     -191.3543893641      192.0755267646     1  0.38055077E+09
     -191.3542058961      195.5749844556     1  0.40172890E+09
     -191.3541791976      193.4562346178     2  0.37895642E+09
     -191.3541458525      195.1176599841     1  0.41107355E+09
     -191.3541396216      189.4925356259     1  0.39903283E+09
     -191.3541283360      200.3986589930     2  0.43561172E+09
     -191.3540932675      201.4950673261     1  0.40229944E+09
     -191.3540036335      203.1070419705     1  0.41299885E+09
     -191.3539861905      196.8256632565     1  0.41568111E+09
     -191.3539707340      193.7514805962     1  0.38495655E+09
     -191.3539525145      193.8080880180     1  0.43257298E+09
     -191.3537953014      195.8392339984     1  0.41936293E+09
     -191.3536257552      195.3257388754     1  0.40604677E+09
     -191.3534423871      196.4148697030     2  0.41009636E+09
     -191.3533879303      192.8787264493     1  0.41696794E+09
     -191.3533668478      195.7799161361     1  0.38498834E+09
     -191.3532730662      191.6190286293     1  0.40332433E+09
     -191.3532675555      193.8142023062     1  0.38319464E+09
     -191.3532432865      196.6959149219     1  0.40146802E+09
     -191.3532358036      196.0314906348     1  0.41981633E+09
     -191.3531308370      194.6905380332     1  0.42694053E+09
     -191.3531223314      197.2622371874     2  0.41110578E+09
     -191.3530676710      194.7469787101     1  0.39622184E+09
     -191.3530236213      200.3882544038     1  0.43324554E+09
     -191.3529399603      196.5729138583     1  0.41241048E+09
     -191.3529268549      191.7101418022     1  0.39984887E+09
     -191.3527091981      201.5944725566     1  0.43871387E+09
     -191.3526902762      201.1715392663     1  0.39819759E+09
     -191.3526344885      204.2848842672     1  0.41503660E+09
     -191.3525253829      195.7382865297     1  0.40901571E+09
     -191.3523987370      196.4587248127     1  0.40933840E+09
     -191.3523471706      195.2979444601     1  0.40948560E+09
     -191.3523102788      195.4759389605     1  0.42669966E+09
     -191.3522577740      202.7514551125     1  0.39945255E+09
     -191.3522397553      202.6694067322     1  0.40411787E+09
     -191.3522105561      196.2367779475     1  0.39813501E+09
     -191.3522050001      198.6160324428     1  0.43163993E+09
     -191.3521639565      194.9882925918     1  0.41748635E+09
     -191.3521413290      193.1865759458     1  0.41458864E+09
     -191.3520536869      201.2486693185     1  0.41864457E+09
     -191.3519651676      195.8689801541     1  0.40195745E+09
     -191.3519617367      204.3818991707     1  0.42260744E+09
     -191.3518642933      197.5433717066     1  0.39862634E+09
     -191.3517819662      201.9509902381     2  0.40549459E+09
     -191.3517072823      193.2333001524     1  0.39422385E+09
     -191.3516257737      196.5222840160     1  0.42530997E+09
     -191.3515711757      196.9448354662     1  0.39188891E+09
     -191.3514330576      190.6068621182     1  0.39908945E+09
     -191.3513840635      194.5113772605     1  0.41648780E+09
     -191.3513559147      193.4353332764     1  0.38554893E+09
     -191.3513180035      202.8194226076     1  0.40615666E+09
     -191.3511211923      195.5978169374     1  0.39847665E+09
     -191.3511134992      195.0925225503     1  0.38611821E+09
     -191.3509851770      200.8115442927     1  0.43215403E+09
     -191.3509651297      192.1574965628     1  0.42268033E+09
     -191.3508270767      196.3456620807     1  0.41004309E+09
     -191.3508136253      194.1596647977     1  0.39913751E+09
     -191.3507489094      200.4754334471     1  0.44158395E+09
     -191.3506266496      195.9954439358     1  0.40239039E+09
     -191.3506003319      193.4540989854     1  0.41557302E+09
     -191.3505791478      204.5548461422     1  0.43974869E+09
     -191.3505681841      195.4577709340     1  0.39710739E+09
     -191.3505504741      198.4534690753     1  0.39611647E+09
     -191.3505009196      193.1338278953     1  0.40715681E+09
     -191.3504932694      192.2015703995     1  0.40563985E+09
     -191.3504706272      194.8472531389     1  0.41213601E+09
     -191.3504685498      200.4136475615     1  0.41738980E+09
     -191.3504486633      195.7664137131     1  0.41429601E+09
     -191.3504321323      189.9751363726     1  0.39843064E+09
     -191.3504123632      197.1661376765     1  0.39614779E+09
     -191.3503886627      195.3475188674     1  0.42877236E+09
     -191.3503739719      196.3170748613     1  0.41967181E+09
     -191.3502746511      197.6481699761     1  0.43653540E+09
     -191.3502157935      200.9925209022     1  0.40000601E+09
     -191.3502136782      194.0578456910     1  0.41201166E+09
     -191.3501570663      198.1393970809     1  0.41857265E+09
     -191.3501450257      197.2447647756     1  0.42389233E+09
     -191.3499242610      196.9810438879     1  0.40589557E+09
     -191.3498968144      202.3957403055     1  0.40827187E+09
     -191.3496246606      196.0688086881     1  0.42015611E+09
     -191.3495115792      189.0122465080     1  0.40470811E+09
     -191.3493685480      195.6655221886     1  0.39574960E+09
     -191.3492992609      190.9278009264     1  0.40417472E+09
     -191.3492769851      201.7997508903     1  0.41329846E+09
     -191.3492107975      201.8640811067     1  0.45624413E+09
     -191.3491353595      195.1169429368     1  0.38498606E+09
     -191.3490648689      204.0220967294     1  0.41798752E+09
     -191.3489957574      194.1521321245     1  0.41020328E+09
     -191.3488989510      194.8094017343     1  0.42782917E+09
     -191.3488738636      202.5330856732     1  0.41713308E+09
     -191.3487844029      191.8270985296     1  0.39829597E+09
     -191.3487473918      196.2424302823     1  0.42219782E+09
     -191.3487320520      195.7537347705     1  0.38984594E+09
     -191.3486853911      198.6751153396     1  0.40796634E+09
     -191.3486652107      197.8673562781     1  0.42592056E+09
     -191.3486266765      200.7075542068     1  0.41193172E+09
     -191.3485516616      195.2284903801     1  0.38752321E+09
     -191.3485158707      199.6091378147     1  0.39196562E+09
     -191.3484866769      196.7327875398     1  0.39389534E+09
     -191.3484771480      197.3253538880     1  0.39621716E+09
     -191.3484301058      194.6833022759     1  0.41213738E+09
     -191.3484197422      194.2581577983     1  0.41485648E+09
     -191.3484097067      196.6992618723     1  0.43285073E+09
     -191.3483617861      196.3889110099     1  0.39323588E+09
     -191.3483160695      198.5587833325     1  0.42556217E+09
     -191.3482979587      194.8186395574     1  0.41528715E+09
     -191.3482641934      195.3360794491     2  0.38164337E+09
     -191.3480922045      197.0133470569     1  0.42496983E+09
     -191.3480396342      195.0665208691     1  0.41792580E+09
     -191.3480216288      195.5699158339     1  0.45005932E+09
     -191.3478256335      196.6126333763     1  0.41180079E+09
     -191.3478226441      197.2419811086     1  0.41918924E+09
     -191.3478098723      195.5882848959     1  0.40572285E+09
     -191.3477868295      193.6935855393     1  0.40906501E+09
     -191.3477277980      197.1931981331     1  0.43469625E+09
     -191.3476377846      193.5426144427     1  0.39317308E+09
     -191.3475529036      192.9949576720     1  0.42724013E+09
     -191.3475229856      196.4592661414     1  0.40528939E+09
     -191.3474939980      197.6423936041     1  0.39566802E+09
     -191.3473762909      195.5533202589     1  0.42986626E+09
     -191.3473608764      193.4140349571     1  0.40835225E+09
     -191.3472859711      196.5358092722     1  0.40645564E+09
     -191.3472643543      193.9155006979     1  0.42220165E+09
     -191.3472380173      194.2739916255     1  0.41178220E+09
     -191.3467871804      197.8576475300     1  0.40863214E+09
     -191.3467093890      199.9038505940     1  0.39420492E+09
     -191.3466019294      191.6983482529     1  0.41626952E+09
     -191.3465518848      195.6841189717     1  0.44478333E+09
     -191.3464434016      196.5559950120     1  0.40125764E+09
     -191.3463952332      195.6171725996     1  0.40400717E+09
     -191.3463406888      197.0360127377     1  0.41763952E+09
     -191.3463388413      191.4366280053     1  0.40386332E+09
     -191.3462282527      194.1493277994     1  0.41872067E+09
     -191.3461829927      195.7187668746     1  0.42373164E+09
     -191.3461516449      198.6387240629     1  0.39798648E+09
     -191.3460128486      196.0352343341     1  0.39996610E+09
     -191.3457806581      196.0009805997     1  0.41132287E+09
     -191.3456854763      197.1108467628     1  0.41857442E+09
     -191.3456587965      197.5854539912     1  0.39774333E+09
     -191.3456458915      198.0970494552     1  0.39941822E+09
     -191.3456215696      202.7197904739     1  0.42189158E+09
     -191.3456164514      197.2949069198     1  0.41921801E+09
     -191.3455017662      194.3008998903     1  0.42389578E+09
     -191.3454889040      195.0726827187     1  0.38542297E+09
     -191.3452552834      200.0303124649     1  0.42962779E+09
     -191.3452090611      202.5428535575     1  0.39792979E+09
     -191.3450724816      196.4780947293     1  0.39527118E+09
     -191.3450289907      199.3757449817     1  0.44506685E+09
     -191.3449760216      195.0781460704     2  0.40437897E+09
     -191.3449727221      192.1610197141     1  0.40552284E+09
     -191.3448983934      203.5701229418     1  0.39874277E+09
     -191.3448881489      202.3179222118     1  0.42322895E+09
     -191.3448487725      199.5341629621     1  0.42765861E+09
     -191.3448452680      195.8556952754     1  0.40417710E+09
     -191.3448362710      194.9367707493     1  0.41434176E+09
     -191.3447581221      202.2868964992     1  0.42869373E+09
     -191.3447258470      196.8429324612     1  0.39847301E+09
     -191.3446936650      194.4536606864     1  0.43279611E+09
     -191.3446084395      192.6314832915     1  0.40500389E+09
     -191.3445377298      200.6122480666     1  0.42313920E+09
     -191.3444414032      195.6435394075     1  0.40412782E+09
     -191.3444071151      193.1462664398     1  0.40302461E+09
     -191.3442574787      197.5990980359     1  0.41779519E+09
     -191.3440714551      204.3727568914     1  0.43462695E+09
     -191.3440647622      197.1078334459     1  0.40001696E+09
     -191.3440369472      196.5834947171     1  0.40698628E+09
     -191.3439913151      196.1248793169     1  0.42483148E+09
     -191.3439774544      190.6407543822     1  0.40311842E+09
     -191.3439543429      192.8716866397     1  0.40899249E+09
     -191.3439313416      196.6456441763     1  0.42025801E+09
     -191.3439238740      199.9537721945     1  0.40239463E+09
     -191.3437859276      195.4836871848     1  0.42360914E+09
     -191.3436119810      186.1565964076     4  0.40733788E+09
     -191.3436100031      194.1621391636     1  0.42324877E+09
     -191.3435968711      196.3151107948     1  0.41495089E+09
     -191.3435237307      197.7950068473     1  0.40907103E+09
     -191.3435051535      204.2064627251     1  0.41799069E+09
     -191.3434264728      193.8680214397     1  0.40875735E+09
     -191.3434234696      197.1962299995     1  0.40931472E+09
     -191.3433110442      196.3419352376     1  0.42664465E+09
     -191.3432000267      196.8645581821     1  0.41906199E+09
     -191.3431883938      195.8249798541     1  0.41086488E+09
     -191.3430750310      197.3966498467     1  0.41648035E+09
     -191.3430023688      195.2407331292     1  0.40780220E+09
     -191.3429961809      193.6934862228     1  0.41003872E+09
     -191.3429243402      193.6363931644     1  0.43118518E+09
     -191.3429110483      200.4670209201     2  0.43852831E+09
     -191.3428775504      200.0958188256     1  0.42687926E+09
     -191.3428106758      195.4238490963     1  0.42834346E+09
     -191.3427650692      206.2988345103     1  0.39700499E+09
     -191.3426003383      190.7803230276     1  0.43348701E+09
     -191.3425397876      202.9715125325     1  0.40872166E+09
     -191.3425109057      194.6740850779     1  0.39652697E+09
     -191.3424960305      197.6815600939     1  0.39892421E+09
     -191.3424114918      195.6164904061     1  0.40468382E+09
     -191.3422209641      200.4938219521     1  0.42114172E+09
     -191.3422127713      193.9394913664     1  0.40796441E+09
     -191.3420205227      193.5242895024     1  0.40928617E+09
     -191.3420131163      199.2713494606     1  0.41809068E+09
     -191.3418966320      194.2356673175     1  0.39910113E+09
     -191.3418481356      199.3508235112     1  0.42373875E+09
     -191.3418157821      196.4404658107     1  0.40753261E+09
     -191.3417385832      199.9632085834     1  0.39897602E+09
     -191.3416904669      197.2802134958     1  0.40587432E+09
     -191.3416347844      196.5016678711     1  0.40993783E+09
     -191.3415549622      194.7598782121     1  0.39746056E+09
     -191.3414902716      200.1263286833     1  0.41100413E+09
     -191.3413430625      197.5962728686     1  0.41747991E+09
     -191.3413143498      196.0791214803     1  0.39787385E+09
     -191.3413030946      196.9302054387     1  0.43246109E+09
     -191.3412102378      190.8604723497     1  0.40590409E+09
     -191.3410465342      201.5298509678     1  0.40257031E+09
     -191.3408413259      197.4288335005     1  0.39946420E+09
     -191.3407734347      204.1574344580     1  0.41927764E+09
     -191.3407601864      203.8123142939     1  0.43753983E+09
     -191.3406965983      202.0459377865     1  0.43103265E+09
     -191.3406380227      201.9612052468     1  0.45540452E+09
     -191.3406363585      191.1669184137     1  0.40777213E+09
     -191.3406246154      197.8926426159     1  0.42993355E+09
     -191.3406233589      197.1236379212     1  0.41912038E+09
     -191.3406021576      196.8845166770     1  0.39639971E+09
     -191.3405836465      196.0264164456     1  0.37807278E+09
     -191.3405445850      193.0951539622     1  0.40114680E+09
     -191.3405157690      196.3633528448     1  0.40245375E+09
     -191.3405111902      191.7393822280     1  0.40568627E+09
     -191.3404882611      194.7575417121     1  0.39318333E+09
     -191.3404750783      200.2259907965     1  0.42407025E+09
     -191.3404482995      204.3506893408     1  0.41284059E+09
     -191.3404352732      197.5986058491     1  0.42511178E+09
     -191.3402545621      196.3946742889     1  0.41119350E+09
     -191.3402136357      202.4463457287     1  0.43487865E+09
     -191.3401947905      193.7604132292     1  0.42031452E+09
     -191.3401466183      201.4421299057     1  0.43096726E+09
     -191.3401078927      204.0265780042     1  0.43265070E+09
     -191.3400437310      195.5931162574     1  0.40711359E+09
     -191.3400022770      198.5479029453     1  0.43559074E+09
     -191.3399133629      198.2231219847     1  0.41701520E+09
     -191.3398205456      198.8374678904     1  0.40644385E+09
     -191.3397741077      194.3289361356     1  0.40248992E+09
     -191.3397333796      197.3557068571     1  0.42623837E+09
     -191.3397316458      197.3634653911     1  0.41403279E+09
     -191.3396114746      196.7695650250     1  0.39930838E+09
     -191.3395529454      191.8522920158     1  0.40582488E+09
     -191.3394143063      190.0385093351     1  0.39866607E+09
     -191.3394110299      195.5701465667     1  0.42033762E+09
     -191.3393971950      194.9494751551     1  0.43384407E+09
     -191.3393685013      196.1236831986     1  0.41993684E+09
     -191.3392530694      196.6815874092     1  0.42450414E+09
     -191.3392133904      188.6155837694     1  0.40404914E+09
     -191.3391847400      193.0189644961     1  0.40545433E+09
     -191.3391819509      193.2010269175     1  0.39353261E+09
     -191.3391426904      189.1344949561     1  0.40093140E+09
     -191.3391222822      204.3727703933     1  0.43447052E+09
     -191.3391091580      193.6391139993     1  0.38546086E+09
     -191.3390845026      198.6224772411     1  0.42038153E+09
     -191.3390368796      202.2245332605     1  0.39597443E+09
     -191.3389635349      196.1702228028     1  0.42670490E+09
     -191.3389578898      196.3756843957     1  0.39725119E+09
     -191.3388460542      196.2450182046     1  0.41275501E+09
     -191.3386100229      198.2203725751     1  0.42597861E+09
     -191.3385877867      198.5093108108     1  0.40325708E+09
     -191.3385739536      197.4451565625     1  0.41126992E+09
     -191.3385365528      194.6047838505     1  0.39311103E+09
     -191.3385015209      195.7793868405     1  0.42455170E+09
     -191.3384887289      199.2053919551     1  0.40735734E+09
     -191.3383711904      197.1453421472     1  0.39855762E+09
     -191.3382956429      200.2878901050     1  0.42126273E+09
     -191.3381787024      195.8342203912     1  0.42464962E+09
     -191.3380653623      195.6955192294     1  0.42341930E+09
     -191.3380444554      190.1929597304     1  0.39724110E+09
     -191.3380202085      199.4001469145     1  0.43257807E+09
     -191.3378745560      202.5641934535     1  0.39874310E+09
     -191.3378639037      196.0068387382     1  0.40897389E+09
     -191.3377777316      196.7896498246     1  0.38125808E+09
     -191.3377651405      199.6332887420     1  0.39227957E+09
     -191.3377350883      198.0872474317     1  0.43436321E+09
     -191.3376789720      194.2318895691     1  0.42730350E+09
     -191.3376669087      197.4950106398     1  0.41352438E+09
     -191.3376151756      194.7335462935     1  0.40450678E+09
     -191.3375616073      195.6196492250     1  0.41655705E+09
     -191.3375509760      195.9235616679     1  0.42319382E+09
     -191.3374969587      197.1053402221     1  0.38715979E+09
     -191.3374316691      193.0413560193     1  0.39939927E+09
     -191.3374193191      203.6907795492     1  0.39857261E+09
     -191.3373824880      194.1362265433     1  0.39282355E+09
     -191.3373547990      193.9322592515     1  0.40271594E+09
     -191.3373291015      192.9945323995     2  0.40064319E+09
     -191.3371984094      206.1911461803     1  0.39791844E+09
     -191.3371570454      194.6868270130     1  0.38322083E+09
     -191.3371067251      206.2362336809     1  0.39830562E+09
     -191.3370939419      201.6353699403     1  0.42379998E+09
     -191.3370857750      194.1727065752     1  0.41457279E+09
     -191.3369985302      192.9372399851     1  0.38393077E+09
     -191.3369875705      196.1241836572     1  0.39851555E+09
     -191.3369271120      200.0811544796     1  0.40338256E+09
     -191.3369214042      194.6523385211     1  0.39619237E+09
     -191.3368696520      204.3521864608     1  0.41363264E+09
     -191.3368540362      194.7389038895     1  0.40442535E+09
     -191.3368347271      198.7641954336     1  0.40597007E+09
     -191.3368267530      200.4333702394     1  0.41802150E+09
     -191.3367627587      195.4941418054     1  0.40960902E+09
     -191.3367385415      197.0121841960     1  0.40498116E+09
     -191.3366986902      192.3386303429     1  0.42366408E+09
     -191.3366407494      197.7485408319     1  0.40047056E+09
     -191.3366385149      193.5353592053     1  0.38729328E+09
     -191.3365570624      193.2136665805     1  0.40644433E+09
     -191.3365206167      198.3424655356     1  0.40418497E+09
     -191.3364913984      192.5945637993     1  0.38337917E+09
     -191.3364829827      194.5506704679     1  0.41922340E+09
     -191.3364016343      191.0437690854     1  0.40320501E+09
     -191.3363516803      194.7219982220     1  0.39569794E+09
     -191.3363451338      194.8973664897     1  0.41838431E+09
     -191.3362975539      194.5258412380     1  0.42183546E+09
     -191.3362949707      204.0689925037     1  0.42361266E+09
     -191.3362847545      191.9100534123     1  0.41051010E+09
     -191.3362654649      197.0963583060     1  0.39601765E+09
     -191.3362238152      197.4326491915     1  0.41500177E+09
     -191.3362020857      191.3494076881     1  0.40044563E+09
     -191.3361354829      202.8111203772     1  0.39632531E+09
     -191.3360405477      196.6521876466     1  0.41243582E+09
     -191.3360269277      197.5683281561     1  0.41536152E+09
     -191.3360127946      195.8216718768     1  0.41023204E+09
     -191.3359373217      192.4823811515     1  0.43471665E+09
     -191.3358606843      197.9423312477     1  0.41385762E+09
     -191.3357934564      195.1629541224     1  0.39956263E+09
     -191.3357643864      191.9992577647     2  0.42367193E+09
     -191.3357560493      199.2186739694     1  0.43107402E+09
     -191.3357525708      195.2055049934     1  0.39286828E+09
     -191.3356324568      202.6557187487     1  0.44249880E+09
     -191.3355885671      196.9698373832     1  0.40002246E+09
     -191.3355178481      191.7019124098     1  0.41104085E+09
     -191.3354372009      194.3985758453     1  0.41403463E+09
     -191.3354042427      195.3862998105     1  0.40698768E+09
     -191.3354023447      200.5741664948     1  0.43488899E+09
     -191.3353862706      197.8646127796     2  0.38942150E+09
     -191.3353834927      197.2249773122     1  0.42042564E+09
     -191.3353127388      194.3885846126     1  0.42791462E+09
     -191.3352893183      200.5133819223     1  0.41826132E+09
     -191.3352037785      191.5324924714     1  0.40162723E+09
     -191.3351818121      197.2641737556     1  0.44852307E+09
     -191.3351751198      197.9878475865     1  0.42881813E+09
     -191.3351320729      197.2538128441     1  0.42362202E+09
     -191.3351220840      200.7567256769     1  0.45222046E+09
     -191.3350667311      205.4483421778     1  0.40638912E+09
     -191.3350275990      204.2051209447     1  0.41319186E+09
     -191.3350174216      194.4209188833     1  0.42674199E+09
     -191.3349019887      196.9432177154     1  0.39831871E+09
     -191.3348959857      197.7793419869     1  0.41097465E+09
     -191.3348170391      194.4433741082     1  0.38221579E+09
     -191.3347618757      196.0134932135     1  0.41201767E+09
     -191.3347465708      198.8305341227     1  0.42900959E+09
     -191.3347380274      194.6748557502     1  0.44093911E+09
     -191.3347251652      195.8486243882     1  0.40465831E+09
     -191.3347055844      200.7765868628     1  0.42059000E+09
     -191.3346857737      194.4481070966     1  0.43568404E+09
     -191.3346348971      193.2122997227     1  0.38113861E+09
     -191.3345238976      195.0819350825     1  0.40808405E+09
     -191.3345044676      192.5739876612     1  0.42592099E+09
     -191.3344191603      197.2867685472     1  0.43380409E+09
     -191.3344000767      197.0791331071     1  0.41647856E+09
     -191.3343434773      200.1229902223     1  0.43035370E+09
     -191.3341858785      202.4188241564     1  0.42043153E+09
     -191.3341698994      191.9484008856     1  0.40319315E+09
     -191.3341171216      198.7836540863     1  0.40210499E+09
     -191.3340993916      193.7607633707     1  0.43740841E+09
     -191.3340123743      195.5962531836     1  0.43078419E+09
     -191.3340055650      197.8587349907     1  0.40872934E+09
     -191.3339341742      196.4621605880     1  0.40999880E+09
     -191.3339231728      197.1282894373     1  0.41188231E+09
     -191.3338839926      196.4339423660     1  0.40191440E+09
     -191.3338438885      192.3196961417     1  0.40411364E+09
     -191.3337415602      196.0366742503     1  0.41146852E+09
     -191.3337276604      198.6824385834     1  0.42224446E+09
     -191.3336948244      205.9841924664     1  0.39346110E+09
     -191.3336672069      193.9529697324     1  0.40776180E+09
     -191.3336413657      195.7862723500     1  0.38586118E+09
     -191.3336142668      191.4449856368     1  0.40461603E+09
     -191.3336079191      194.5063253154     1  0.40999614E+09
     -191.3335771583      195.2271897029     1  0.39603785E+09
     -191.3335598019      192.0720931080     1  0.39872910E+09
     -191.3333916976      197.1459591065     1  0.44332414E+09
     -191.3333720454      196.6734430130     1  0.43963661E+09
     -191.3333595560      196.0548488551     1  0.39608516E+09
     -191.3333460096      196.1427068822     1  0.43577073E+09
     -191.3333428563      194.1689017488     1  0.42711036E+09
     -191.3332012582      196.8607864158     1  0.42480102E+09
     -191.3331563579      196.6947392896     1  0.38921775E+09
     -191.3330737295      191.2600827742     1  0.40469024E+09
     -191.3328344051      195.4178247355     1  0.44182863E+09
     -191.3328004865      198.7523509263     1  0.40526407E+09
     -191.3327959497      194.3580353201     1  0.41792453E+09
     -191.3327819338      204.0155118569     1  0.43775289E+09
     -191.3326677713      200.2183278506     2  0.43172794E+09
     -191.3325341264      193.9927053598     1  0.39666044E+09
     -191.3325207839      191.4903757842     1  0.40296704E+09
     -191.3324097926      206.0376872811     2  0.39214245E+09
     -191.3322464041      194.8000267130     1  0.39543722E+09
     -191.3321890712      194.6775440208     1  0.42303201E+09
     -191.3321577010      191.6046847880     1  0.41588478E+09
     -191.3321479195      193.4669424858     1  0.39271157E+09
     -191.3321222432      200.0582170865     1  0.39495699E+09
     -191.3321079957      198.5786839643     2  0.39647552E+09
     -191.3320927448      197.4959950266     1  0.43067249E+09
     -191.3320690220      193.9689411613     1  0.40018113E+09
     -191.3320379505      198.0976136876     1  0.43168231E+09
     -191.3319781269      197.3797625392     1  0.41355737E+09
     -191.3319724770      192.7242348906     1  0.42337250E+09
     -191.3319268185      196.1035250016     1  0.41259010E+09
     -191.3319211550      202.2545614927     1  0.41642659E+09
     -191.3318792301      205.3200835856     1  0.40038308E+09
     -191.3318470648      195.0623371566     1  0.43862903E+09
     -191.3317870256      197.3711605440     2  0.41363868E+09
     -191.3317656596      195.5648208624     1  0.43482232E+09
     -191.3317497129      196.1104543112     1  0.43705477E+09
     -191.3317202502      201.8269823130     1  0.42017823E+09
     -191.3316827181      195.9974263389     1  0.39831959E+09
     -191.3316236234      196.0035915887     1  0.44365296E+09
     -191.3316219424      198.2380608370     1  0.43021957E+09
     -191.3315356106      196.8016133402     1  0.41164926E+09
     -191.3314465453      187.2410271566     1  0.39386385E+09
     -191.3313884977      195.0592328598     1  0.39120002E+09
     -191.3313650641      195.4782727283     1  0.41265314E+09
     -191.3312774488      197.5884806699     1  0.40279850E+09
     -191.3312605728      194.7847319969     1  0.41529581E+09
     -191.3312578216      204.0601560266     1  0.41100687E+09
     -191.3312491689      187.2392386764     1  0.39745803E+09
     -191.3311867029      196.2520741211     1  0.40140705E+09
     -191.3311503269      202.7326510977     1  0.42016779E+09
     -191.3311275100      193.8735277242     1  0.41010876E+09
     -191.3309291546      194.8723440882     1  0.41764331E+09
     -191.3309066338      194.0292683924     1  0.39666769E+09
     -191.3308899457      195.6803930122     1  0.41205515E+09
     -191.3308800228      198.3053750239     1  0.39712911E+09
     -191.3308404008      198.3410965938     1  0.42518359E+09
     -191.3307765273      201.5663420863     1  0.42338882E+09
     -191.3307359899      199.1763159686     1  0.39678943E+09
     -191.3307090608      202.4851754609     1  0.40229900E+09
     -191.3306742522      201.1282094995     1  0.41516528E+09
     -191.3306286013      197.5130744924     1  0.42204807E+09
     -191.3306275608      197.4812019528     1  0.41150571E+09
     -191.3306189647      197.4765068403     1  0.39836146E+09
     -191.3305930365      194.9483097112     1  0.41396753E+09
     -191.3305617251      195.6995388106     1  0.41141518E+09
     -191.3305360227      196.7654573693     1  0.42169070E+09
     -191.3305105084      189.7717229339     1  0.43309636E+09
     -191.3304979926      197.3594933497     1  0.40111408E+09
     -191.3304391725      195.9149731388     1  0.38397814E+09
     -191.3303788692      195.3779397271     1  0.41131383E+09
     -191.3303431764      191.6388880794     1  0.40822105E+09
     -191.3303277132      199.3190141649     1  0.42087248E+09
     -191.3302890222      196.9051991697     1  0.38966492E+09
     -191.3302721396      204.9207489431     1  0.39880917E+09
     -191.3302332001      198.8108345110     1  0.42759461E+09
     -191.3302044071      199.2694675382     1  0.39775501E+09
     -191.3301575252      199.5998496300     1  0.42180246E+09
     -191.3301500233      195.5681557656     1  0.42011947E+09
     -191.3301211987      193.8532786702     2  0.38464069E+09
     -191.3300953358      190.0133179102     1  0.40314889E+09
     -191.3300727555      197.6745047702     1  0.42656674E+09
     -191.3300669971      197.4829707256     1  0.41828238E+09
     -191.3300509056      191.7913343091     1  0.41945496E+09
     -191.3299943795      195.2800931659     1  0.40010821E+09
     -191.3299198184      202.6331742938     1  0.41766197E+09
     -191.3298743793      196.9775999737     1  0.39712148E+09
     -191.3298432231      195.0515103740     1  0.40942229E+09
     -191.3298216480      195.8980846120     1  0.40928425E+09
     -191.3298151964      201.2017559426     1  0.40536598E+09
     -191.3298007297      204.3703927948     1  0.41639253E+09
     -191.3297848061      198.3314379709     1  0.40619810E+09
     -191.3297602078      201.9817969579     1  0.42545318E+09
     -191.3297305152      195.2628090566     1  0.40746780E+09
     -191.3297171049      192.4080513544     1  0.45203286E+09
     -191.3297117189      199.8748591320     1  0.41859864E+09
     -191.3296964310      194.7414286630     1  0.40983024E+09
     -191.3296727642      196.8918279668     1  0.38872137E+09
     -191.3296392356      191.4363145002     1  0.40610614E+09
     -191.3296237687      200.1899463897     1  0.42396707E+09
     -191.3296215576      194.1929693811     1  0.38589616E+09
     -191.3296182440      196.1436897729     1  0.40596137E+09
     -191.3296033675      191.6827215351     1  0.38528748E+09
     -191.3295988357      197.6781325394     1  0.40446182E+09
     -191.3295219311      195.1155556092     1  0.39967819E+09
     -191.3294863985      204.3993505094     1  0.41580213E+09
     -191.3294685454      201.2955716441     1  0.40316219E+09
     -191.3294298059      195.7700603148     1  0.42610156E+09
     -191.3294237099      194.2538697083     1  0.41923551E+09
     -191.3294138734      197.2354577654     1  0.40131290E+09
     -191.3293057553      198.1939785865     1  0.39903663E+09
     -191.3292905500      205.9458706482     2  0.39432214E+09
     -191.3292828794      195.7868363926     1  0.43221044E+09
     -191.3292704264      204.2248908469     1  0.41593229E+09
     -191.3291313624      195.6243107776     1  0.42504897E+09
     -191.3290560389      193.4669649919     2  0.39598595E+09
     -191.3290526876      204.1535638802     1  0.42260182E+09
     -191.3290150788      204.6328025470     1  0.43028868E+09
     -191.3289512355      197.3288123515     1  0.41740179E+09
     -191.3288791479      206.1186569884     1  0.39948759E+09
     -191.3288567059      192.6917742065     1  0.39439746E+09
     -191.3288471102      192.9658807270     1  0.39351550E+09
     -191.3287599016      194.7484082565     1  0.40785189E+09
     -191.3285072600      199.8482301771     1  0.40323917E+09
     -191.3285014413      199.0842052426     1  0.40213599E+09
     -191.3284255247      195.7512334150     1  0.38938441E+09
     -191.3284116209      193.4571494923     1  0.40362452E+09
     -191.3283278404      198.2150326073     1  0.41037480E+09
     -191.3283141501      194.7031124977     1  0.41840724E+09
     -191.3282813308      194.9306520168     1  0.40456072E+09
     -191.3281991328      194.1988288244     1  0.41537835E+09
     -191.3281924167      198.2006429297     1  0.39765880E+09
     -191.3281690186      199.8302028339     1  0.42026279E+09
     -191.3281498067      196.9021264504     1  0.41784739E+09
     -191.3280076475      198.8880724194     1  0.44697632E+09
     -191.3279759537      189.9903865610     1  0.40472638E+09
     -191.3279696465      194.7365485821     1  0.39752614E+09
     -191.3279663346      202.5706912162     1  0.40749592E+09
     -191.3279641863      199.6171147432     1  0.40523051E+09
     -191.3278438028      192.3686854622     1  0.39994352E+09
     -191.3278394351      199.3123341997     1  0.43309015E+09
     -191.3277980106      197.8658185633     1  0.40786224E+09
     -191.3277542819      188.4443321778     1  0.43077136E+09
     -191.3276980608      196.3791973710     1  0.40914716E+09
     -191.3276874015      196.5716895866     1  0.39400799E+09
     -191.3276702077      200.6317819029     1  0.41322841E+09
     -191.3276650036      197.9172158991     1  0.41120463E+09
     -191.3276083580      194.4523448459     1  0.39930898E+09
     -191.3275809559      197.7410871126     1  0.41497121E+09
     -191.3275638329      195.2406992619     1  0.43094994E+09
     -191.3274816682      190.4427160423     1  0.42272753E+09
     -191.3274461019      196.2187317130     1  0.41515286E+09
     -191.3274437512      196.4267136463     1  0.39535544E+09
     -191.3274119157      195.2297999355     1  0.38934704E+09
     -191.3274089150      204.0817166026     1  0.43446027E+09
     -191.3273879438      198.5389392745     1  0.43239163E+09
     -191.3273847021      196.9981452986     1  0.40517252E+09
     -191.3273690494      195.8029887539     1  0.40683182E+09
     -191.3273522210      199.2742668260     1  0.41072921E+09
     -191.3273467740      200.2592187858     1  0.42274784E+09
     -191.3273244237      199.7605847321     1  0.43768391E+09
     -191.3273072125      196.3568670523     1  0.38938243E+09
     -191.3271525494      197.9413621452     1  0.40971940E+09
     -191.3271407434      197.4739004670     1  0.42180687E+09
     -191.3270926191      196.2267913147     1  0.39748901E+09
     -191.3270642276      190.6026837260     1  0.42580129E+09
     -191.3270630922      194.9552676322     1  0.39733989E+09
     -191.3270597616      195.7633890236     1  0.38681079E+09
     -191.3270539421      195.5324366326     1  0.41083761E+09
     -191.3270423506      194.9224861120     1  0.41453163E+09
     -191.3270214098      199.4478379291     1  0.41804517E+09
     -191.3269794697      200.3134342016     1  0.41463761E+09
     -191.3269090231      187.2967165188     1  0.39586805E+09
     -191.3268966015      197.4765940093     1  0.41413600E+09
     -191.3268207713      198.5776542040     1  0.41013128E+09
     -191.3268191753      206.1729883965     1  0.39983344E+09
     -191.3267433546      194.0765303415     1  0.41491124E+09
     -191.3267275239      196.5058437383     1  0.41994347E+09
     -191.3266744910      197.4777626751     1  0.42412429E+09
     -191.3265774945      196.6799557247     1  0.38081270E+09
     -191.3264723527      193.6242300828     1  0.39728754E+09
     -191.3264465905      196.4674270657     1  0.39188226E+09
     -191.3264340475      195.0501820289     1  0.39915200E+09
     -191.3263535098      195.9602984575     1  0.41809735E+09
     -191.3263351510      196.6754150388     1  0.41323467E+09
     -191.3263328349      191.3059148437     1  0.42770007E+09
     -191.3262825286      195.9800602534     1  0.41031484E+09
     -191.3262775942      194.0456882605     1  0.40675697E+09
     -191.3262603065      203.6946268665     1  0.39317612E+09
     -191.3262223509      189.7006893596     1  0.40692967E+09
     -191.3262181749      198.4176063046     1  0.40125794E+09
     -191.3260842211      197.8898036698     1  0.42610288E+09
     -191.3260578206      191.1316113609     1  0.40775012E+09
     -191.3260359488      197.6469762490     1  0.44776714E+09
     -191.3260196234      192.0904695990     1  0.40634379E+09
     -191.3259430804      197.1188587008     1  0.42073862E+09
     -191.3259407545      195.7711119468     1  0.42179726E+09
     -191.3258143135      194.3914319952     1  0.40325317E+09
     -191.3257686487      197.4902319372     1  0.40613128E+09
     -191.3257099548      191.1010643243     1  0.39813061E+09
     -191.3256879032      192.5523084404     1  0.41686826E+09
     -191.3256500985      202.6560805471     1  0.43405190E+09
     -191.3255843847      195.6632360275     1  0.41308337E+09
     -191.3254138731      193.7600325470     1  0.41927918E+09
     -191.3253973474      197.4331764239     2  0.42493765E+09
     -191.3253280825      197.5169462604     1  0.42626338E+09
     -191.3253207005      193.3237167617     2  0.39124251E+09
     -191.3253154018      197.5919935413     1  0.42616324E+09
     -191.3252919020      194.1487262829     1  0.40566035E+09
     -191.3252624798      194.4326385266     1  0.43268361E+09
     -191.3251738487      193.2715969182     1  0.40400994E+09
     -191.3250580813      194.7877719999     1  0.39809586E+09
     -191.3249527525      200.3893489085     1  0.45974989E+09
     -191.3249369569      197.4818469984     1  0.40023058E+09
     -191.3249275525      197.9191474642     1  0.41037139E+09
     -191.3248463806      196.7168889390     1  0.42174636E+09
     -191.3248353096      202.7923234602     1  0.40871408E+09
     -191.3247430657      198.0125710701     1  0.41294607E+09
     -191.3247333628      193.0225365970     1  0.40855683E+09
     -191.3246985707      198.7152707452     1  0.42241617E+09
     -191.3246778909      194.9573284519     1  0.40077079E+09
     -191.3246175425      197.3112250744     1  0.41085719E+09
     -191.3246049427      193.5295595885     1  0.41363221E+09
     -191.3245514886      194.7834269372     1  0.40897859E+09
     -191.3244335544      195.8239000502     1  0.43028691E+09
     -191.3244195275      195.1155437636     1  0.38258745E+09
     -191.3242143135      195.1811873422     1  0.41229142E+09
     -191.3241780116      197.2743971627     1  0.39826279E+09
     -191.3241542380      194.0094191084     1  0.38365207E+09
     -191.3241454019      204.1300885799     1  0.41418152E+09
     -191.3241070960      194.3145841361     1  0.43271285E+09
     -191.3240975587      196.0503469388     1  0.41338183E+09
     -191.3240452513      192.6070022110     1  0.43017012E+09
     -191.3240377546      197.7080648775     1  0.40956763E+09
     -191.3239743732      194.5793868543     1  0.40681132E+09
     -191.3239603966      204.0809476155     1  0.41476614E+09
     -191.3239507597      200.8732413584     4  0.39626193E+09
     -191.3239083411      194.5264948120     1  0.40975232E+09
     -191.3238946169      199.0855568216     1  0.42321180E+09
     -191.3238751188      195.7243284484     1  0.37808333E+09
     -191.3238663791      191.0983468975     1  0.40261571E+09
     -191.3237894705      196.7458659229     1  0.40616472E+09
     -191.3237669189      196.3080286602     1  0.42352353E+09
     -191.3237484981      193.4392130607     1  0.42345575E+09
     -191.3237136298      192.6312288235     1  0.40827473E+09
     -191.3236329579      195.5821144552     1  0.41453199E+09
     -191.3235818939      192.6957774340     1  0.41687092E+09
     -191.3235635855      195.9343242066     1  0.44118841E+09
     -191.3235398659      195.9600637362     1  0.42059798E+09
     -191.3234476418      197.4438417723     1  0.42474806E+09
     -191.3234308627      200.9400723375     1  0.39368532E+09
     -191.3233878133      197.0041819119     1  0.38781405E+09
     -191.3233345146      192.6922369617     1  0.42313116E+09
     -191.3232494413      196.4227137835     1  0.40475586E+09
     -191.3231498436      204.0668323550     1  0.42630227E+09
     -191.3231486796      195.4110551875     1  0.42466598E+09
     -191.3231472337      194.7759490075     1  0.42703439E+09
     -191.3231433290      194.9137358327     1  0.42165190E+09
     -191.3231121351      195.3846950574     1  0.38422673E+09
     -191.3230850193      201.4720917276     1  0.42564845E+09
     -191.3230627533      196.7709651936     1  0.40549079E+09
     -191.3230616229      193.1487544776     1  0.39061359E+09
     -191.3230562449      196.2290669700     1  0.40118073E+09
     -191.3229377824      194.6750556718     1  0.38495907E+09
     -191.3228728529      196.4717656046     1  0.41516001E+09
     -191.3227615149      193.8255725825     1  0.40732112E+09
     -191.3227350258      196.0826314106     1  0.41708793E+09
     -191.3227180066      195.9590340206     1  0.39334584E+09
     -191.3226663572      199.7480895716     1  0.41200947E+09
     -191.3226647958      195.0337766611     1  0.41747808E+09
     -191.3226452255      193.7210095553     1  0.39732001E+09
     -191.3225480358      195.7582687387     1  0.39788111E+09
     -191.3224774457      197.1048297684     1  0.42941510E+09
     -191.3224309374      195.0644054063     1  0.39223591E+09
     -191.3224207872      197.6087432229     1  0.40178981E+09
     -191.3224014871      195.3986543303     1  0.40485507E+09
     -191.3223636196      191.8476180473     1  0.38554773E+09
     -191.3223266323      195.7341895024     1  0.38795662E+09
     -191.3223165041      192.2749275250     1  0.41911018E+09
     -191.3222791681      196.7421330930     1  0.41839552E+09
     -191.3222511646      191.7883956236     1  0.42113730E+09
     -191.3222267285      201.5850364899     1  0.43312575E+09
     -191.3221998893      198.4656961871     1  0.42142304E+09
     -191.3221921055      198.4242379316     1  0.39887178E+09
     -191.3221748181      196.5492161271     1  0.40593073E+09
     -191.3220580760      192.2490884984     1  0.40383023E+09
     -191.3220453893      194.5852751006     1  0.42721573E+09
     -191.3220160126      200.7132196353     1  0.41763711E+09
     -191.3219523484      193.9314710870     1  0.37618024E+09
     -191.3219252524      196.9360767393     1  0.41123031E+09
     -191.3219087150      199.0296632750     1  0.43566505E+09
     -191.3218679981      195.3198532760     1  0.39581419E+09
     -191.3218646737      199.3149099369     1  0.39095442E+09
     -191.3217847388      196.1916440549     1  0.43366915E+09
     -191.3216942468      201.2781285732     1  0.40218469E+09
     -191.3216715904      198.2281253561     1  0.41049391E+09
     -191.3216175482      197.5578167084     1  0.42259135E+09
     -191.3216009801      198.0788834744     1  0.42997671E+09
     -191.3215476688      198.9910190362     1  0.44327262E+09
     -191.3215210114      201.7993616332     1  0.40446943E+09
     -191.3213945981      194.4087726343     1  0.41764216E+09
     -191.3213256479      197.8778291713     1  0.41803459E+09
     -191.3213040736      194.4229774855     1  0.40111453E+09
     -191.3212922396      194.5940371372     1  0.43001175E+09
     -191.3212678670      194.7506013588     1  0.42964084E+09
     -191.3212542343      196.9442311280     1  0.41795531E+09
     -191.3212171071      204.2328876608     1  0.41801365E+09
     -191.3212157658      198.0606001936     1  0.42478134E+09
     -191.3211528851      198.0266514459     1  0.39058062E+09
     -191.3211383760      193.7583397309     1  0.41012156E+09
     -191.3211307174      196.1953366886     1  0.42420393E+09
     -191.3211104999      199.3606762758     2  0.42845453E+09
     -191.3211077732      193.4476559966     1  0.39803080E+09
     -191.3210982690      192.5461648968     1  0.38154753E+09
     -191.3210894412      198.1968305526     1  0.39809750E+09
     -191.3210844029      192.5961998244     1  0.40197986E+09
     -191.3210441783      190.4613566516     1  0.40527650E+09
     -191.3210069618      202.0414320056     1  0.39517930E+09
     -191.3209453607      197.9286561627     1  0.42114972E+09
     -191.3209270387      194.6162014372     1  0.41063309E+09
     -191.3209156543      192.1441516026     1  0.43792777E+09
     -191.3206412227      195.6327718696     1  0.44377937E+09
     -191.3206269131      196.5825308138     1  0.43893784E+09
     -191.3205571694      196.2969788211     1  0.41184460E+09
     -191.3205522829      193.8167795310     1  0.42896881E+09
     -191.3205083019      196.3853972534     1  0.39201644E+09
     -191.3205057439      194.0180265639     1  0.40670306E+09
     -191.3204992703      195.1785715958     1  0.43203332E+09
     -191.3204835193      198.8628887640     1  0.39753938E+09
     -191.3204775451      200.1653638050     1  0.43445727E+09
     -191.3203797212      196.5674271701     1  0.40844926E+09
     -191.3203582508      195.3256500554     1  0.40603572E+09
     -191.3203182034      195.4039944696     1  0.43761592E+09
     -191.3202676700      193.6529633914     1  0.39284854E+09
     -191.3202557957      195.6462419267     1  0.40511965E+09
     -191.3201308188      193.9904106533     1  0.38850317E+09
     -191.3201200692      199.0297607232     1  0.40914487E+09
     -191.3200772586      195.8932429281     1  0.41235991E+09
     -191.3200731231      196.6796528404     1  0.42529347E+09
     -191.3199764158      200.9787611028     1  0.43127579E+09
     -191.3199674462      198.0971413239     1  0.39520929E+09
     -191.3198997107      197.0010599149     1  0.43451163E+09
     -191.3198969348      199.2753304753     1  0.42369965E+09
     -191.3198656634      193.8810092157     1  0.38464724E+09
     -191.3198123193      204.1753720705     1  0.39764220E+09
     -191.3197779650      193.9590257581     1  0.40357260E+09
     -191.3197632779      198.3283422988     1  0.43942834E+09
     -191.3197487412      191.4151645772     1  0.42245767E+09
     -191.3197062152      194.0935300836     1  0.39401690E+09
     -191.3196844385      196.7611078477     1  0.41753256E+09
     -191.3196555408      200.2494709758     1  0.40301749E+09
     -191.3196338644      198.1622020569     1  0.43308292E+09
     -191.3196080161      194.9803191061     1  0.41058016E+09
     -191.3195835288      197.4688338270     1  0.41969706E+09
     -191.3195089973      197.4578258555     1  0.42382213E+09
     -191.3195066655      196.1115343605     1  0.42879273E+09
     -191.3194396834      199.1508036166     1  0.43657646E+09
     -191.3193723057      197.1506754027     1  0.38662533E+09
     -191.3193353110      193.6454834527     1  0.41631487E+09
     -191.3191508797      195.2062974810     1  0.41810323E+09
     -191.3190793849      197.2498034766     1  0.40256039E+09
     -191.3190062507      195.9860939282     1  0.39669942E+09
     -191.3189933543      193.6104616077     1  0.42711861E+09
     -191.3189311226      201.1525516394     1  0.41166277E+09
     -191.3189127327      200.4627271133     1  0.40071316E+09
     -191.3188826329      190.6971522903     1  0.40447986E+09
     -191.3188350754      191.0966355674     1  0.38180699E+09
     -191.3188333026      194.9932220679     1  0.40994594E+09
     -191.3187746381      196.6906295633     1  0.39604422E+09
     -191.3186805991      198.8440066035     1  0.39752652E+09
     -191.3186772917      196.2323911133     1  0.38846078E+09
     -191.3186332505      189.5400919198     1  0.42234018E+09
     -191.3186292153      195.6229700586     1  0.40210542E+09
     -191.3186111275      191.7028110437     1  0.41387345E+09
     -191.3186100766      196.2754697459     1  0.40190952E+09
     -191.3185731399      195.4747830398     1  0.38968822E+09
     -191.3184985849      195.9880446207     1  0.42143892E+09
     -191.3184407847      201.7910983335     1  0.39407532E+09
     -191.3184286141      197.3295449804     1  0.41577414E+09
     -191.3183699843      193.2794717557     1  0.40390836E+09
     -191.3182876680      194.9531644458     1  0.41810768E+09
     -191.3182829247      200.4255519257     1  0.41798704E+09
     -191.3182641922      197.1373316112     1  0.41499418E+09
     -191.3182314973      195.8166245079     1  0.44666591E+09
     -191.3182213140      200.4977577954     1  0.39575423E+09
     -191.3182083668      197.8933354609     1  0.40480446E+09
     -191.3181939146      196.7786575152     1  0.40184374E+09
     -191.3181881941      191.0388745777     1  0.42330589E+09
     -191.3181561086      194.7460956597     1  0.39524123E+09
     -191.3181060299      196.2596235798     1  0.41252867E+09
     -191.3181002430      193.9237911037     1  0.42316582E+09
     -191.3180762487      198.5022329014     1  0.41477971E+09
     -191.3180498357      201.9629689961     1  0.41612298E+09
     -191.3180488029      202.9771571432     1  0.39761517E+09
     -191.3180336572      195.7229069095     1  0.40456349E+09
     -191.3179796903      196.3989403476     1  0.41593983E+09
     -191.3179725771      196.4364481064     1  0.42027015E+09
     -191.3178962146      192.8241668019     1  0.40548723E+09
     -191.3178176414      204.1040049189     1  0.42665054E+09
     -191.3178151183      203.0335932097     1  0.44355661E+09
     -191.3178034466      193.8734224770     1  0.40134150E+09
     -191.3176147586      197.4178936352     1  0.40338417E+09
     -191.3175750663      191.7451055038     1  0.39870846E+09
     -191.3175606466      195.2626613176     1  0.40235512E+09
     -191.3174910120      194.1158901705     1  0.41079290E+09
     -191.3174632666      196.9574073351     1  0.42022767E+09
     -191.3174588932      201.0570759455     1  0.40220628E+09
     -191.3174546218      198.3441686875     1  0.40074303E+09
     -191.3174533800      202.3084050994     1  0.41403151E+09
     -191.3174419412      198.3461767676     1  0.44778413E+09
     -191.3173886659      194.1816314957     1  0.39915466E+09
     -191.3173088893      198.7136678158     1  0.41694514E+09
     -191.3172962957      194.7089737459     1  0.41940609E+09
     -191.3172847437      196.9990379726     1  0.42715003E+09
     -191.3172585853      192.1656048403     1  0.40759599E+09
     -191.3172258171      196.5382382514     1  0.40140349E+09
     -191.3172190814      193.3279947479     1  0.39813110E+09
     -191.3171326388      194.8912759014     1  0.41837994E+09
     -191.3170988227      199.8646997955     1  0.40593665E+09
     -191.3170194922      198.4349305914     1  0.41559664E+09
     -191.3168858788      200.1152354801     1  0.40755489E+09
     -191.3167961558      194.2409808994     1  0.40398455E+09
     -191.3167668022      195.7858678437     1  0.43964362E+09
     -191.3167568206      193.6343250653     1  0.39467115E+09
     -191.3166470246      197.3547813886     1  0.43121505E+09
     -191.3166334236      194.5936869195     1  0.40129629E+09
     -191.3166215371      195.1085378108     1  0.40737000E+09
     -191.3166167191      196.5016111239     1  0.41338681E+09
     -191.3166069814      196.4533550631     1  0.42047940E+09
     -191.3166056474      198.2925023928     1  0.41506292E+09
     -191.3165932451      195.3050142509     1  0.41249325E+09
     -191.3165608235      197.2212939850     1  0.40379550E+09
     -191.3164772488      198.0132306408     1  0.42984008E+09
     -191.3164424174      196.1159136789     1  0.41309751E+09
     -191.3164261436      202.9977046811     2  0.39331685E+09
     -191.3163909415      190.4296194644     1  0.38214454E+09
     -191.3163857127      194.4165495890     1  0.38569523E+09
     -191.3163567506      196.3039828181     1  0.41069963E+09
     -191.3163505597      196.4135012001     1  0.42940948E+09
     -191.3163389883      199.0088544416     1  0.40907027E+09
     -191.3163186075      195.6811585144     1  0.40266583E+09
     -191.3163157670      196.1900063429     1  0.40634129E+09
     -191.3162868931      194.8694382043     1  0.39211341E+09
     -191.3162584128      192.2295873091     1  0.38227696E+09
     -191.3162480201      199.7137822852     1  0.39272839E+09
     -191.3161713590      193.6970515057     1  0.41644604E+09
     -191.3161274045      196.9283440537     1  0.43230279E+09
     -191.3161190307      198.4891415237     1  0.41847128E+09
     -191.3161072037      196.5467508910     1  0.39838748E+09
     -191.3160834310      195.5663297641     1  0.40940915E+09
     -191.3160580407      197.2933549501     1  0.40362503E+09
     -191.3159967821      195.1269996471     1  0.38999904E+09
     -191.3159604793      202.5961465648     1  0.39453783E+09
     -191.3158997889      196.6753470503     1  0.44046902E+09
     -191.3157906537      196.4414340832     1  0.39480046E+09
     -191.3157870270      203.1690876017     1  0.43116377E+09
     -191.3157204480      190.9898938383     1  0.38056361E+09
     -191.3157089768      196.7247559952     1  0.39841985E+09
     -191.3156829701      190.5715318258     1  0.42873894E+09
     -191.3156536248      190.0848929515     1  0.40884291E+09
     -191.3156130137      198.7741877639     1  0.43066513E+09
     -191.3156011064      195.0828320784     1  0.40620370E+09
     -191.3155931078      194.5608501475     2  0.39784480E+09
     -191.3155314810      193.3811521662     1  0.42304701E+09
     -191.3155184522      196.4420869379     1  0.39691996E+09
     -191.3155101622      195.8605493496     1  0.41942033E+09
     -191.3155010705      196.9616109091     1  0.38746512E+09
     -191.3154985945      192.5459895643     2  0.40328580E+09
     -191.3154186439      194.4271569213     1  0.40735123E+09
     -191.3153423229      198.3836361549     1  0.42646161E+09
     -191.3153264790      205.4126359945     1  0.39123124E+09
     -191.3153239405      199.1096988142     1  0.39177191E+09
     -191.3152842304      188.9381803047     1  0.40517867E+09
     -191.3152737058      195.9563687543     1  0.42439408E+09
     -191.3152490073      201.7997849141     1  0.42359230E+09
     -191.3152351364      202.7473658944     1  0.42937699E+09
     -191.3152244661      194.5433278182     1  0.40410953E+09
     -191.3152006619      190.3432331067     1  0.40433951E+09
     -191.3151792291      201.8258232509     1  0.44870572E+09
     -191.3151316055      196.1776362521     1  0.40154486E+09
     -191.3151191170      197.7351461485     1  0.43871653E+09
     -191.3150987352      194.6481230500     1  0.43103092E+09
     -191.3150730122      204.0282366560     1  0.43694911E+09
     -191.3150524134      197.7788547426     1  0.41569875E+09
     -191.3150482883      194.8262202868     1  0.41220867E+09
     -191.3150336378      200.9355997351     1  0.39664694E+09
     -191.3149950789      200.2985961911     1  0.41571901E+09
     -191.3149490088      196.6293369998     1  0.40710931E+09
     -191.3149280298      201.7252165600     1  0.44700492E+09
     -191.3148899394      194.0406019322     1  0.38338440E+09
     -191.3148870025      191.3139286294     1  0.40953876E+09
     -191.3148682171      190.4371444743     1  0.40500508E+09
     -191.3148587698      195.3326182099     1  0.41344511E+09
     -191.3148348020      196.7028625131     1  0.41907103E+09
     -191.3147891978      204.1573575957     1  0.43347870E+09
     -191.3147159232      193.3536407201     1  0.40159488E+09
     -191.3146291483      195.0812096620     1  0.41795811E+09
     -191.3145563344      192.0754854445     1  0.38355177E+09
     -191.3145509568      196.0778214463     1  0.41966205E+09
     -191.3145467622      194.5483307474     1  0.40222610E+09
     -191.3145249526      195.3176199021     1  0.41721050E+09
     -191.3145069936      203.8641566178     1  0.42301983E+09
     -191.3144739820      197.0240273519     1  0.39872128E+09
     -191.3144212360      196.9705315715     1  0.39868212E+09
     -191.3143850002      195.6476080029     1  0.41695122E+09
     -191.3143475628      194.9543429909     1  0.42413380E+09
     -191.3142782710      196.7906600768     1  0.41794332E+09
     -191.3142654562      191.6619121115     1  0.41423161E+09
     -191.3141340283      200.9309491801     1  0.41536802E+09
     -191.3141202829      193.6885293852     1  0.41648033E+09
     -191.3140940459      195.4403810989     1  0.41878021E+09
     -191.3139710370      196.0941953310     1  0.43907348E+09
     -191.3139102309      191.2176637448     1  0.38653450E+09
     -191.3138997454      191.3238836111     1  0.41101239E+09
     -191.3138817087      201.7476875653     1  0.41561987E+09
     -191.3138778177      195.6598590379     1  0.40271748E+09
     -191.3138702583      198.0089196597     1  0.41872959E+09
     -191.3138604152      192.9649899967     1  0.41331612E+09
     -191.3138585484      194.5219403931     1  0.38114624E+09
     -191.3138048936      196.2201194680     1  0.39690879E+09
     -191.3137736124      194.2075745610     1  0.40007121E+09
     -191.3136296180      194.0478484282     1  0.40235309E+09
     -191.3136181218      202.5255819713     1  0.41904833E+09
     -191.3135890143      197.1628011528     1  0.41992893E+09
     -191.3135792852      196.9602804809     1  0.40918746E+09
     -191.3134925772      199.0757167088     2  0.39867971E+09
     -191.3134878307      201.3530158788     1  0.42198004E+09
     -191.3134679835      194.8222672218     1  0.41473103E+09
     -191.3134117533      201.7522013907     1  0.41577075E+09
     -191.3133963383      197.9084336783     1  0.41394566E+09
     -191.3133919938      201.2450279911     1  0.42504103E+09
     -191.3133721898      197.0147827371     1  0.41843251E+09
     -191.3133460680      196.7676556865     1  0.42725581E+09
     -191.3133248422      190.4809614267     1  0.40489383E+09
     -191.3132656332      195.1396331855     1  0.41429421E+09
     -191.3132547415      195.7878011418     1  0.41501113E+09
     -191.3132533076      193.4258091828     1  0.39728199E+09
     -191.3131983287      190.7469541797     1  0.41295386E+09
     -191.3131951456      199.1976698027     1  0.40578628E+09
     -191.3131302374      193.8759690040     1  0.39973421E+09
     -191.3131187835      198.6509637780     1  0.42995085E+09
     -191.3130525400      197.8452031531     1  0.44588480E+09
     -191.3129722325      192.7851451724     1  0.42304904E+09
     -191.3129643878      193.6196904014     1  0.40929891E+09
     -191.3129302118      193.7170735814     1  0.40350504E+09
     -191.3128846356      200.8595665495     1  0.40380948E+09
     -191.3128643166      196.6394880709     1  0.42583966E+09
     -191.3128320566      194.1098011987     1  0.40021732E+09
     -191.3127269025      190.7971873474     1  0.40807240E+09
     -191.3127257082      193.1433163479     1  0.40948342E+09
     -191.3126949183      199.8136163286     1  0.39426131E+09
     -191.3126826026      195.1982154686     1  0.43509165E+09
     -191.3126806172      195.3174681390     1  0.40364160E+09
     -191.3126051187      193.8566272397     1  0.41719168E+09
     -191.3125523624      191.9277660226     1  0.40441094E+09
     -191.3124733536      194.2632257485     1  0.40736200E+09
     -191.3124365494      190.9593978048     1  0.39759904E+09
     -191.3124314454      194.3974565043     1  0.39662224E+09
     -191.3124150210      195.2407124507     1  0.41165600E+09
     -191.3123885164      200.2371566986     1  0.39894653E+09
     -191.3123670525      197.4114899281     1  0.40089301E+09
     -191.3123147834      198.1850764780     1  0.40257693E+09
     -191.3122591016      192.5303702706     1  0.40218587E+09
     -191.3122131789      190.6410214689     1  0.38165966E+09
     -191.3122118619      193.6284467842     1  0.39359814E+09
     -191.3122083141      194.7603411897     1  0.40434598E+09
     -191.3121933809      196.7587580935     1  0.41051356E+09
     -191.3121855536      195.8841574421     1  0.40153055E+09
     -191.3121732136      200.2285648887     1  0.42666925E+09
     -191.3121509398      193.6839081627     1  0.39878039E+09
     -191.3121336249      195.1522902226     1  0.40981660E+09
     -191.3121155510      197.0227322859     1  0.40749316E+09
     -191.3121005412      199.8488020418     1  0.39772035E+09
     -191.3120973110      196.8039135209     1  0.41488229E+09
     -191.3120192136      194.6909537137     1  0.39959614E+09
     -191.3119697795      193.4884877768     1  0.41378131E+09
     -191.3119535135      197.4568605023     1  0.40989113E+09
     -191.3119173647      193.4409298454     1  0.39078247E+09
     -191.3118845912      195.5200604586     1  0.39091427E+09
     -191.3117653460      192.9176264972     1  0.40528323E+09
     -191.3117296809      199.9442595077     1  0.43036906E+09
     -191.3117209600      203.0376180067     1  0.39785374E+09
     -191.3116809903      194.7627845852     1  0.43120381E+09
     -191.3116314315      194.2996554212     1  0.40474888E+09
     -191.3115905691      198.7013971344     1  0.40207421E+09
     -191.3115533360      196.7958806066     1  0.39409281E+09
     -191.3114860333      196.5301910056     1  0.43766836E+09
     -191.3114753979      197.5918368513     1  0.39892253E+09
     -191.3114667301      194.5476094826     1  0.40598991E+09
     -191.3114434499      195.7594393138     1  0.41887526E+09
     -191.3114111070      189.6892917555     1  0.39457162E+09
     -191.3114051853      194.7655460712     1  0.40142928E+09
     -191.3113867122      200.9935969335     1  0.40529214E+09
     -191.3113670698      195.6066086443     1  0.40822905E+09
     -191.3112736938      200.4250603804     1  0.43207974E+09
     -191.3111853407      195.8275123445     1  0.41030902E+09
     -191.3111642662      193.7672439529     1  0.40207459E+09
     -191.3111608112      194.2222269120     1  0.41448361E+09
     -191.3111509254      198.6710202171     1  0.40914798E+09
     -191.3110191371      191.9779055811     1  0.42709106E+09
     -191.3109616222      192.1257732570     1  0.41367261E+09
     -191.3109464364      195.5887096387     1  0.39714490E+09
     -191.3109210176      196.0056067887     1  0.40674643E+09
     -191.3108417654      198.2032173383     1  0.39411323E+09
     -191.3108061624      196.9540092973     1  0.41891994E+09
     -191.3107622181      196.8898894490     1  0.40877973E+09
     -191.3107585302      194.6249346971     1  0.41973739E+09
     -191.3107438126      189.3195566185     1  0.41366467E+09
     -191.3107065872      194.4130642799     1  0.43710282E+09
     -191.3106630594      198.1891314862     1  0.39814172E+09
     -191.3105062139      192.6758765714     1  0.40365412E+09
     -191.3104814649      196.9470846308     1  0.42194821E+09
     -191.3104673046      194.8321801721     1  0.40708760E+09
     -191.3104325861      199.1174635280     1  0.41788859E+09
     -191.3104216617      198.7432420016     1  0.40903972E+09
     -191.3104086941      191.9005026076     2  0.40958318E+09
     -191.3103605920      194.6400922733     1  0.38857085E+09
     -191.3103137986      194.0190996587     1  0.41247872E+09
     -191.3103102648      195.4840150994     1  0.42285520E+09
     -191.3103017476      192.6381684070     1  0.41676214E+09
     -191.3102775376      195.8271231097     1  0.43624697E+09
     -191.3102575658      197.6023089827     1  0.43584690E+09
     -191.3102455146      194.3478685874     1  0.42206286E+09
     -191.3102419830      195.8368645241     1  0.38291916E+09
     -191.3102158740      199.3450546873     1  0.44033508E+09
     -191.3102101150      195.4425992534     1  0.40379954E+09
     -191.3101480795      196.8243182953     1  0.40890833E+09
     -191.3100937420      200.3858100742     1  0.39654982E+09
     -191.3100898540      195.3917986751     1  0.41847793E+09
     -191.3100265550      201.7434247433     1  0.42720624E+09
     -191.3099816398      192.0159374318     1  0.39937940E+09
     -191.3099573862      198.5706643549     1  0.43020734E+09
     -191.3099436116      196.8727410211     1  0.41070832E+09
     -191.3099032216      198.1841781329     1  0.41627054E+09
     -191.3098910835      192.9077462770     1  0.41071848E+09
     -191.3098590687      192.1770243503     1  0.40111801E+09
     -191.3098359267      196.1276289586     1  0.40398824E+09
     -191.3097905262      202.5688755113     1  0.41071554E+09
     -191.3097702341      198.5597661972     2  0.40371102E+09
     -191.3097657620      191.1686780971     1  0.43606844E+09
     -191.3097542724      190.8758024473     1  0.40525410E+09
     -191.3097336734      190.8392550095     1  0.38188395E+09
     -191.3097193880      192.3328318399     1  0.40497277E+09
     -191.3097019255      195.9542197359     1  0.40949827E+09
     -191.3096452238      197.3133315028     1  0.42323203E+09
     -191.3096314900      192.6907383149     1  0.40915472E+09
     -191.3095972550      191.9368517621     1  0.39915199E+09
     -191.3095636647      196.9615313690     1  0.40562690E+09
     -191.3095544873      195.3849013043     1  0.42281116E+09
     -191.3095406444      194.2882422752     1  0.39411679E+09
     -191.3094961544      195.9720893986     1  0.41302913E+09
     -191.3094872277      195.6073787016     1  0.43673717E+09
     -191.3094752034      195.9958146860     1  0.39356941E+09
     -191.3094679525      201.9628536525     1  0.41670106E+09
     -191.3094405346      200.5186513578     1  0.41921497E+09
     -191.3094300773      194.7969888432     1  0.40547965E+09
     -191.3093422623      199.5716909195     1  0.42781106E+09
     -191.3093067987      192.3062623342     1  0.40734743E+09
     -191.3092701744      202.9053094875     1  0.42198822E+09
     -191.3092541605      195.2537948053     1  0.41470399E+09
     -191.3092372764      198.9580195479     1  0.41437487E+09
     -191.3092040249      191.6506830261     1  0.40870463E+09
     -191.3091897806      196.5465262502     1  0.40354608E+09
     -191.3091451789      196.4580286670     1  0.39872143E+09
     -191.3091158235      200.9330913096     1  0.40093521E+09
     -191.3091123390      196.6888305559     1  0.42112217E+09
     -191.3090887060      200.0020662375     1  0.44564960E+09
     -191.3090792213      193.5490300621     1  0.40642388E+09
     -191.3089641540      198.5031088998     1  0.42834973E+09
     -191.3089478025      195.6723801714     1  0.43506360E+09
     -191.3089144598      195.0689167053     1  0.39173218E+09
     -191.3087529321      192.6397119536     1  0.39492597E+09
     -191.3087482469      194.9997469801     1  0.41841115E+09
     -191.3086743571      193.3856123179     1  0.40099997E+09
     -191.3086294190      196.3180789545     1  0.42353894E+09
     -191.3086267610      197.0670760177     1  0.40338960E+09
     -191.3086252272      194.6290050753     1  0.39314598E+09
     -191.3086075534      195.4301685050     1  0.42143901E+09
     -191.3085191460      201.8514600851     1  0.42302801E+09
     -191.3084989803      200.3808304316     1  0.41990484E+09
     -191.3084673912      201.9936991307     1  0.43748676E+09
     -191.3084605392      193.8329151194     1  0.42698441E+09
     -191.3084480539      197.4083493233     1  0.41353032E+09
     -191.3084295388      195.4576174951     1  0.40954138E+09
     -191.3084232134      196.4943616339     1  0.42982631E+09
     -191.3084141193      191.2213973869     1  0.40321414E+09
     -191.3084088413      196.2462274274     1  0.41178713E+09
     -191.3083733383      197.4900910163     1  0.40929849E+09
     -191.3082925280      196.4765144242     1  0.41401630E+09
     -191.3082885890      187.1920862389     3  0.38805958E+09
     -191.3082735585      198.6536752658     1  0.42745219E+09
     -191.3082674498      196.5847241317     1  0.41623641E+09
     -191.3082466088      194.5003459994     1  0.41154855E+09
     -191.3082427692      192.3450290464     1  0.39467876E+09
     -191.3082227780      200.2679036085     1  0.42230629E+09
     -191.3081871661      195.4831505829     1  0.39466611E+09
     -191.3081794701      196.5276371438     2  0.39999603E+09
     -191.3081399380      196.4367766116     1  0.43696022E+09
     -191.3081193048      195.1286645504     1  0.40166914E+09
     -191.3080310392      196.8543546179     1  0.42171909E+09
     -191.3080029063      195.9501565030     1  0.40533183E+09
     -191.3079344585      198.7490866239     1  0.41114129E+09
     -191.3079090470      195.3120753122     1  0.41538187E+09
     -191.3078911389      195.8948103056     1  0.40923726E+09
     -191.3078401807      197.4555479758     1  0.42750551E+09
     -191.3078391496      194.6035700311     1  0.40010382E+09
     -191.3078375496      197.4768536492     1  0.41302933E+09
     -191.3077902029      193.7092464095     1  0.40728217E+09
     -191.3077774521      196.2217724320     1  0.42112440E+09
     -191.3076840106      195.5483321077     1  0.40812837E+09
     -191.3076483642      194.3706031965     1  0.38618838E+09
     -191.3076354214      195.8490811910     1  0.41846654E+09
     -191.3076027427      194.4892257247     1  0.41865753E+09
     -191.3075380501      196.8677726711     1  0.44009621E+09
     -191.3075296197      193.4417517089     1  0.40131294E+09
     -191.3075092372      201.8881687372     1  0.41237126E+09
     -191.3074847545      192.8848766353     1  0.43177680E+09
     -191.3074589470      198.9577115584     1  0.43274417E+09
     -191.3074138162      192.0902152001     1  0.42166672E+09
     -191.3073740003      204.1819229826     1  0.42360011E+09
     -191.3072689329      190.1610103975     1  0.42435937E+09
     -191.3071796868      195.9501639778     1  0.42119514E+09
     -191.3071507147      195.1722062982     1  0.40429124E+09
     -191.3070392383      198.0235392839     4  0.40660989E+09
     -191.3070176482      197.2833885935     1  0.40426151E+09
     -191.3070062094      193.7740355351     1  0.41400972E+09
     -191.3069956637      191.6126796126     1  0.40727730E+09
     -191.3069707959      198.6565911573     1  0.42532880E+09
     -191.3069327646      196.4435950058     1  0.41264604E+09
     -191.3069098133      197.0611181341     1  0.41099953E+09
     -191.3068959511      196.2329519148     1  0.40723710E+09
     -191.3068814865      200.6251250089     1  0.39844132E+09
     -191.3068646226      194.8061509965     1  0.41211529E+09
     -191.3068356657      198.4519933590     1  0.41531933E+09
     -191.3068188182      197.5120279198     1  0.41412930E+09
     -191.3067742467      200.6745414955     1  0.41505235E+09
     -191.3067507306      194.3767911112     1  0.40335363E+09
     -191.3067451614      198.5967846798     1  0.43207502E+09
     -191.3066852774      198.6174991848     1  0.45031954E+09
     -191.3066686416      199.3247848104     1  0.39682105E+09
     -191.3066583472      197.8966810783     1  0.39784973E+09
     -191.3066559354      197.5327869991     1  0.41621712E+09
     -191.3066262280      193.5367357840     1  0.41040465E+09
     -191.3065319455      188.7611566879     1  0.40049636E+09
     -191.3065087927      194.2957614236     1  0.39940697E+09
     -191.3064755987      199.7138470519     1  0.41418808E+09
     -191.3064324637      195.6830337993     1  0.42193398E+09
     -191.3064106313      195.2712338233     1  0.41417654E+09
     -191.3064002346      196.5057487096     1  0.41397711E+09
     -191.3063792696      190.2900572607     1  0.38310982E+09
     -191.3063250130      201.0923906572     1  0.40172423E+09
     -191.3063049120      192.2698555220     1  0.39796996E+09
     -191.3062613066      198.8497285773     1  0.39611683E+09
     -191.3062149747      193.3586645714     1  0.42862790E+09
     -191.3062068522      193.6240186965     1  0.39787285E+09
     -191.3061615732      195.1489789260     1  0.40135826E+09
     -191.3061579899      198.5171540439     1  0.43151589E+09
     -191.3061379063      198.2341569923     1  0.42608065E+09
     -191.3061072070      189.1591680821     1  0.40605734E+09
     -191.3060981615      196.8346138567     1  0.41765230E+09
     -191.3060960620      195.5333631604     1  0.41473798E+09
     -191.3060667794      195.5494031615     1  0.41375555E+09
     -191.3060643253      194.4618692691     1  0.43285338E+09
     -191.3060054900      198.0099665614     1  0.43115379E+09
     -191.3059284676      195.8015410001     1  0.40531243E+09
     -191.3059267948      192.9081619671     1  0.40871316E+09
     -191.3059026084      198.2261070248     1  0.40825180E+09
     -191.3058839166      194.3442116020     1  0.41652579E+09
     -191.3058409088      197.8628198627     1  0.38698836E+09
     -191.3058361375      195.3454283047     1  0.41715547E+09
     -191.3058229337      196.3899675717     1  0.39898014E+09
     -191.3057967481      195.5413868381     1  0.40572636E+09
     -191.3057921886      194.7640857137     1  0.41785478E+09
     -191.3057768168      198.8738208352     1  0.43535692E+09
     -191.3057369849      195.1313748331     1  0.41419718E+09
     -191.3056939197      192.2347424210     1  0.37985047E+09
     -191.3056802741      190.8623629327     2  0.37969779E+09
     -191.3056791501      197.1059198607     2  0.40256103E+09
     -191.3056444917      200.5806684126     1  0.40716172E+09
     -191.3056198154      196.6857892625     1  0.42915167E+09
     -191.3056015761      192.2254465425     1  0.39350077E+09
     -191.3055555093      194.5463985085     1  0.41199791E+09
     -191.3055036731      205.7887043567     1  0.39759564E+09
     -191.3054528702      193.1205311799     1  0.40746182E+09
     -191.3054469641      195.6010718299     1  0.41279489E+09
     -191.3054313995      194.4947124723     1  0.41487538E+09
     -191.3053835858      195.0361048589     1  0.40191001E+09
     -191.3053073040      192.5712630373     1  0.42428864E+09
     -191.3052611548      193.6674380496     1  0.41353619E+09
     -191.3052202936      192.4230454230     1  0.40611826E+09
     -191.3052055015      194.6139439377     1  0.39293224E+09
     -191.3051633741      195.4294235216     1  0.39565784E+09
     -191.3051462670      196.2451307393     1  0.41263164E+09
     -191.3050732753      196.6403023944     1  0.40175968E+09
     -191.3050515290      196.7403491689     1  0.42904008E+09
     -191.3050262678      193.2549421542     1  0.42927123E+09
     -191.3049982940      196.2972369104     1  0.44183701E+09
     -191.3049926020      190.1757160522     1  0.40820351E+09
     -191.3049879142      194.9808160691     1  0.41385529E+09
     -191.3049842236      201.6114448240     1  0.41875164E+09
     -191.3049274956      198.9816609326     1  0.40322555E+09
     -191.3049160137      195.7187705736     1  0.42149366E+09
     -191.3049095554      191.2326130970     1  0.41425508E+09
     -191.3048950566      194.8837252704     1  0.38864623E+09
     -191.3048646352      195.5089751401     1  0.40131812E+09
     -191.3048027005      197.9426586026     1  0.40636089E+09
     -191.3047952503      199.9624908694     1  0.41784924E+09
     -191.3047229321      193.0204387568     1  0.39362540E+09
     -191.3047144647      193.7309273710     1  0.40273073E+09
     -191.3047089117      195.8254337816     1  0.39745891E+09
     -191.3047051362      191.3176276093     1  0.40734916E+09
     -191.3046934394      196.8117807274     1  0.42224105E+09
     -191.3046668034      190.9733345382     1  0.41166563E+09
     -191.3046290848      198.4978383768     1  0.44197402E+09
     -191.3045285294      192.3872063892     1  0.41132715E+09
     -191.3044751507      200.8731997481     1  0.39878011E+09
     -191.3044644640      193.1539807100     1  0.42749913E+09
     -191.3044512009      191.5892870233     1  0.38187031E+09
     -191.3044055853      197.1203854696     1  0.40852450E+09
     -191.3042781439      195.6407796811     1  0.40310375E+09
     -191.3042658419      197.8952992759     1  0.43733105E+09
     -191.3042448755      200.0640829987     1  0.41386747E+09
     -191.3042323669      196.5471167531     1  0.41782444E+09
     -191.3042167700      196.0805504396     1  0.42263922E+09
     -191.3041932297      193.8860166300     1  0.40356436E+09
     -191.3041916532      201.6648205223     2  0.43181467E+09
     -191.3041868159      195.3185974622     1  0.42079066E+09
     -191.3041834988      196.1156978261     1  0.41141908E+09
     -191.3041744778      195.8213354985     1  0.40181072E+09
     -191.3040349881      197.2490860191     1  0.42182956E+09
     -191.3040072961      195.6985804070     1  0.40575006E+09
     -191.3038861887      199.7851759170     1  0.43418777E+09
     -191.3037645229      196.3926905861     1  0.39630910E+09
     -191.3037162958      196.7891283061     1  0.40351200E+09
     -191.3036989849      193.7721563896     1  0.42700906E+09
     -191.3036776022      192.4472109276     1  0.41154714E+09
     -191.3036738283      192.2954257262     1  0.39994947E+09
     -191.3035978476      194.3730310056     1  0.40703982E+09
     -191.3035484739      199.9710547721     1  0.41804814E+09
     -191.3035226256      192.9564810085     1  0.39675752E+09
     -191.3035060547      195.8725908430     1  0.40137724E+09
     -191.3034771838      197.2917160569     1  0.40155296E+09
     -191.3033974680      199.4834442335     1  0.43712050E+09
     -191.3033669675      195.5151033764     1  0.41587446E+09
     -191.3033608121      192.0066819356     1  0.42232421E+09
     -191.3033177440      195.1076623217     1  0.42036474E+09
     -191.3033151862      194.5517021606     1  0.41425219E+09
     -191.3033111342      194.6007048905     1  0.39038622E+09
     -191.3033060386      196.7888860064     1  0.41741520E+09
     -191.3032714512      195.7326888187     1  0.42090594E+09
     -191.3032485846      195.0164273226     1  0.42410986E+09
     -191.3031856960      194.5607969666     1  0.42110867E+09
     -191.3031508594      194.6048426801     1  0.41106280E+09
     -191.3031445857      200.0942361132     1  0.42372301E+09
     -191.3031012747      200.8714509166     1  0.42587445E+09
     -191.3030182625      199.6313208765     1  0.39870463E+09
     -191.3029925285      194.9620789414     1  0.39871446E+09
     -191.3029329085      193.8377955843     1  0.39979200E+09
     -191.3029112830      195.5867651664     1  0.41245954E+09
     -191.3028766989      196.1837739139     1  0.41219501E+09
     -191.3027670819      191.6921447285     1  0.41445064E+09
     -191.3027448374      196.2414418376     1  0.39562637E+09
     -191.3027049163      196.9930522433     1  0.39910164E+09
     -191.3026285944      200.1327743369     1  0.39417395E+09
     -191.3026234425      200.4184853193     1  0.42959521E+09
     -191.3025905850      194.8073020619     1  0.41485725E+09
     -191.3025214672      198.5005207195     1  0.42838624E+09
     -191.3024660709      195.7575081346     1  0.40826764E+09
     -191.3024528595      194.2993386666     1  0.39952590E+09
     -191.3023996895      196.4388734344     2  0.43357065E+09
     -191.3023872266      197.2175092252     1  0.40453966E+09
     -191.3023803007      195.8826789619     1  0.40590253E+09
     -191.3023501424      194.8421362406     1  0.40616268E+09
     -191.3023483166      189.8228408914     1  0.39903735E+09
     -191.3023342194      195.0361409355     1  0.40046018E+09
     -191.3022604300      193.7524595758     1  0.42226932E+09
     -191.3022542622      196.6181482973     1  0.40122192E+09
     -191.3022203184      194.7070854871     1  0.38459578E+09
     -191.3022050371      191.3751375110     1  0.41264059E+09
     -191.3021975056      197.3157042598     1  0.43203976E+09
     -191.3021514172      193.4424330050     1  0.41982214E+09
     -191.3021474454      193.8759949562     1  0.39292731E+09
     -191.3021404866      193.0385316337     1  0.40347441E+09
     -191.3021264575      196.2869329426     1  0.41049298E+09
     -191.3020921303      195.6656207716     1  0.40615585E+09
     -191.3020800589      200.0915466361     1  0.40403610E+09
     -191.3020779857      193.2653158856     1  0.38363967E+09
     -191.3020571887      192.3363558865     1  0.40236214E+09
     -191.3020496350      195.8760563502     1  0.42649109E+09
     -191.3019613278      192.1783062021     1  0.40118024E+09
     -191.3019364212      194.5258460997     1  0.38542464E+09
     -191.3019306650      197.3898580936     1  0.40100486E+09
     -191.3018594802      200.7204709199     1  0.42223948E+09
     -191.3018303311      192.7565883107     1  0.38676927E+09
     -191.3018104531      195.9841306237     2  0.41417721E+09
     -191.3017905730      200.5498552050     1  0.39948678E+09
     -191.3017537014      194.9578677400     1  0.40287972E+09
     -191.3017199263      195.0243307608     1  0.41835398E+09
     -191.3017124256      197.3079209664     1  0.42401907E+09
     -191.3017071531      190.4783854881     1  0.39607217E+09
     -191.3017043383      195.2383206821     1  0.42413306E+09
     -191.3016795521      194.8904172564     1  0.41155965E+09
     -191.3016512098      196.9860339708     1  0.41213600E+09
     -191.3016272834      195.7764159977     1  0.38899724E+09
     -191.3016017427      192.7523894664     1  0.40693791E+09
     -191.3015883298      197.0447186804     1  0.42290407E+09
     -191.3014404023      199.0955866192     1  0.43315410E+09
     -191.3014300530      192.6239635705     1  0.39914181E+09
     -191.3013999013      202.4100570076     1  0.39671209E+09
     -191.3013899745      193.0405566146     1  0.43255632E+09
     -191.3013873681      197.8640472867     1  0.39540964E+09
     -191.3013841266      195.7675517772     1  0.40538916E+09
     -191.3013775723      193.9550763210     1  0.40473970E+09
     -191.3013757780      192.0818293913     1  0.40631372E+09
     -191.3013299076      204.1545950501     1  0.43855134E+09
     -191.3012949534      194.5896106319     1  0.39786743E+09
     -191.3012825100      193.2244209723     1  0.38701482E+09
     -191.3011966829      190.9168054644     1  0.40582957E+09
     -191.3011952498      194.5616140399     1  0.43542694E+09
     -191.3011771361      192.0028992906     1  0.40797593E+09
     -191.3011373401      196.3843025363     1  0.39650990E+09
     -191.3011274546      199.7283860015     1  0.41541370E+09
     -191.3011045919      200.4113901841     1  0.42560982E+09
     -191.3010977743      194.9148013641     1  0.41727354E+09
     -191.3010901902      195.2504177202     1  0.41441206E+09
     -191.3010879068      198.8145735686     1  0.40211899E+09
     -191.3010848017      194.6609635084     1  0.40916198E+09
     -191.3010109141      192.9182945038     1  0.40002148E+09
     -191.3009748888      199.8286121504     2  0.39006684E+09
     -191.3009735942      202.7072328031     1  0.41138840E+09
     -191.3009339317      197.6116787132     1  0.42223711E+09
     -191.3009221154      200.3491470358     1  0.39424210E+09
     -191.3009167337      192.9187245603     1  0.40554848E+09
     -191.3008287640      192.1487112422     1  0.40104311E+09
     -191.3008093061      202.6565960856     1  0.41978924E+09
     -191.3007853925      194.2778957277     1  0.45085196E+09
     -191.3006972813      195.6368712635     1  0.41839632E+09
     -191.3006951714      198.9680284407     1  0.43307285E+09
     -191.3006750680      196.6396450241     1  0.42980909E+09
     -191.3006410206      194.2670266780     1  0.39150840E+09
     -191.3006373847      196.0911072683     1  0.42564003E+09
     -191.3006315880      194.1967769726     1  0.39883351E+09
     -191.3006205151      193.8375804043     1  0.40473692E+09
     -191.3005852746      199.1950349198     1  0.41785507E+09
     -191.3005663983      196.9220672374     1  0.42242292E+09
     -191.3005444004      198.0529705475     1  0.39659729E+09
     -191.3004720126      200.4185049375     1  0.42725672E+09
     -191.3004698726      195.6333399857     1  0.41340866E+09
     -191.3004607035      195.7677124923     1  0.40722637E+09
     -191.3004279349      193.9182848763     1  0.43054516E+09
     -191.3004199424      197.1628573881     1  0.40244027E+09
     -191.3004139768      197.8558727675     1  0.40313355E+09
     -191.3003921600      191.6398161123     1  0.41402627E+09
     -191.3003880187      200.6288537490     1  0.41096860E+09
     -191.3003527693      200.9938590978     1  0.41498785E+09
     -191.3003302949      194.7741823726     1  0.43000797E+09
     -191.3003254674      194.2785329094     1  0.42036732E+09
     -191.3003101689      185.7300590724     1  0.40155395E+09
     -191.3002612898      194.1983956261     1  0.41254413E+09
     -191.3002543954      197.5875016009     1  0.38670554E+09
     -191.3002297089      202.4386606248     1  0.42219906E+09
     -191.3001568975      196.9446260007     1  0.40926349E+09
     -191.3001337595      194.2735300216     1  0.40307223E+09
     -191.3001299053      195.9553659112     1  0.44238108E+09
     -191.3000907952      197.5481743216     1  0.41107450E+09
     -191.3000788761      196.0922788080     1  0.40968965E+09
     -191.3000735926      191.2221604537     1  0.41292146E+09
     -191.3000533139      195.8801344751     1  0.41747618E+09
     -191.3000485229      197.3631049175     1  0.41389931E+09
     -191.3000435367      195.9555628946     1  0.41513437E+09
     -191.2999394856      199.0799732910     1  0.42728163E+09
     -191.2999144938      198.1690380009     1  0.40451477E+09
     -191.2999084882      193.9606604854     1  0.41529815E+09
     -191.2998691008      196.4616242237     1  0.41429899E+09
     -191.2998518773      196.0094624873     1  0.40421817E+09
     -191.2998344315      191.4335480394     1  0.40440949E+09
     -191.2997881081      200.1052354021     2  0.44944290E+09
     -191.2997774136      198.1382273214     1  0.40316831E+09
     -191.2997731528      193.4691423953     1  0.41247425E+09
     -191.2997662306      199.6846017815     1  0.42426472E+09
     -191.2997594158      196.2535449610     1  0.41563442E+09
     -191.2997208833      196.1926563151     1  0.40770899E+09
     -191.2996759617      195.3046252253     1  0.41951659E+09
     -191.2996334980      197.8804694029     1  0.39045986E+09
     -191.2995505819      195.6366921937     1  0.39602609E+09
     -191.2994923007      199.7553732275     1  0.40056028E+09
     -191.2994725911      197.0715944373     1  0.41564570E+09
     -191.2994650763      192.9082088142     1  0.43936762E+09
     -191.2994544664      193.7292538730     1  0.39677915E+09
     -191.2994235560      192.7713507530     1  0.40302253E+09
     -191.2994045079      197.4145301085     1  0.39730883E+09
     -191.2993302132      199.2881856538     1  0.41991017E+09
     -191.2993141781      197.0346633137     1  0.40560426E+09
     -191.2992936844      191.0700272706     1  0.40454322E+09
     -191.2992722702      196.3424259672     1  0.42157587E+09
     -191.2992664267      191.2473493670     1  0.41665699E+09
     -191.2992384217      193.9466095630     1  0.40444713E+09
     -191.2992293079      196.5022276191     1  0.42820154E+09
     -191.2992270710      198.7100273680     1  0.41574826E+09
     -191.2992136803      195.4788741677     1  0.41261385E+09
     -191.2991950254      196.9242273054     1  0.41911649E+09
     -191.2991857457      195.5104338596     1  0.41371165E+09
     -191.2991774437      198.1473078721     1  0.43188530E+09
     -191.2991691015      195.4020448412     1  0.40791416E+09
     -191.2991484141      193.4543013203     1  0.39784292E+09
     -191.2990929342      194.4714585123     1  0.38284796E+09
     -191.2990465424      197.7781067678     1  0.41496759E+09
     -191.2990016333      196.0556617279     1  0.40780921E+09
     -191.2989658991      194.6627693995     1  0.39612032E+09
     -191.2989631611      196.6504228377     1  0.38667386E+09
     -191.2989601036      193.6678949233     1  0.40506638E+09
     -191.2989566115      202.8090111238     1  0.40976025E+09
     -191.2989480310      195.2247687215     1  0.41535762E+09
     -191.2989288677      201.5535302254     1  0.43688713E+09
     -191.2989259797      191.5357327253     1  0.40839498E+09
     -191.2989153746      202.2618685640     1  0.41753551E+09
     -191.2989138139      194.8097802405     1  0.41356784E+09
     -191.2988989302      196.8192696302     1  0.39867555E+09
     -191.2988969779      190.4999069802     1  0.39415278E+09
     -191.2988815132      195.4309104548     1  0.43800497E+09
     -191.2988168771      196.5289681008     1  0.42064020E+09
     -191.2987342069      197.4319445919     1  0.41512634E+09
     -191.2987232363      199.0158930990     1  0.43254785E+09
     -191.2986940071      194.1856168778     1  0.42230639E+09
     -191.2986618862      195.3909435919     1  0.40788434E+09
     -191.2986526690      196.1791011648     1  0.41560900E+09
     -191.2985076349      196.6004892456     1  0.40936683E+09
     -191.2985036261      197.3575749256     1  0.41765962E+09
     -191.2984867941      196.4019389679     1  0.41278613E+09
     -191.2984625406      194.4957984179     1  0.40450346E+09
     -191.2984516443      200.3793745977     1  0.41755858E+09
     -191.2984243130      200.5625111177     1  0.40604536E+09
     -191.2984122560      193.5179068748     1  0.38512325E+09
     -191.2984097919      196.7663817533     1  0.38453646E+09
     -191.2984032953      196.0730327485     1  0.41183097E+09
     -191.2983667531      196.5375037435     1  0.40276085E+09
     -191.2983636349      194.8441431735     1  0.42342664E+09
     -191.2983439095      195.7117496075     1  0.41214571E+09
     -191.2983120873      191.4059905578     1  0.40303351E+09
     -191.2983061933      191.3376714169     1  0.42663633E+09
     -191.2982972694      199.3216411279     1  0.40407894E+09
     -191.2982901450      195.0466398323     1  0.43113958E+09
     -191.2982826440      197.3323748641     1  0.41319343E+09
     -191.2982574606      195.0917872243     1  0.39825564E+09
     -191.2982436925      193.0108121979     1  0.39696583E+09
     -191.2982198517      194.9969413948     1  0.44160698E+09
     -191.2981515733      192.3142696638     1  0.42824400E+09
     -191.2981500217      194.6722116990     1  0.41770919E+09
     -191.2981465748      195.1968977797     1  0.41278811E+09
     -191.2981286537      200.0102629456     1  0.41375730E+09
     -191.2981168560      194.1609720180     1  0.42735822E+09
     -191.2980999964      192.5864404264     1  0.39401776E+09
     -191.2980795347      195.3807826545     1  0.40919441E+09
     -191.2980640492      196.0984073286     1  0.41646812E+09
     -191.2980385558      201.2945593579     1  0.39563731E+09
     -191.2980282648      198.5233580484     1  0.39633130E+09
     -191.2979545793      191.1056734451     1  0.40633746E+09
     -191.2979513369      200.5043472388     1  0.40040138E+09
     -191.2979466748      204.0694342732     1  0.43983300E+09
     -191.2978878185      197.8126417800     1  0.38537995E+09
     -191.2978741974      196.0345435115     1  0.41499441E+09
     -191.2978603323      195.5962914954     1  0.41066611E+09
     -191.2978488610      190.7378686292     1  0.39870495E+09
     -191.2978214448      194.1310693525     1  0.39067255E+09
     -191.2978140984      194.4301291143     1  0.42233698E+09
     -191.2977804170      204.1417677404     1  0.42902847E+09
     -191.2977345212      191.8649064853     1  0.39265567E+09
     -191.2977143532      192.8060878630     1  0.42320483E+09
     -191.2977118507      195.6777152943     1  0.39271406E+09
     -191.2977026369      192.1145705585     1  0.43396551E+09
     -191.2976451447      195.4839987725     1  0.39956940E+09
     -191.2975738702      194.1915803736     1  0.41929977E+09
     -191.2975680066      195.8455586375     1  0.39993622E+09
     -191.2975470121      197.5015178384     1  0.42505607E+09
     -191.2974700877      192.9829843905     1  0.39978147E+09
     -191.2974258787      195.5047025281     2  0.42858334E+09
     -191.2974208233      196.0966558243     1  0.39087691E+09
     -191.2973687418      196.1240294980     1  0.42837053E+09
     -191.2973511083      194.0712801471     1  0.39201280E+09
     -191.2973296391      195.3032685020     1  0.41395682E+09
     -191.2972912155      198.3657019503     1  0.43421534E+09
     -191.2972700108      194.5879090399     1  0.40144353E+09
     -191.2971940369      194.2338414609     1  0.39832816E+09
     -191.2971849663      199.3914186704     1  0.39289538E+09
     -191.2971760656      190.7243757312     1  0.41934685E+09
     -191.2971582296      198.4943437848     1  0.42068569E+09
     -191.2971568494      196.0677348035     1  0.40850541E+09
     -191.2971545816      197.7898271205     1  0.43045344E+09
     -191.2971098230      199.2252758111     1  0.44108574E+09
     -191.2970975024      196.6076329148     1  0.42779891E+09
     -191.2970702822      191.7306922640     1  0.40628214E+09
     -191.2970553270      196.3379274400     1  0.43977615E+09
     -191.2970320875      196.4480737654     1  0.40912509E+09
     -191.2970132200      200.2412798381     1  0.41495101E+09
     -191.2969844566      198.8125571336     1  0.41067706E+09
     -191.2969724231      192.2616751505     1  0.41827362E+09
     -191.2969630208      194.0371627232     1  0.39895754E+09
     -191.2969336636      195.9412062607     1  0.40286666E+09
     -191.2968907737      194.3244714527     1  0.42912964E+09
     -191.2968546234      193.8628903111     1  0.41617395E+09
     -191.2968533621      193.9297132146     1  0.41192802E+09
     -191.2968491875      193.6058353926     1  0.40066410E+09
     -191.2968237790      202.9048101696     1  0.40949978E+09
     -191.2967878891      196.4819466603     1  0.39919488E+09
     -191.2967743235      195.4545767167     1  0.41601039E+09
     -191.2967507317      199.8887417366     1  0.40274182E+09
     -191.2967273722      195.8038642708     1  0.41745617E+09
     -191.2967168859      197.2096886678     1  0.39920133E+09
     -191.2967024340      192.4355040177     1  0.40149530E+09
     -191.2967003556      198.3847929848     1  0.39625679E+09
     -191.2966746959      193.2296800170     1  0.41054899E+09
     -191.2966587734      193.4014137710     1  0.39460833E+09
     -191.2966552981      199.3813030752     1  0.41050787E+09
     -191.2966506124      198.7470593970     1  0.43338002E+09
     -191.2966361128      192.5391089111     1  0.39964727E+09
     -191.2966287384      195.5321745910     1  0.40711327E+09
     -191.2966240147      195.2150813906     1  0.39544979E+09
     -191.2965744157      195.3578240639     1  0.42651755E+09
     -191.2965554934      200.5822704555     1  0.40812428E+09
     -191.2965385465      204.3486589537     1  0.42819380E+09
     -191.2965311589      196.7641903172     1  0.42479210E+09
     -191.2964758052      198.1756832330     1  0.41770683E+09
     -191.2964469726      194.0833409072     1  0.40086895E+09
     -191.2964438686      197.5903152706     1  0.40986998E+09
     -191.2964428630      192.4086106988     1  0.40695089E+09
     -191.2964124677      199.7822652558     1  0.40608552E+09
     -191.2963841053      193.1137133332     1  0.39879694E+09
     -191.2963058807      202.6205741485     1  0.40836131E+09
     -191.2962717817      193.9898767528     1  0.40270257E+09
     -191.2962657074      195.8829175863     1  0.40432843E+09
     -191.2962277995      196.9731283023     1  0.42676434E+09
     -191.2961464063      194.3254548584     1  0.42104098E+09
     -191.2961271197      199.3069302602     1  0.40577188E+09
     -191.2960788957      195.8487148560     1  0.42143358E+09
     -191.2960513311      194.8746136191     1  0.41748387E+09
     -191.2960288602      188.8453345777     1  0.40739350E+09
     -191.2960039418      199.1985739722     1  0.41986360E+09
     -191.2959959317      196.7669114812     1  0.40690114E+09
     -191.2959688394      198.3574965819     1  0.40470329E+09
     -191.2959324697      193.6471022041     1  0.39366334E+09
     -191.2958149882      189.0919353486     1  0.40721297E+09
     -191.2957760094      195.6795616389     1  0.40134043E+09
     -191.2957441208      198.1941856684     1  0.43396914E+09
     -191.2956923247      198.1289716399     1  0.40473427E+09
     -191.2956435024      196.9437437514     1  0.42044034E+09
     -191.2956073063      192.5530189796     1  0.41411883E+09
     -191.2955924738      190.2086651804     1  0.40672280E+09
     -191.2955143710      196.7773713043     1  0.39832016E+09
     -191.2953111018      190.9772360801     1  0.42762716E+09
     -191.2953074765      193.9447474307     1  0.40622815E+09
     -191.2953051136      196.9755492144     1  0.39718443E+09
     -191.2952947040      196.5416218248     1  0.42680033E+09
     -191.2952836561      191.9841712578     2  0.44895340E+09
     -191.2952339727      202.5951945795     1  0.40932926E+09
     -191.2952244123      197.5879193750     1  0.40708028E+09
     -191.2951604376      195.9676259143     1  0.42693917E+09
     -191.2951390058      195.9964950541     1  0.41212887E+09
     -191.2950824540      194.9498192978     1  0.40492936E+09
     -191.2950676835      194.9086616955     1  0.41813302E+09
     -191.2950422287      197.5820450226     1  0.43337043E+09
     -191.2950107021      200.4814487038     1  0.39300268E+09
     -191.2949773709      200.0576408131     1  0.39047389E+09
     -191.2949690913      197.6430429286     1  0.39764343E+09
     -191.2949555585      189.8605895469     1  0.40281750E+09
     -191.2948095179      200.7763446850     1  0.41678455E+09
     -191.2947834195      195.7157504915     1  0.40954218E+09
     -191.2947614650      198.1762008587     1  0.41024444E+09
     -191.2947528752      192.3527456259     1  0.40486544E+09
     -191.2946797583      199.7894910894     1  0.40021903E+09
     -191.2946693970      198.0355497851     1  0.42348271E+09
     -191.2946631656      197.6543247631     1  0.39425187E+09
     -191.2946612069      199.7710404608     1  0.42490939E+09
     -191.2946428126      194.8777586296     1  0.39730731E+09
     -191.2946407758      193.1245753116     1  0.42303542E+09
     -191.2946393467      187.5071009824     1  0.40615118E+09
     -191.2946246764      202.4587577154     1  0.42504682E+09
     -191.2946091987      192.8181072338     1  0.41115287E+09
     -191.2946073500      195.6245902002     1  0.38744862E+09
     -191.2946044857      196.2939482539     1  0.41261963E+09
     -191.2945083519      195.4869907473     1  0.40478857E+09
     -191.2944677693      195.9142963181     1  0.42015123E+09
     -191.2944012408      189.4932957388     1  0.41067728E+09
     -191.2943868354      192.9478887737     1  0.39345531E+09
     -191.2943750999      192.9631127861     1  0.40674925E+09
     -191.2943510238      196.2955921035     1  0.41076296E+09
     -191.2942544758      197.6522850419     1  0.41350903E+09
     -191.2942277314      200.6389154524     1  0.39713342E+09
     -191.2942127928      199.2661930135     1  0.41314779E+09
     -191.2942061491      194.5903947416     1  0.42191528E+09
     -191.2941858253      195.4703477639     1  0.42338960E+09
     -191.2941678783      199.0730071711     1  0.41655586E+09
     -191.2941416549      195.6218566581     1  0.42750261E+09
     -191.2941334242      196.9202766368     1  0.42744358E+09
     -191.2940371377      197.9034763598     1  0.40764787E+09
     -191.2940329109      196.4999902880     1  0.39935213E+09
     -191.2940269450      195.0125307770     1  0.41241805E+09
     -191.2939968421      195.6584089778     1  0.42303631E+09
     -191.2939920907      195.3832123812     1  0.41689986E+09
     -191.2939283748      197.3573305179     1  0.41516110E+09
     -191.2938771848      194.3678249609     1  0.40872663E+09
     -191.2938546525      199.9741312212     1  0.41519149E+09
     -191.2938329025      201.6134449130     1  0.45189226E+09
     -191.2938222618      195.2357927728     1  0.42128288E+09
     -191.2938105326      191.6046426256     1  0.38612818E+09
     -191.2937854679      199.9290314549     1  0.43709781E+09
     -191.2937734028      197.7784081650     1  0.42715406E+09
     -191.2937621013      193.1662472339     1  0.41099749E+09
     -191.2936973344      197.3636601467     1  0.41743814E+09
     -191.2936801502      197.4025980698     1  0.39898460E+09
     -191.2936451636      198.9073608339     1  0.41715440E+09
     -191.2936304823      197.8706047252     1  0.39415998E+09
     -191.2936174475      194.3898808562     1  0.41997988E+09
     -191.2935923097      197.2158715781     1  0.42411165E+09
     -191.2935876925      191.2962734727     1  0.41684033E+09
     -191.2935575045      195.2474492155     1  0.41064560E+09
     -191.2935521872      197.9099051667     1  0.41884839E+09
     -191.2935248299      191.9688803331     1  0.41076562E+09
     -191.2934992240      187.7194164295     1  0.40632409E+09
     -191.2934133510      201.8923554406     1  0.42800719E+09
     -191.2933507010      198.1736436148     1  0.42680681E+09
     -191.2933346512      195.0825064912     1  0.39626481E+09
     -191.2933302156      196.5808320527     1  0.40286587E+09
     -191.2933006558      200.7107580976     1  0.39767848E+09
     -191.2932808149      200.3237662532     1  0.41171185E+09
     -191.2932685675      198.4395322870     1  0.41139331E+09
     -191.2932236850      195.0440439597     1  0.42913123E+09
     -191.2932085244      195.3270161141     1  0.43882940E+09
     -191.2931859083      197.1952360543     1  0.41658339E+09
     -191.2931716908      189.8802846439     2  0.37742321E+09
     -191.2931585215      193.7315076058     1  0.41090579E+09
     -191.2930760019      195.1455840081     1  0.41203327E+09
     -191.2930731896      192.3815332280     1  0.42291935E+09
     -191.2930357210      189.4794250986     1  0.40874879E+09
     -191.2930311637      195.7121510239     1  0.41429603E+09
     -191.2930284138      192.6068827239     1  0.39671665E+09
     -191.2930228097      193.5389962011     1  0.42168223E+09
     -191.2930176646      192.7956858783     1  0.40507413E+09
     -191.2929515389      198.4716690527     1  0.41704195E+09
     -191.2929077971      197.0213693772     1  0.43563793E+09
     -191.2929060658      198.1251405297     1  0.42091416E+09
     -191.2928450466      195.5805193086     1  0.40971212E+09
     -191.2928093548      194.4636796828     1  0.40741007E+09
     -191.2928064034      196.0465460706     1  0.40256041E+09
     -191.2927920644      192.8377832191     1  0.41875290E+09
     -191.2927863989      193.9270440916     1  0.39783560E+09
     -191.2927808074      191.8889909002     1  0.42365530E+09
     -191.2927144362      200.3174539152     1  0.41433130E+09
     -191.2927128128      194.2676100580     1  0.40803692E+09
     -191.2926728968      191.2654759060     1  0.38530980E+09
     -191.2926525232      195.3510163672     1  0.40059827E+09
     -191.2926394287      194.7115844205     1  0.40485340E+09
     -191.2926202595      198.0012526737     1  0.44076416E+09
     -191.2925155814      193.6229040323     1  0.40112357E+09
     -191.2924927942      194.7809263216     1  0.40965831E+09
     -191.2924833389      194.1216934502     1  0.39195340E+09
     -191.2924641402      199.4381027645     1  0.41541092E+09
     -191.2924362442      195.4191100909     1  0.39431764E+09
     -191.2924142583      197.5403016088     1  0.40387780E+09
     -191.2924099982      197.2412328030     1  0.42666742E+09
     -191.2923958225      199.0796979172     1  0.39490834E+09
     -191.2923946558      198.9856243129     1  0.39374280E+09
     -191.2923046922      193.7791235040     1  0.39679793E+09
     -191.2922912066      191.4852059176     1  0.42489472E+09
     -191.2922855311      196.7329399198     1  0.43433844E+09
     -191.2922099205      197.5601209007     1  0.41463896E+09
     -191.2921577382      194.4107929849     1  0.39363848E+09
     -191.2921248219      198.3322035224     1  0.40796826E+09
     -191.2920952727      194.8466570208     1  0.41690045E+09
     -191.2920544704      194.5996773119     1  0.41212237E+09
     -191.2920474978      193.8630233284     1  0.41039212E+09
     -191.2920205711      193.6025990253     1  0.43426132E+09
     -191.2920165597      196.0504481477     1  0.39890306E+09
     -191.2919884508      196.1355097147     1  0.39996404E+09
     -191.2919717186      195.3343184907     1  0.41800490E+09
     -191.2919438047      192.8628536986     1  0.40286218E+09
     -191.2918617012      193.8495584771     1  0.38102370E+09
     -191.2918284361      193.6732702817     1  0.40301466E+09
     -191.2918244210      192.4867945938     1  0.42282737E+09
     -191.2918219759      199.6909568203     1  0.39583422E+09
     -191.2918130005      193.4849042908     1  0.40637432E+09
     -191.2918114499      194.2783574145     1  0.41059645E+09
     -191.2918042953      196.3499627125     1  0.38717578E+09
     -191.2917835916      202.2017803954     1  0.41489468E+09
     -191.2917531801      199.1344386440     1  0.40960146E+09
     -191.2917353963      204.6165927824     2  0.39590362E+09
     -191.2917249860      204.3072004717     1  0.43055154E+09
     -191.2916702881      195.3946565846     1  0.42591641E+09
     -191.2916659996      199.8308108445     1  0.42016290E+09
     -191.2916596317      197.4953414936     1  0.41404877E+09
     -191.2916489474      193.2588618797     1  0.41386781E+09
     -191.2916258788      197.2178023561     1  0.42661669E+09
     -191.2916143538      198.2714387062     1  0.40563133E+09
     -191.2915758564      197.4933270423     1  0.40413471E+09
     -191.2915641663      197.0717844995     1  0.44266021E+09
     -191.2915614544      197.1441512202     1  0.40123665E+09
     -191.2915430188      196.2613811775     1  0.40243421E+09
     -191.2914693215      195.8436174929     1  0.38520522E+09
     -191.2914615374      192.8748350796     1  0.39943633E+09
     -191.2914519625      194.0842983204     1  0.40539782E+09
     -191.2914043725      192.7041386292     1  0.41299113E+09
     -191.2913843478      202.1884288972     1  0.42913344E+09
     -191.2913789468      196.3954626581     1  0.41345485E+09
     -191.2913765610      196.1100076354     1  0.41195107E+09
     -191.2912878007      193.7110645864     1  0.42097725E+09
     -191.2912784412      193.3172741648     1  0.43960186E+09
     -191.2912387773      190.5785439455     1  0.40076425E+09
     -191.2911766789      196.0864130674     1  0.40634268E+09
     -191.2911658002      199.4329152810     1  0.39693084E+09
     -191.2911457832      195.9750233773     1  0.41202497E+09
     -191.2911426129      193.4915774263     1  0.39426898E+09
     -191.2911132737      194.9321362962     1  0.41014928E+09
     -191.2911028659      194.4090285403     1  0.40061635E+09
     -191.2910723511      194.9077303385     1  0.41890548E+09
     -191.2910078744      202.8746264142     1  0.40710120E+09
     -191.2909478774      198.8531407471     1  0.41097294E+09
     -191.2908353436      197.7998689066     1  0.41839192E+09
     -191.2908106329      193.0981487901     1  0.40645606E+09
     -191.2907877241      194.9364504865     1  0.42913755E+09
     -191.2907785015      201.2837569251     1  0.40412915E+09
     -191.2907702634      204.1227514409     1  0.43164763E+09
     -191.2907574291      195.3596582830     1  0.39777973E+09
     -191.2906973486      193.7643545382     1  0.40771489E+09
     -191.2906395559      193.1215894370     1  0.38326596E+09
     -191.2906187885      195.8811136226     1  0.40794482E+09
     -191.2905504976      194.1559941930     1  0.41525019E+09
     -191.2905303096      195.6623006780     1  0.41362765E+09
     -191.2905191804      195.5944215269     1  0.38283971E+09
     -191.2905172599      196.6686434695     1  0.43526039E+09
     -191.2905033118      201.9715181259     1  0.41149354E+09
     -191.2904323320      198.5208728866     1  0.42443772E+09
     -191.2904271733      198.7525033125     1  0.43161163E+09
     -191.2904147864      195.9701241649     1  0.38543448E+09
     -191.2903784608      203.8334254113     1  0.42089303E+09
     -191.2903594193      197.7872797381     1  0.41375782E+09
     -191.2903315691      194.1043302136     1  0.41774259E+09
     -191.2902964994      192.0973382488     1  0.39744413E+09
     -191.2902032056      197.2399708164     1  0.41106827E+09
     -191.2901986498      194.3309359368     1  0.41016878E+09
     -191.2901840618      198.7409947851     1  0.42154158E+09
     -191.2901109931      195.8040144234     1  0.39975331E+09
     -191.2900578692      192.3777222642     1  0.40764537E+09
     -191.2900477872      191.0408948558     1  0.40241002E+09
     -191.2900410467      196.6510940821     1  0.42497885E+09
     -191.2899999163      198.3286514766     1  0.39734611E+09
     -191.2899156122      196.2635119265     1  0.40618841E+09
     -191.2899124723      198.2909397543     1  0.42997894E+09
     -191.2898772383      192.0728468838     1  0.40065160E+09
     -191.2898734170      201.0417098277     1  0.40583640E+09
     -191.2898356643      196.7515795605     1  0.41946901E+09
     -191.2897824438      195.5554630642     1  0.43154746E+09
     -191.2897425060      200.8770843691     1  0.42741652E+09
     -191.2897335561      193.1410125411     1  0.39375765E+09
     -191.2896592934      195.1565067956     1  0.40987299E+09
     -191.2896075828      200.2291816027     1  0.40271559E+09
     -191.2895824382      195.2025742682     1  0.41097371E+09
     -191.2895234132      194.5078160602     1  0.41763826E+09
     -191.2895192335      197.2439518729     1  0.42389213E+09
     -191.2894983568      196.3150680202     1  0.40181999E+09
     -191.2894263356      196.2415197552     1  0.40155561E+09
     -191.2894187684      192.1167202914     1  0.40751117E+09
     -191.2894082662      196.4144553858     1  0.41776463E+09
     -191.2893971400      195.3543576097     1  0.38575570E+09
     -191.2893366929      195.2651255229     1  0.40359515E+09
     -191.2892903166      196.3145256547     1  0.39690390E+09
     -191.2892884648      204.0913550325     1  0.42642738E+09
     -191.2892690062      195.7838415898     1  0.41985194E+09
     -191.2892527389      196.2269307687     1  0.40620811E+09
     -191.2892486213      201.5932335721     1  0.41911652E+09
     -191.2891922933      194.2078910871     1  0.39049611E+09
     -191.2891520408      195.9037606396     1  0.39510120E+09
     -191.2891209354      193.4537737043     1  0.43111252E+09
     -191.2890555553      194.6063366837     1  0.44292377E+09
     -191.2890289131      196.6283353447     1  0.40814838E+09
     -191.2890153904      196.5829285589     1  0.40737091E+09
     -191.2890015387      192.2764208526     1  0.41243525E+09
     -191.2889955828      192.8476627657     1  0.40116372E+09
     -191.2889798753      195.8272528668     1  0.39489479E+09
     -191.2889479859      196.7744389637     1  0.42694440E+09
     -191.2889466188      194.8370439866     1  0.39003451E+09
     -191.2889340330      192.9818235237     1  0.42319884E+09
     -191.2889213392      196.4792043369     1  0.39708825E+09
     -191.2888185437      200.0529813102     1  0.40587286E+09
     -191.2888124647      198.4549117789     4  0.40072417E+09
     -191.2887835871      192.5819952546     1  0.40165952E+09
     -191.2887585637      195.0781733669     1  0.42677339E+09
     -191.2887524897      190.9682898367     1  0.40474081E+09
     -191.2887322876      200.7836334337     1  0.42408984E+09
     -191.2887091510      196.3775953206     1  0.40759876E+09
     -191.2887068512      196.6861609380     1  0.40700537E+09
     -191.2886947429      194.1983008220     1  0.41244061E+09
     -191.2886482493      190.2589033112     1  0.43447184E+09
     -191.2886302761      195.4745190098     1  0.43152548E+09
     -191.2886190325      194.7493375475     1  0.40983716E+09
     -191.2885977964      198.2143945957     1  0.39002326E+09
     -191.2885923184      186.2981350315     1  0.40921753E+09
     -191.2885538606      198.1323642870     1  0.41332221E+09
     -191.2885130881      200.6395673708     1  0.40163329E+09
     -191.2885117181      197.0740197655     1  0.44602034E+09
     -191.2885091081      197.5597865871     1  0.41895779E+09
     -191.2884924225      190.9996971562     1  0.42393553E+09
     -191.2884807615      197.3100247485     1  0.43737554E+09
     -191.2884605597      196.5531033760     1  0.40216367E+09
     -191.2884593839      189.5308403919     1  0.39933939E+09
     -191.2884463430      194.4370731181     1  0.41802200E+09
     -191.2884192995      196.0777508268     1  0.41784930E+09
     -191.2884009829      196.6243112419     1  0.41305747E+09
     -191.2883436822      203.8940934020     1  0.42123334E+09
     -191.2883347163      197.7191153930     1  0.43089410E+09
     -191.2883292692      197.2311972682     1  0.39216753E+09
     -191.2883037443      197.8652921027     1  0.40407039E+09
     -191.2882808419      196.2586548007     1  0.39772198E+09
     -191.2882577926      192.5301722397     1  0.38950075E+09
     -191.2882504375      196.9219968291     1  0.38641055E+09
     -191.2882425736      198.7686483592     1  0.41807478E+09
     -191.2882343779      191.8217904786     1  0.40586652E+09
     -191.2882261302      195.4438488236     1  0.40356001E+09
     -191.2882109743      194.0860251002     1  0.42437805E+09
     -191.2881923930      197.0845150354     1  0.42320828E+09
     -191.2881478453      197.0528599116     1  0.41003203E+09
     -191.2881278283      199.9359042420     2  0.39542389E+09
     -191.2881122587      193.3299582162     1  0.39603510E+09
     -191.2880695580      197.2170941386     1  0.39088650E+09
     -191.2880560956      195.6865625886     1  0.41101111E+09
     -191.2880481506      192.1069472214     1  0.40764855E+09
     -191.2880391895      196.0900925288     1  0.40641705E+09
     -191.2880231567      191.4359222897     1  0.40342759E+09
     -191.2880055932      197.2805450539     1  0.40335259E+09
     -191.2879852618      192.9906208207     1  0.41213222E+09
     -191.2879713504      196.5420947663     1  0.38594238E+09
     -191.2879473772      195.4472029410     1  0.40070207E+09
     -191.2879441885      192.4418080317     1  0.40969435E+09
     -191.2879382444      197.2132337320     1  0.40904821E+09
     -191.2879219861      195.1302834663     1  0.43411733E+09
     -191.2879075152      195.3181353716     1  0.41098005E+09
     -191.2879015351      202.2220377960     1  0.41788895E+09
     -191.2878695346      196.7324095612     1  0.40650993E+09
     -191.2878409193      192.7695222187     1  0.40096333E+09
     -191.2878356510      193.7631765608     1  0.40821798E+09
     -191.2878253581      196.8402924548     1  0.44088856E+09
     -191.2878191645      198.7550585533     1  0.40043995E+09
     -191.2878152143      195.7548322495     1  0.39552762E+09
     -191.2877928516      193.9312808101     1  0.41604612E+09
     -191.2877669252      197.2508582712     1  0.41485075E+09
     -191.2877418065      194.2124317976     1  0.38843941E+09
     -191.2877370200      193.3689622742     1  0.41501425E+09
     -191.2877173475      196.1790944177     1  0.43032659E+09
     -191.2876957789      192.2173672077     1  0.41001148E+09
     -191.2876859258      198.5066859677     1  0.40805014E+09
     -191.2876232499      192.3600138055     1  0.42414082E+09
     -191.2876196837      192.2877849694     1  0.42295057E+09
     -191.2875746156      187.9999774499     1  0.39855151E+09
     -191.2875726545      194.1710604427     1  0.41149908E+09
     -191.2875699419      194.3402381391     2  0.40123444E+09
     -191.2875682716      195.0636286764     1  0.41759257E+09
     -191.2875290122      192.9428307161     1  0.43344968E+09
     -191.2875228101      195.7983834688     1  0.40718668E+09
     -191.2875181185      194.5119347120     1  0.41429700E+09
     -191.2874944596      199.3599808601     1  0.41306451E+09
     -191.2874587423      193.0758077380     1  0.41828455E+09
     -191.2874299188      192.7064751809     1  0.41043858E+09
     -191.2874149704      194.9478423744     1  0.42480182E+09
     -191.2874023890      192.4249351688     1  0.41043956E+09
     -191.2873955785      187.5217793027     1  0.40778871E+09
     -191.2873482362      198.1849270085     1  0.41901729E+09
     -191.2872136521      191.5149785753     1  0.43319054E+09
     -191.2871260347      193.7846125633     1  0.41031897E+09
     -191.2871157820      196.2990720373     1  0.39598859E+09
     -191.2871114152      199.6138096269     1  0.43269198E+09
     -191.2871088097      196.0672018955     1  0.39357747E+09
     -191.2870730191      195.8861877759     1  0.40753943E+09
     -191.2870623769      197.6898394929     1  0.43099113E+09
     -191.2870376896      191.1049232717     1  0.42361259E+09
     -191.2869815134      193.7556801991     1  0.40333806E+09
     -191.2869658858      193.6008513313     1  0.39178733E+09
     -191.2869270629      197.8533104149     1  0.41345691E+09
     -191.2868884374      191.5524158852     1  0.40595020E+09
     -191.2868838737      194.0002416187     1  0.39726521E+09
     -191.2868695443      200.1236009023     1  0.43224959E+09
     -191.2868663774      199.5425212559     1  0.40927827E+09
     -191.2868572585      190.0894275927     1  0.40829709E+09
     -191.2868513139      203.1324062628     1  0.42043008E+09
     -191.2868407987      192.7090964442     1  0.42135827E+09
     -191.2868378848      203.8110771054     1  0.42062339E+09
     -191.2868209043      196.4611404296     1  0.43801881E+09
     -191.2867764649      193.8511226295     1  0.41202065E+09
     -191.2866715424      195.6476799209     1  0.40826268E+09
     -191.2866514328      197.5116314769     1  0.40492062E+09
     -191.2866476029      200.1097227308     1  0.40530442E+09
     -191.2866225643      194.5397227078     1  0.43673752E+09
     -191.2866133136      196.3901417648     1  0.41517837E+09
     -191.2866094238      195.7281900872     1  0.44531690E+09
     -191.2866083801      194.9260314363     1  0.39668815E+09
     -191.2866070379      203.1773630061     1  0.42143412E+09
     -191.2866033612      196.9979503125     1  0.44250252E+09
     -191.2865732923      195.2015654378     1  0.40975944E+09
     -191.2865404133      197.1336361139     1  0.44120668E+09
     -191.2865288099      200.2878688128     1  0.42314889E+09
     -191.2865262852      204.6016498613     1  0.40197552E+09
     -191.2865228104      191.4984281835     1  0.40566664E+09
     -191.2864853970      196.2979534067     1  0.40620780E+09
     -191.2864563324      204.0188363952     1  0.42758721E+09
     -191.2864412833      193.3898815739     1  0.41215353E+09
     -191.2864376712      197.4289662730     1  0.44651414E+09
     -191.2864196404      196.5315427647     1  0.42179142E+09
     -191.2863931135      194.7730311383     1  0.41389817E+09
     -191.2863859935      195.0395754475     1  0.38942132E+09
     -191.2863657050      197.9389702211     1  0.43197695E+09
     -191.2862441711      200.8203149123     1  0.40781376E+09
     -191.2862212357      200.2970693327     1  0.42028026E+09
     -191.2861673427      196.4611324197     1  0.41199814E+09
     -191.2861637319      194.7963754722     1  0.40873190E+09
     -191.2861565965      197.8388241736     1  0.42749326E+09
     -191.2861517072      192.1650899800     1  0.40939644E+09
     -191.2861417683      195.2711146192     1  0.42468458E+09
     -191.2861285219      196.5169624493     1  0.40610453E+09
     -191.2860056033      190.3901866219     1  0.39805916E+09
     -191.2859767081      197.1374576896     1  0.40822723E+09
     -191.2859687731      194.7439431271     1  0.41460452E+09
     -191.2859456381      199.6072968913     1  0.40327232E+09
     -191.2859208071      191.6777289220     1  0.42736374E+09
     -191.2859189964      194.9526682457     1  0.39281949E+09
     -191.2858910080      199.2439147876     1  0.41491740E+09
     -191.2858805257      196.5409972396     1  0.42982468E+09
     -191.2858719337      195.7808933824     1  0.41863261E+09
     -191.2858707887      195.5582981206     1  0.39273919E+09
     -191.2857388601      195.3167873988     1  0.43481079E+09
     -191.2857226997      195.2581896435     1  0.40703935E+09
     -191.2856868621      194.3435811479     1  0.41340948E+09
     -191.2856724375      199.2268150740     1  0.40587783E+09
     -191.2856713580      196.2364288650     1  0.42664348E+09
     -191.2856614745      195.7278195004     1  0.39890640E+09
     -191.2856490814      195.5213934085     1  0.42975217E+09
     -191.2856411522      189.8911808641     1  0.40540423E+09
     -191.2855536204      194.6052753280     1  0.42259483E+09
     -191.2855503999      195.4081818672     1  0.41272730E+09
     -191.2855241701      197.2641586196     1  0.41586483E+09
     -191.2855113281      199.3934742799     1  0.41516423E+09
     -191.2855072484      197.9786932159     1  0.39588667E+09
     -191.2854910553      196.7812481056     1  0.38388277E+09
     -191.2854849225      194.4558780488     1  0.40713561E+09
     -191.2854002731      192.8034688038     1  0.39990358E+09
     -191.2853848143      194.4410380489     1  0.39859289E+09
     -191.2853748435      194.9785647609     1  0.41747536E+09
     -191.2853355891      193.3420964427     1  0.41945666E+09
     -191.2853094038      197.5442503586     1  0.42048359E+09
     -191.2852812237      191.4406647033     1  0.41936877E+09
     -191.2852503292      197.5927541272     1  0.40757673E+09
     -191.2852441748      196.2918514520     1  0.42618842E+09
     -191.2852397682      192.6675172134     1  0.39725205E+09
     -191.2852329761      194.5983490599     1  0.39213893E+09
     -191.2852289186      199.4671171408     1  0.40650003E+09
     -191.2851520921      195.1796583103     1  0.39963282E+09
     -191.2851348335      195.5071555451     1  0.42348567E+09
     -191.2850986121      195.2847877458     1  0.41436489E+09
     -191.2849318354      196.9713310481     1  0.41815905E+09
     -191.2848944550      194.3758225345     1  0.40435481E+09
     -191.2848558112      192.9211037402     1  0.38494621E+09
     -191.2848422311      199.9898756211     1  0.40982767E+09
     -191.2848298648      195.8737014298     1  0.42316616E+09
     -191.2848183805      190.4221270305     1  0.40273672E+09
     -191.2848134421      202.2711871240     1  0.39812289E+09
     -191.2847948996      195.5991999336     1  0.44103430E+09
     -191.2847897539      196.4856391952     1  0.41730496E+09
     -191.2847608851      195.7487450752     1  0.40969406E+09
     -191.2847219257      197.4104953000     1  0.41748747E+09
     -191.2847137943      193.5235894438     1  0.42842391E+09
     -191.2846988483      194.8104505463     1  0.41454799E+09
     -191.2846736357      196.9222447489     1  0.41077074E+09
     -191.2846625419      195.8223944674     1  0.40877043E+09
     -191.2846245423      195.3557949702     1  0.39041004E+09
     -191.2845672461      194.4401022859     1  0.39387146E+09
     -191.2845322636      193.9935730043     1  0.42068584E+09
     -191.2845130780      194.6973374805     1  0.40303047E+09
     -191.2845009082      196.8091647882     1  0.40641001E+09
     -191.2844926196      195.5039206774     1  0.40264939E+09
     -191.2844799035      197.3468119056     1  0.41600191E+09
     -191.2844312272      202.7414880005     1  0.40391867E+09
     -191.2844279178      200.4014897124     1  0.41695429E+09
     -191.2844242392      197.0528655237     1  0.39960463E+09
     -191.2843863075      194.2722229400     1  0.41094249E+09
     -191.2843828202      195.9997097198     1  0.41244196E+09
     -191.2843737031      190.6102141924     1  0.42052701E+09
     -191.2843626450      187.8812229099     1  0.41340541E+09
     -191.2843231128      196.5207965063     1  0.40794125E+09
     -191.2843129397      199.7395185443     1  0.42455190E+09
     -191.2842862176      196.8357025281     1  0.42272710E+09
     -191.2842799788      197.6718125389     1  0.39659002E+09
     -191.2842352072      197.0889824532     1  0.41490451E+09
     -191.2842340429      193.8216558718     1  0.39907759E+09
     -191.2842046628      194.9051323295     1  0.41536913E+09
     -191.2842024868      194.4069128430     1  0.40450266E+09
     -191.2841890191      194.5894726295     1  0.39745664E+09
     -191.2841514152      193.2551892865     1  0.41271825E+09
     -191.2841307020      200.3512754423     1  0.41960505E+09
     -191.2841259375      194.0206935026     1  0.41777159E+09
     -191.2841214949      194.2987550597     1  0.38457169E+09
     -191.2841114218      204.1323880774     1  0.42533053E+09
     -191.2841033330      196.9776928251     1  0.40931996E+09
     -191.2840602837      193.3849373071     1  0.39993913E+09
     -191.2840412433      191.5344211261     1  0.37981390E+09
     -191.2840307516      194.8423994511     1  0.41852947E+09
     -191.2840240756      198.6211563218     1  0.40060215E+09
     -191.2840177486      200.2960586935     1  0.39756937E+09
     -191.2840065789      197.7068592033     1  0.39584500E+09
     -191.2839932736      194.1841336087     1  0.41807347E+09
     -191.2839559586      193.0326732727     1  0.41274663E+09
     -191.2839232273      203.0527056346     1  0.42065369E+09
     -191.2838482633      194.4472049425     1  0.40970808E+09
     -191.2838470622      194.1599415987     1  0.42455173E+09
     -191.2838402721      201.6640708684     1  0.42279450E+09
     -191.2838385632      193.5425720654     1  0.40253424E+09
     -191.2838153416      196.5639271900     1  0.40179047E+09
     -191.2837938283      194.5492663506     1  0.41773014E+09
     -191.2837905063      199.5338902195     1  0.42353055E+09
     -191.2837716046      196.5938910038     1  0.40992996E+09
     -191.2837561840      194.5412308074     1  0.41213159E+09
     -191.2837250812      204.7772480911     1  0.39923674E+09
     -191.2837107168      197.2719815648     1  0.40497904E+09
     -191.2836365362      191.7627461587     1  0.41410029E+09
     -191.2836088127      196.7092939654     1  0.41483256E+09
     -191.2835949745      195.1530472106     1  0.41551532E+09
     -191.2835844736      197.0397765407     1  0.41595884E+09
     -191.2835310022      199.2880625645     1  0.41576937E+09
     -191.2835211938      196.2359612673     1  0.42611408E+09
     -191.2835119142      195.3397301074     1  0.39147607E+09
     -191.2834674330      194.4850426468     1  0.41129085E+09
     -191.2834549840      199.0050244099     1  0.40730550E+09
     -191.2834410497      198.5516429974     1  0.42930629E+09
     -191.2833930742      193.7443548764     1  0.40222632E+09
     -191.2833198750      194.5531606586     1  0.43445875E+09
     -191.2832902615      193.8128114520     1  0.41292343E+09
     -191.2832272181      195.2757821419     1  0.39759933E+09
     -191.2831977857      193.0554641864     1  0.40199073E+09
     -191.2831875332      196.9282602802     1  0.39453910E+09
     -191.2831678855      197.0658488575     1  0.40389042E+09
     -191.2831214672      195.4706446512     1  0.40125692E+09
     -191.2831088730      196.0709134042     1  0.41165591E+09
     -191.2831041250      194.5883598046     1  0.41348307E+09
     -191.2830987582      192.1855188870     1  0.41675644E+09
     -191.2830506517      195.5812876207     1  0.41440442E+09
     -191.2830303690      191.7315358714     1  0.41662860E+09
     -191.2830271199      193.8865267928     1  0.42149865E+09
     -191.2830131707      199.1919232324     1  0.40692804E+09
     -191.2829746478      189.0375278951     1  0.41906429E+09
     -191.2829482236      194.7636226497     1  0.42603763E+09
     -191.2829395228      191.5894999237     1  0.41930689E+09
     -191.2829272542      194.7987200094     1  0.40527326E+09
     -191.2829226962      195.3170087719     1  0.41670868E+09
     -191.2829201239      197.1407453630     1  0.38415084E+09
     -191.2828956559      198.6590894184     1  0.41675975E+09
     -191.2828530218      192.1821198600     1  0.40079029E+09
     -191.2828508265      196.8013950173     1  0.41027677E+09
     -191.2828273759      192.8357328363     1  0.38369075E+09
     -191.2827890592      196.4588392037     1  0.41775981E+09
     -191.2827494328      189.2888189040     1  0.40427119E+09
     -191.2827472089      190.4543440143     1  0.41146701E+09
     -191.2826684598      195.5741885056     1  0.42692654E+09
     -191.2826589532      195.6829761170     1  0.39344334E+09
     -191.2826478764      202.0875988006     1  0.42618405E+09
     -191.2826194576      197.4226557898     1  0.39553999E+09
     -191.2826175056      194.9585054212     1  0.41529266E+09
     -191.2825929283      190.8082398916     1  0.40176707E+09
     -191.2825863875      196.4390864159     1  0.41406210E+09
     -191.2825719529      193.6719813759     1  0.40232827E+09
     -191.2825685966      196.7492181636     1  0.42220242E+09
     -191.2825581047      198.4136242858     1  0.39734205E+09
     -191.2825260223      192.2091523137     1  0.42658449E+09
     -191.2825049677      195.7085211544     1  0.41228593E+09
     -191.2824630680      195.8802684406     1  0.42429291E+09
     -191.2824543232      194.5215325505     1  0.40566916E+09
     -191.2824081759      195.4870454692     1  0.40507731E+09
     -191.2824070491      193.3776642404     1  0.40870054E+09
     -191.2823946887      197.4970114112     1  0.42100193E+09
     -191.2823213044      196.5130640658     1  0.40380713E+09
     -191.2823066797      193.9217050133     1  0.39229311E+09
     -191.2822730013      196.4990203394     1  0.40897656E+09
     -191.2822475410      203.1795012563     1  0.42012248E+09
     -191.2822221283      200.3971831128     1  0.41545272E+09
     -191.2822103342      193.7343115914     1  0.41320290E+09
     -191.2822071138      198.5243696511     1  0.41233779E+09
     -191.2821936991      196.1195435886     1  0.43653877E+09
     -191.2821832129      199.3015399705     1  0.40765515E+09
     -191.2821441253      195.5779931815     1  0.42999540E+09
     -191.2821098388      195.8983086234     1  0.39983895E+09
     -191.2821080487      193.3733304008     1  0.39720580E+09
     -191.2820893221      196.6000783651     1  0.41381266E+09
     -191.2819835083      193.4257462287     1  0.42024704E+09
     -191.2819672283      194.4327387741     1  0.40318802E+09
     -191.2819582391      195.7061703610     1  0.41467855E+09
     -191.2819184718      195.6983023524     1  0.44495036E+09
     -191.2819079719      194.1895064828     1  0.39269562E+09
     -191.2818798885      196.2194951928     1  0.42288417E+09
     -191.2818498674      198.1356997979     2  0.39117840E+09
     -191.2818161371      194.5896740238     1  0.39635008E+09
     -191.2818112730      197.3559460219     1  0.42586205E+09
     -191.2817851011      196.5980556793     1  0.41361678E+09
     -191.2817811194      192.8266160500     1  0.41405501E+09
     -191.2817616014      194.7901276080     1  0.45658598E+09
     -191.2817564868      193.1300219617     1  0.40879015E+09
     -191.2817418838      198.1599342619     1  0.40430585E+09
     -191.2817265638      195.0172443067     1  0.40664209E+09
     -191.2817239087      192.9350783443     1  0.41948245E+09
     -191.2816805690      192.6282394078     1  0.41410008E+09
     -191.2816723487      199.2741208604     1  0.42620934E+09
     -191.2816538788      199.2903903170     1  0.42369748E+09
     -191.2816107641      195.6505657361     1  0.40647000E+09
     -191.2816043212      193.6331989911     1  0.40643738E+09
     -191.2815600116      187.1725059223     1  0.43668891E+09
     -191.2814978815      188.6636364348     1  0.39934730E+09
     -191.2814600588      196.0224786426     1  0.42487954E+09
     -191.2814175989      192.9954346797     1  0.38958876E+09
     -191.2814162384      191.7703343466     1  0.40543083E+09
     -191.2814021598      195.9850348168     1  0.41220128E+09
     -191.2813951839      198.8188630142     1  0.42310351E+09
     -191.2813671125      196.0542334555     1  0.41639805E+09
     -191.2813510095      195.8812812204     1  0.39069589E+09
     -191.2813439323      193.8507518085     1  0.39838786E+09
     -191.2813164561      190.1373627607     1  0.40223455E+09
     -191.2813154055      190.4709555994     2  0.38723387E+09
     -191.2813096812      197.4133028028     1  0.44443126E+09
     -191.2813069536      194.8306242397     1  0.42614747E+09
     -191.2812967718      197.1533832575     1  0.43623211E+09
     -191.2812717263      201.6443693550     1  0.44600533E+09
     -191.2812440885      200.7478383375     1  0.41130917E+09
     -191.2812415629      195.1662890115     1  0.41473854E+09
     -191.2812371486      189.9899811424     1  0.41018187E+09
     -191.2812334106      193.1102616878     1  0.38927949E+09
     -191.2812115364      195.5279862030     1  0.40738527E+09
     -191.2811944372      196.4006905793     1  0.41125820E+09
     -191.2811813185      194.3774724935     1  0.38217395E+09
     -191.2811659724      196.8385918043     1  0.42955109E+09
     -191.2811356509      202.8093514691     1  0.41646796E+09
     -191.2811341394      194.7689642796     1  0.40430845E+09
     -191.2810795766      194.0754116280     1  0.40933600E+09
     -191.2810674522      192.3404132767     1  0.39577760E+09
     -191.2810574751      190.7329010750     1  0.39243428E+09
     -191.2810555538      194.5506711931     1  0.40240092E+09
     -191.2810381915      192.6704535681     1  0.40227489E+09
     -191.2810016448      187.5692919712     1  0.40390484E+09
     -191.2809345335      197.0219689441     1  0.44595534E+09
     -191.2808989515      196.7422387722     1  0.44686420E+09
     -191.2808877981      196.8709723536     1  0.42459920E+09
     -191.2808798937      187.2605566497     1  0.40358375E+09
     -191.2808100028      196.1105756663     1  0.40043817E+09
     -191.2808070707      195.4918066725     1  0.42565437E+09
     -191.2807639718      197.3689465051     1  0.43538191E+09
     -191.2807484074      199.3035913800     1  0.40909582E+09
     -191.2807422650      195.3213141001     1  0.41392913E+09
     -191.2807241689      189.7766470983     1  0.40687136E+09
     -191.2807217222      196.5784392201     1  0.40347020E+09
     -191.2807031837      195.6513660631     1  0.41695212E+09
     -191.2806601240      194.5401303917     1  0.41502820E+09
     -191.2805980633      188.8756940038     1  0.42611906E+09
     -191.2805639976      200.8132840567     1  0.40284608E+09
     -191.2805157371      196.1335169428     1  0.38864832E+09
     -191.2805051828      197.3459300020     1  0.41089904E+09
     -191.2804820141      190.9991631922     1  0.41339420E+09
     -191.2804566179      193.3688139900     1  0.39049820E+09
     -191.2804428114      195.0253214060     1  0.39666591E+09
     -191.2804323126      196.1042735886     1  0.41754404E+09
     -191.2804299518      192.5231785208     1  0.40037027E+09
     -191.2804117631      196.9872301783     1  0.40663201E+09
     -191.2804078939      195.3917724760     1  0.38846468E+09
     -191.2803062666      197.8133879696     1  0.41341473E+09
     -191.2802963444      201.8154247622     1  0.43662393E+09
     -191.2802907047      196.7152522782     1  0.40333146E+09
     -191.2802661968      195.0947206913     1  0.40637733E+09
     -191.2802176408      200.6506993022     1  0.39150179E+09
     -191.2801965181      195.6669030770     1  0.41357281E+09
     -191.2801858086      192.5806658381     1  0.40982501E+09
     -191.2801146790      191.2821214884     1  0.40483376E+09
     -191.2800915867      197.4907288653     1  0.41070646E+09
     -191.2800517197      196.0964608487     1  0.41587631E+09
     -191.2800496852      198.0904913925     1  0.42701813E+09
     -191.2800390627      195.0817121921     1  0.41030717E+09
     -191.2800370588      191.9754193429     1  0.41820800E+09
     -191.2799497642      197.4392122827     1  0.42252497E+09
     -191.2799381170      195.9286479891     1  0.39948885E+09
     -191.2798979351      193.3814360911     1  0.40850203E+09
     -191.2798857798      197.6299199472     1  0.40373262E+09
     -191.2798728932      195.0655223257     1  0.42896454E+09
     -191.2798273488      196.7843015270     1  0.42133586E+09
     -191.2797992956      195.8841564985     1  0.41482367E+09
     -191.2797509597      194.4945037006     1  0.39470816E+09
     -191.2797470626      204.0561712251     2  0.39533482E+09
     -191.2797323260      193.2698100283     1  0.40401587E+09
     -191.2797132426      194.7311428081     1  0.40599149E+09
     -191.2796959190      198.6113624762     1  0.42350186E+09
     -191.2796838249      189.8269425146     1  0.40417649E+09
     -191.2796800774      196.3080697778     1  0.39924741E+09
     -191.2796659762      200.5199719553     1  0.42920709E+09
     -191.2796612943      203.9291803117     1  0.42349398E+09
     -191.2796391248      193.0942933607     1  0.38980814E+09
     -191.2795847537      201.7662521637     1  0.43788319E+09
     -191.2795755563      195.9059475134     1  0.40842031E+09
     -191.2795744137      190.8979378395     1  0.40895262E+09
     -191.2795662705      194.7159258468     1  0.38743333E+09
     -191.2795436597      197.3759311239     2  0.39692845E+09
     -191.2794958109      191.5359606313     1  0.38973774E+09
     -191.2794694631      197.2393472143     1  0.41107501E+09
     -191.2794382013      194.4943049307     1  0.41667556E+09
     -191.2794273186      189.3362392465     1  0.40956659E+09
     -191.2794196062      193.6071104536     1  0.39687681E+09
     -191.2794077614      194.4870464239     1  0.40366968E+09
     -191.2793663524      195.3440621364     1  0.42870330E+09
     -191.2793343553      198.7510528176     1  0.44006132E+09
     -191.2793237876      194.8277729415     1  0.40998219E+09
     -191.2792363337      197.7014777801     1  0.41199729E+09
     -191.2792244691      197.9270372283     1  0.42074242E+09
     -191.2792160008      197.3904539280     1  0.42232752E+09
     -191.2792058484      202.4673361816     1  0.41556543E+09
     -191.2791731213      198.0922047019     1  0.40341670E+09
     -191.2791625285      192.5445493795     1  0.37349277E+09
     -191.2791405264      191.7808587862     1  0.42312665E+09
     -191.2791173397      191.2467203541     1  0.40319680E+09
     -191.2790888982      195.4515283553     1  0.41895117E+09
     -191.2790872181      196.4630831521     1  0.40863631E+09
     -191.2790850693      194.5692047855     1  0.38594763E+09
     -191.2790731899      195.4149324927     1  0.40729297E+09
     -191.2790491216      195.4381867967     1  0.41529802E+09
     -191.2789980622      192.4394755503     1  0.38883636E+09
     -191.2789792360      197.9520245690     1  0.42380882E+09
     -191.2789700765      191.5002729473     1  0.41586715E+09
     -191.2789670704      189.5345053296     1  0.39092001E+09
     -191.2789412719      197.8327962169     1  0.42184801E+09
     -191.2789370787      196.6556813265     1  0.43076692E+09
     -191.2789191043      193.1828007887     1  0.42031762E+09
     -191.2788989966      199.5256228183     1  0.40540041E+09
     -191.2788916688      193.4220549189     1  0.41294534E+09
     -191.2788787348      193.0815501374     1  0.39440439E+09
     -191.2788538981      194.5769451298     1  0.42552646E+09
     -191.2787991730      193.3020933254     1  0.39974261E+09
     -191.2787785558      200.3999366841     1  0.42673343E+09
     -191.2787682822      197.5585876231     1  0.39807098E+09
     -191.2787500887      195.8394979311     1  0.41377440E+09
     -191.2787200976      194.1812968453     1  0.41826516E+09
     -191.2787049804      193.8778045595     1  0.40154896E+09
     -191.2786941471      195.4484907441     1  0.40679975E+09
     -191.2786872394      196.9294694520     1  0.41694679E+09
     -191.2786803016      192.1053339955     1  0.42840919E+09
     -191.2786729554      192.3993802319     1  0.41505562E+09
     -191.2786624434      193.7522251645     1  0.40540293E+09
     -191.2786401091      196.3801537305     1  0.40807339E+09
     -191.2786144656      191.3474795989     1  0.41088852E+09
     -191.2786102075      196.2926960774     2  0.39353756E+09
     -191.2786088086      196.0741887942     1  0.41176575E+09
     -191.2785956841      203.9186584081     1  0.43877758E+09
     -191.2785894246      191.8364535641     1  0.39602640E+09
     -191.2785734289      188.6976811779     1  0.41292479E+09
     -191.2785496401      193.4355226424     1  0.40634428E+09
     -191.2785299709      197.9126882691     1  0.41386116E+09
     -191.2784971352      188.4318302506     1  0.40865595E+09
     -191.2784814890      196.5504259271     1  0.40225625E+09
     -191.2784685988      195.6570387233     1  0.42359383E+09
     -191.2783764171      195.2188736677     1  0.41473672E+09
     -191.2783711875      197.2106929355     1  0.41492210E+09
     -191.2783455578      196.0090394121     1  0.41910385E+09
     -191.2783326721      196.2658188262     1  0.41714302E+09
     -191.2782963700      193.1236182983     1  0.41167331E+09
     -191.2782838298      195.4773773863     1  0.40218814E+09
     -191.2782617056      197.2253659297     1  0.40248660E+09
     -191.2782455268      192.8829039429     1  0.41071538E+09
     -191.2782220211      188.3669553279     1  0.40030874E+09
     -191.2781928837      194.2602397521     1  0.42427313E+09
     -191.2781760504      195.1955549177     1  0.39400513E+09
     -191.2781539292      189.0406174488     1  0.39903974E+09
     -191.2781481590      193.6953404438     1  0.40982877E+09
     -191.2781388207      195.1909357676     1  0.38738530E+09
     -191.2781354207      196.4878927954     1  0.39547999E+09
     -191.2781319812      194.6774025531     1  0.40587724E+09
     -191.2781171453      196.8459580064     1  0.41233386E+09
     -191.2780984436      193.1279139617     1  0.41034316E+09
     -191.2780616468      196.9828796359     1  0.43119029E+09
     -191.2780417145      195.8565123359     1  0.39723569E+09
     -191.2780344990      193.3962933988     1  0.39777053E+09
     -191.2780300447      197.3525965096     1  0.41699012E+09
     -191.2779880406      194.7886864667     1  0.37789893E+09
     -191.2779282728      199.7684470361     1  0.41267519E+09
     -191.2779142200      194.0851229580     1  0.42536625E+09
     -191.2779124450      196.8271686122     1  0.43264909E+09
     -191.2779060608      189.9036053620     1  0.40182422E+09
     -191.2778610194      191.0507028135     1  0.40196799E+09
     -191.2778547343      196.4274137471     2  0.39616364E+09
     -191.2778527145      197.8648417599     1  0.40435326E+09
     -191.2778462273      195.4206921584     1  0.38973409E+09
     -191.2778322668      193.6889254686     2  0.41373200E+09
     -191.2777815507      195.8587115032     1  0.42161025E+09
     -191.2777613186      196.7652917241     1  0.40229754E+09
     -191.2777341180      199.2582955705     1  0.40630735E+09
     -191.2776753541      197.7976544226     1  0.40533585E+09
     -191.2776415172      197.8137666544     1  0.42197446E+09
     -191.2776215805      193.9008040477     1  0.40231234E+09
     -191.2776192155      188.4935838889     1  0.40599813E+09
     -191.2776000557      195.5083108643     1  0.41096403E+09
     -191.2775976118      194.2852524622     1  0.41190548E+09
     -191.2775440281      194.2530297703     1  0.39590403E+09
     -191.2775419752      192.3272475281     1  0.40751986E+09
     -191.2775404521      196.2448527001     1  0.41400459E+09
     -191.2775342632      195.8365464077     1  0.42038863E+09
     -191.2775101411      195.3004992600     1  0.43061772E+09
     -191.2775058449      199.0380026711     1  0.43288599E+09
     -191.2774941053      198.8233558735     1  0.42124657E+09
     -191.2774219112      193.7602950641     1  0.40496259E+09
     -191.2774150187      193.3160053433     1  0.39981994E+09
     -191.2774002273      203.1026858199     1  0.42123047E+09
     -191.2773823809      196.5873076019     1  0.41307199E+09
     -191.2773693098      195.6480846646     1  0.40792937E+09
     -191.2773645398      202.1433134063     1  0.40608713E+09
     -191.2773530458      195.3067293907     1  0.39520822E+09
     -191.2773190611      196.2555292563     1  0.41581616E+09
     -191.2772883695      203.0485799736     1  0.42023901E+09
     -191.2772449784      194.3194269286     1  0.44041113E+09
     -191.2772326139      197.8869066352     2  0.41365612E+09
     -191.2772302736      196.6794962385     1  0.41311841E+09
     -191.2772108944      195.8017960288     1  0.43546601E+09
     -191.2771979654      204.0589412066     2  0.39594822E+09
     -191.2771781754      195.7834792400     1  0.40465852E+09
     -191.2771378605      195.5016098722     1  0.39807832E+09
     -191.2771357254      192.4498712650     1  0.41840417E+09
     -191.2770968370      194.7326167917     1  0.41612535E+09
     -191.2770833971      199.2991420885     1  0.39873954E+09
     -191.2770718384      192.5460052821     1  0.41474096E+09
     -191.2770533389      199.6908086092     1  0.45457438E+09
     -191.2770503827      197.5670297551     1  0.40858959E+09
     -191.2770328063      198.3907584220     1  0.40747802E+09
     -191.2770310391      195.8432424928     1  0.42637539E+09
     -191.2770222649      196.7867970521     1  0.41557098E+09
     -191.2770205400      198.5317237923     1  0.42632760E+09
     -191.2770011343      197.8832766472     1  0.43091378E+09
     -191.2769828223      197.5863431718     1  0.42473740E+09
     -191.2769654705      194.6008053705     1  0.40918220E+09
     -191.2769234799      195.6853705172     1  0.39463786E+09
     -191.2769103121      197.5876630620     1  0.40789960E+09
     -191.2769045127      193.7990444463     1  0.39163817E+09
     -191.2768786613      192.1549658796     1  0.41405896E+09
     -191.2768752315      197.2896113490     1  0.38294793E+09
     -191.2768668977      198.2207363647     1  0.41069416E+09
     -191.2768426256      196.6005502683     1  0.42292644E+09
     -191.2768227331      196.1195206568     1  0.41486239E+09
     -191.2768166042      198.5263593074     1  0.41913285E+09
     -191.2767990311      201.2680250119     1  0.40210182E+09
     -191.2767861997      202.1506095089     1  0.42071623E+09
     -191.2767589267      196.9726311275     1  0.41405394E+09
     -191.2767482663      196.6939741605     1  0.41830966E+09
     -191.2767417630      190.2984963086     1  0.41201986E+09
     -191.2767380741      193.6610315840     1  0.41591925E+09
     -191.2767190048      194.1998216149     1  0.40341304E+09
     -191.2767053150      191.1361613595     1  0.39164626E+09
     -191.2766960171      193.8236082556     1  0.38733416E+09
     -191.2766924565      195.1346506940     1  0.40560387E+09
     -191.2766709518      195.6397589701     1  0.41161123E+09
     -191.2766406247      195.5702506889     1  0.40481669E+09
     -191.2766264076      196.9247584022     1  0.41354997E+09
     -191.2766078593      196.5539419586     1  0.41105671E+09
     -191.2765912329      198.1199567785     1  0.41499330E+09
     -191.2765777185      195.6996416972     1  0.40477700E+09
     -191.2765629867      192.7617409158     1  0.41455317E+09
     -191.2765562578      193.1180095244     1  0.41697381E+09
     -191.2765487735      198.5362228767     1  0.42439586E+09
     -191.2765071341      199.7937160323     1  0.42355930E+09
     -191.2764966248      195.0238300284     1  0.40046204E+09
     -191.2764347446      204.1378422017     1  0.42798618E+09
     -191.2764160838      196.3075979325     1  0.42083713E+09
     -191.2763779879      193.6205226765     1  0.41541343E+09
     -191.2763727657      197.5919247623     1  0.43309725E+09
     -191.2762993552      192.7194539436     1  0.39528769E+09
     -191.2762860439      195.4886725547     1  0.42938951E+09
     -191.2762668509      195.6169962191     1  0.40824403E+09
     -191.2762603680      194.3033432372     1  0.39995890E+09
     -191.2762511677      193.1339105633     1  0.40216003E+09
     -191.2762474804      195.1496133749     1  0.42647001E+09
     -191.2761544778      193.6047231449     1  0.42551700E+09
     -191.2761425871      196.7793713921     1  0.40622356E+09
     -191.2761377706      196.7062413464     1  0.42141822E+09
     -191.2761074211      195.4558757244     1  0.40218847E+09
     -191.2761007733      194.8625894140     1  0.41457954E+09
     -191.2759514264      192.3026706117     1  0.42075752E+09
     -191.2759268914      194.3738312332     1  0.41752247E+09
     -191.2758403694      200.1237245937     1  0.41435668E+09
     -191.2758098887      192.9813534777     1  0.41464504E+09
     -191.2757805667      198.5844024582     1  0.41576245E+09
     -191.2757220755      187.5065718660     1  0.40387783E+09
     -191.2757196791      192.9378675594     1  0.40740872E+09
     -191.2757181175      194.5034617903     1  0.42476631E+09
     -191.2756986960      195.7600828859     1  0.41000912E+09
     -191.2756950539      197.1586738952     1  0.40844200E+09
     -191.2756892119      197.2743331768     1  0.40556873E+09
     -191.2756359266      194.5088872777     1  0.41401016E+09
     -191.2756325153      192.1584644613     1  0.41683388E+09
     -191.2756129443      194.5718651014     1  0.38545062E+09
     -191.2755513700      195.3918112319     1  0.42569498E+09
     -191.2755264312      193.1370370611     1  0.43101500E+09
     -191.2754940668      196.7185344381     1  0.42847509E+09
     -191.2754324695      194.6660926181     1  0.40705990E+09
     -191.2754086431      196.4524075781     1  0.41520112E+09
     -191.2753995247      196.3634753434     1  0.39126978E+09
     -191.2753363639      199.9980496937     1  0.40739719E+09
     -191.2753087463      194.1539980799     1  0.40650118E+09
     -191.2753066758      198.2648459006     1  0.43865987E+09
     -191.2752809848      191.8263696354     1  0.40953273E+09
     -191.2752535490      194.2648525449     1  0.41410317E+09
     -191.2752276582      195.4940276867     1  0.40732629E+09
     -191.2751662105      195.7917251182     1  0.43919336E+09
     -191.2751522835      193.0943614383     1  0.40030422E+09
     -191.2751476405      196.9156966095     1  0.43457902E+09
     -191.2750870224      192.5291232823     1  0.40281769E+09
     -191.2750060268      193.8613515509     1  0.40834990E+09
     -191.2750010535      200.5902389319     1  0.40637702E+09
     -191.2749931428      191.5197373373     1  0.40797757E+09
     -191.2749876388      199.0158229430     1  0.42418520E+09
     -191.2749765116      195.0873156672     1  0.43134796E+09
     -191.2749680398      201.4478793127     1  0.39678721E+09
     -191.2749670176      195.8775073521     1  0.40092161E+09
     -191.2748949081      192.9369147149     1  0.38313885E+09
     -191.2748831277      192.4408888688     1  0.41869827E+09
     -191.2748578168      187.9470619483     1  0.40464699E+09
     -191.2748515099      197.9310221385     1  0.40029900E+09
     -191.2747731211      196.0925147507     1  0.40924061E+09
     -191.2746972754      194.7803406022     1  0.42211371E+09
     -191.2746714383      194.9324654015     1  0.39518499E+09
     -191.2746683616      195.7797227549     1  0.41445486E+09
     -191.2746461103      200.1841603997     1  0.42649345E+09
     -191.2746146205      202.8525789013     1  0.40650311E+09
     -191.2745958650      191.6721105853     1  0.39185772E+09
     -191.2745900717      194.9602133989     1  0.41794192E+09
     -191.2745823478      191.7051995670     1  0.40463592E+09
     -191.2745802581      194.3801262454     1  0.42537414E+09
     -191.2745585084      194.7307403685     1  0.40199194E+09
     -191.2745339487      193.9157068587     1  0.40297535E+09
     -191.2745051833      195.6776304564     1  0.39341560E+09
     -191.2744848140      198.0274660526     1  0.41653605E+09
     -191.2744634506      196.4868880711     1  0.40767988E+09
     -191.2744599486      191.4868640214     1  0.40723712E+09
     -191.2744462264      196.3794600804     1  0.41216652E+09
     -191.2744264411      197.9385365314     1  0.42298283E+09
     -191.2744115908      191.8512533119     1  0.41330659E+09
     -191.2743581412      196.1106020303     1  0.41574631E+09
     -191.2743419194      199.4697666168     1  0.42985350E+09
     -191.2743217265      193.7350354450     1  0.40377818E+09
     -191.2742999772      195.7797335730     1  0.40542719E+09
     -191.2742781212      195.2268736474     1  0.40204933E+09
     -191.2742758543      196.4245552858     1  0.40636000E+09
     -191.2742396475      193.8240458473     1  0.39633616E+09
     -191.2742349373      195.8150571408     1  0.41502529E+09
     -191.2742099857      195.7643171286     1  0.40003313E+09
     -191.2741946884      198.4273133308     1  0.41392386E+09
     -191.2741848421      195.8338750864     1  0.38530589E+09
     -191.2741439806      193.5139547890     2  0.38121034E+09
     -191.2741203348      195.3029654335     1  0.41296411E+09
     -191.2740916521      203.9278164056     1  0.43375043E+09
     -191.2740759413      194.7156608476     1  0.39639698E+09
     -191.2740717091      196.5630790640     1  0.41465395E+09
     -191.2740560941      189.5329516164     1  0.41485198E+09
     -191.2740289349      194.7722462009     1  0.40917398E+09
     -191.2740034560      195.2703226685     1  0.40868934E+09
     -191.2739950024      193.0151537478     1  0.41235595E+09
     -191.2739931433      195.0820252384     1  0.39140783E+09
     -191.2739848287      196.5755901448     1  0.41052390E+09
     -191.2739529715      194.1021870350     1  0.41838665E+09
     -191.2739278584      193.7963492654     1  0.40686906E+09
     -191.2739160160      194.3789706661     1  0.39509834E+09
     -191.2738908513      196.0925704336     1  0.39982054E+09
     -191.2738886299      197.0340741265     1  0.42031553E+09
     -191.2738569143      194.1135713479     1  0.41883818E+09
     -191.2738536156      199.6250139479     1  0.43810371E+09
     -191.2738476708      192.8516653926     1  0.42952085E+09
     -191.2738348750      193.1625381670     1  0.39836201E+09
     -191.2738153105      198.6684092967     1  0.43028823E+09
     -191.2738002729      200.2132751350     1  0.41699899E+09
     -191.2737954284      188.9652956779     1  0.41828232E+09
     -191.2737661521      196.4231937033     1  0.43442822E+09
     -191.2737557048      193.5218043054     1  0.39850519E+09
     -191.2737197482      199.1227987425     1  0.42384963E+09
     -191.2736710508      196.1001339851     1  0.39749784E+09
     -191.2736548065      191.7902978661     1  0.41291700E+09
     -191.2736483295      195.9358251105     1  0.42706893E+09
     -191.2736460966      198.3352887962     1  0.42071595E+09
     -191.2736377749      199.3944196504     1  0.39433649E+09
     -191.2736291827      195.2722576457     1  0.42594296E+09
     -191.2736248263      199.7701058021     1  0.41787416E+09
     -191.2736069662      197.3821473994     1  0.41924980E+09
     -191.2735749229      192.8319087850     1  0.40780314E+09
     -191.2735672032      204.0689255390     2  0.39601523E+09
     -191.2735370931      194.5982654021     1  0.43926819E+09
     -191.2735317660      195.3301766969     1  0.40529833E+09
     -191.2735064472      198.4857069900     1  0.40841627E+09
     -191.2734839262      197.1558930573     1  0.40952356E+09
     -191.2734540399      189.5733748736     1  0.40842430E+09
     -191.2734487343      189.4784840623     1  0.39431515E+09
     -191.2734067078      193.8409217169     1  0.41433888E+09
     -191.2733757776      195.0255871757     1  0.41931806E+09
     -191.2733705944      198.6779202148     1  0.39526817E+09
     -191.2733389730      195.0995407794     1  0.39884857E+09
     -191.2733058326      192.8080791769     1  0.41946028E+09
     -191.2732689651      196.4321154628     1  0.40568456E+09
     -191.2732448178      195.6957482598     1  0.39590929E+09
     -191.2732331586      194.6842735315     1  0.39307602E+09
     -191.2732254871      195.7310949552     1  0.41405786E+09
     -191.2732056380      193.0035700663     1  0.40314264E+09
     -191.2731914925      197.0741576802     2  0.39088721E+09
     -191.2731714670      192.7878850082     1  0.39528871E+09
     -191.2731559838      194.2528385440     1  0.39129613E+09
     -191.2731010163      200.9907119850     1  0.41774779E+09
     -191.2730970706      191.8372784130     1  0.40497489E+09
     -191.2730960054      194.1277231513     1  0.39917230E+09
     -191.2730930791      195.3796482226     1  0.41122768E+09
     -191.2730769692      193.7949434498     1  0.41052579E+09
     -191.2730701033      197.5126778768     1  0.41084876E+09
     -191.2730679725      199.5350145087     1  0.41372482E+09
     -191.2730574084      193.0956293861     1  0.41879044E+09
     -191.2730451173      196.1854879420     1  0.42086377E+09
     -191.2730352576      192.3918773336     1  0.42796308E+09
     -191.2729914612      196.7699127915     1  0.41867159E+09
     -191.2729606547      191.1266421865     1  0.40828833E+09
     -191.2729333832      193.2814133124     1  0.41820967E+09
     -191.2729124286      194.5412739456     1  0.40692080E+09
     -191.2728978242      192.7321476942     1  0.39457233E+09
     -191.2728796183      204.0156216287     1  0.41743728E+09
     -191.2728742689      195.8272757822     1  0.39240311E+09
     -191.2728561105      195.9004520696     1  0.40325883E+09
     -191.2728297533      194.4620673536     1  0.41478948E+09
     -191.2728151123      194.2349398367     1  0.42397967E+09
     -191.2728117192      197.9001556696     1  0.39084337E+09
     -191.2728058156      194.3195520864     1  0.37826942E+09
     -191.2727774585      195.0891189309     1  0.41337030E+09
     -191.2727650598      192.6104761852     1  0.39089021E+09
     -191.2727487107      196.7987248684     1  0.40209851E+09
     -191.2727248221      193.9298803035     1  0.40376074E+09
     -191.2726694985      193.2787796932     1  0.39555159E+09
     -191.2726559310      194.5261761253     1  0.41456427E+09
     -191.2726287126      196.0277087512     1  0.42774661E+09
     -191.2726107734      193.7572129463     1  0.43139435E+09
     -191.2725990027      201.6963296705     1  0.40518407E+09
     -191.2725946455      194.1737378507     1  0.42076142E+09
     -191.2725750520      194.2814215960     1  0.40136792E+09
     -191.2725580712      198.0243968795     1  0.38947823E+09
     -191.2725425136      192.9319918167     1  0.41596735E+09
     -191.2725312198      196.8001701934     1  0.41824286E+09
     -191.2725257100      193.0116038187     1  0.38344563E+09
     -191.2724842037      198.1524152930     1  0.38110881E+09
     -191.2724574022      202.4579357374     1  0.42239319E+09
     -191.2724361417      193.6421022197     1  0.41315106E+09
     -191.2723996364      194.7588941719     1  0.43409827E+09
     -191.2723981608      197.7369118144     1  0.43034660E+09
     -191.2723768071      193.3195013703     1  0.39844151E+09
     -191.2723730186      187.7060192320     1  0.40012189E+09
     -191.2723586674      195.3603530212     1  0.42007772E+09
     -191.2723524848      193.3400773126     1  0.41706422E+09
     -191.2723461200      192.7130850944     1  0.40052576E+09
     -191.2723322015      198.0461850012     1  0.42106702E+09
     -191.2723278265      196.2753676632     1  0.43731373E+09
     -191.2723109151      194.9204365664     1  0.41283664E+09
     -191.2722977112      196.3704470730     1  0.40865820E+09
     -191.2722843568      198.3864359402     1  0.39158654E+09
     -191.2722811142      200.9584675979     1  0.40936354E+09
     -191.2722582833      198.3334834365     1  0.43252603E+09
     -191.2722258189      198.5899244547     1  0.42929267E+09
     -191.2722133128      190.6639552888     1  0.41784695E+09
     -191.2721868604      197.6529285713     1  0.41587890E+09
     -191.2721760470      193.6040630353     1  0.40547522E+09
     -191.2721425678      194.1176258909     1  0.43604132E+09
     -191.2721264459      196.3216098664     1  0.41187122E+09
     -191.2720931722      193.8753229716     1  0.41361646E+09
     -191.2720774752      195.4807610203     1  0.40526240E+09
     -191.2720661889      198.6355758574     1  0.41215599E+09
     -191.2719598015      195.4986342756     1  0.43090758E+09
     -191.2719361020      186.2590520285     1  0.40462735E+09
     -191.2719311188      194.5396639926     1  0.40286675E+09
     -191.2718473969      194.9769140855     1  0.41069653E+09
     -191.2718030826      195.1551313577     1  0.42289961E+09
     -191.2717569665      203.8196631199     1  0.43545397E+09
     -191.2717158543      186.3610868946     1  0.40985705E+09
     -191.2717103191      195.9845581415     1  0.40838656E+09
     -191.2716975311      194.3462374017     1  0.41556462E+09
     -191.2716863236      201.2989304319     1  0.40851848E+09
     -191.2716811610      195.1503351801     1  0.39596003E+09
     -191.2716731325      192.4082593015     1  0.39751748E+09
     -191.2716644529      193.8836128590     2  0.42197239E+09
     -191.2716597150      195.6331641020     1  0.40874695E+09
     -191.2716223239      200.4956124413     1  0.40351282E+09
     -191.2716034354      193.5206775720     1  0.39642269E+09
     -191.2715816869      197.1747978562     1  0.40803259E+09
     -191.2715726427      193.6774928145     1  0.42314030E+09
     -191.2715626550      194.6946657490     1  0.39975543E+09
     -191.2715208241      196.3464669181     1  0.41149477E+09
     -191.2714475859      195.1340541267     1  0.39012937E+09
     -191.2714418448      189.9506486349     1  0.41062635E+09
     -191.2714404938      197.3347654418     1  0.40168513E+09
     -191.2714220623      196.8003744509     1  0.41735098E+09
     -191.2714002448      197.7142556213     1  0.40374928E+09
     -191.2713854160      193.2149537860     1  0.43287840E+09
     -191.2713837900      194.8720463041     1  0.40892897E+09
     -191.2713716422      190.9068293155     1  0.43390948E+09
     -191.2713376185      197.6483069571     1  0.43736983E+09
     -191.2713262921      199.0553524121     1  0.42412860E+09
     -191.2712737628      194.7187540231     1  0.41050854E+09
     -191.2712192118      191.4771135070     1  0.40469177E+09
     -191.2711900979      191.1560798631     1  0.40273746E+09
     -191.2711871848      199.6556671292     1  0.42640070E+09
     -191.2711831042      190.4535698925     1  0.40021134E+09
     -191.2711713966      192.5308537297     1  0.42251512E+09
     -191.2711373897      193.8360750026     1  0.39664913E+09
     -191.2711280916      192.6741759262     1  0.40526814E+09
     -191.2711266376      197.0942516909     1  0.40767853E+09
     -191.2711012641      198.9431210780     1  0.40768470E+09
     -191.2710881095      201.3940285166     1  0.43318444E+09
     -191.2710718186      195.4524484120     1  0.43900990E+09
     -191.2710705593      197.2487952588     1  0.38828554E+09
     -191.2710606013      199.3749015637     1  0.42297497E+09
     -191.2710426329      196.1750446329     1  0.41158496E+09
     -191.2710276010      194.8570362178     1  0.42575790E+09
     -191.2710154409      193.8303881304     1  0.41027501E+09
     -191.2709660870      197.3518647062     1  0.41872146E+09
     -191.2709603504      193.0054039697     1  0.42223298E+09
     -191.2709522932      194.5018487674     1  0.40177120E+09
     -191.2709456390      194.4368515207     1  0.42038608E+09
     -191.2709281516      191.8378828083     1  0.40186102E+09
     -191.2708873818      197.2205426790     1  0.40126922E+09
     -191.2708632164      194.9933954982     1  0.41164605E+09
     -191.2707495144      189.7197320051     1  0.39088099E+09
     -191.2707401561      202.1510065803     1  0.42610529E+09
     -191.2707200984      192.7324860039     1  0.42665226E+09
     -191.2707147552      195.4769992683     1  0.40602816E+09
     -191.2707072278      196.4096812668     1  0.41305624E+09
     -191.2707029335      192.2124302647     1  0.40676658E+09
     -191.2706916986      198.6569093769     1  0.39366032E+09
     -191.2706832267      195.2131885619     1  0.41128159E+09
     -191.2706737859      194.9367315046     1  0.41175112E+09
     -191.2706679276      194.0493903083     1  0.42325482E+09
     -191.2706525722      200.8457188481     1  0.42769147E+09
     -191.2706296332      199.0762156518     1  0.42239602E+09
     -191.2706269207      190.9551262543     1  0.43180901E+09
     -191.2705876315      193.5112266201     1  0.42401274E+09
     -191.2705436408      196.1662597455     1  0.40123649E+09
     -191.2705402257      201.5863274672     1  0.41971872E+09
     -191.2705244910      196.5800814736     1  0.39781894E+09
     -191.2705062373      192.3257539357     1  0.39501644E+09
     -191.2705035785      196.9910943455     2  0.39518507E+09
     -191.2704898541      195.5550757261     1  0.41237095E+09
     -191.2704572233      195.5246015400     1  0.41212691E+09
     -191.2704226108      194.1663019128     1  0.40525335E+09
     -191.2704077632      193.7782340507     1  0.41407032E+09
     -191.2703943052      195.3034602384     1  0.41822288E+09
     -191.2703868890      194.1657474341     1  0.42088680E+09
     -191.2703686593      190.4607539022     1  0.40444399E+09
     -191.2703627509      196.1848222105     1  0.42339884E+09
     -191.2703579994      195.7014723889     1  0.40665703E+09
     -191.2703539556      192.1154407464     1  0.40951600E+09
     -191.2703434581      195.3777896470     1  0.39590462E+09
     -191.2703421794      193.6898252527     1  0.39632792E+09
     -191.2703308868      194.4086656187     1  0.41540044E+09
     -191.2703200075      196.0435162654     1  0.41404135E+09
     -191.2703173206      195.8641398444     1  0.40935559E+09
     -191.2702775313      194.9609183200     1  0.41167772E+09
     -191.2702621903      190.4438240238     1  0.41271032E+09
     -191.2702444148      197.6214105018     1  0.40250232E+09
     -191.2702084766      195.5577511841     1  0.40417248E+09
     -191.2701985190      196.5753775279     1  0.40947603E+09
     -191.2701653986      193.6523190113     1  0.39824974E+09
     -191.2701596007      193.3475501387     1  0.42906366E+09
     -191.2701474968      200.2113735916     1  0.40939419E+09
     -191.2701329319      193.6008198137     1  0.41002412E+09
     -191.2701041810      192.5030064873     1  0.39034242E+09
     -191.2700937226      195.7417750599     1  0.39871165E+09
     -191.2700518191      197.4129854814     1  0.40202794E+09
     -191.2700368748      193.2888649821     1  0.41246762E+09
     -191.2700042606      198.6209836549     1  0.40977454E+09
     -191.2700002865      195.2884312972     1  0.42734604E+09
     -191.2699417858      195.1339531890     1  0.43191620E+09
     -191.2699364486      193.1488689325     1  0.39990061E+09
     -191.2699267333      198.7629388946     1  0.42079736E+09
     -191.2699001617      193.6483833364     1  0.39819522E+09
     -191.2698569244      193.5303112643     1  0.41048572E+09
     -191.2698486917      200.2174996287     1  0.41166383E+09
     -191.2698423413      201.9504962556     1  0.42156648E+09
     -191.2698393257      194.1922207276     1  0.42601559E+09
     -191.2698262062      195.1411135648     1  0.40036062E+09
     -191.2698034997      196.4657125967     1  0.40816827E+09
     -191.2697986580      196.9572765320     1  0.40452585E+09
     -191.2697893547      195.2873781015     1  0.39980613E+09
     -191.2697859684      198.9689878843     1  0.46481193E+09
     -191.2697460649      195.2739804654     1  0.41191049E+09
     -191.2697346614      202.7851607310     1  0.40746332E+09
     -191.2697059140      199.8342761607     1  0.40844441E+09
     -191.2696897647      197.4159737790     1  0.39586011E+09
     -191.2696842371      195.7931959906     1  0.40975213E+09
     -191.2696703149      193.5822264342     1  0.40597009E+09
     -191.2696187325      193.8587161406     1  0.38251993E+09
     -191.2696069693      196.5837244740     1  0.39945808E+09
     -191.2695878012      194.7125599947     1  0.40719907E+09
     -191.2695712777      194.5627212346     1  0.41375587E+09
     -191.2695519542      195.7225642102     1  0.42143264E+09
     -191.2694910939      195.4564786553     1  0.41988021E+09
     -191.2694573643      196.0989290382     1  0.41679876E+09
     -191.2694472688      194.3403587444     1  0.41479906E+09
     -191.2694226118      195.5181530687     1  0.41024698E+09
     -191.2693905411      189.6331328291     1  0.39828359E+09
     -191.2693894576      199.1316243717     1  0.40843177E+09
     -191.2693822895      196.4252427920     1  0.41459124E+09
     -191.2693604302      195.6363193610     1  0.41790272E+09
     -191.2693256080      196.4497473050     1  0.40839119E+09
     -191.2693157204      198.9028401845     1  0.40024658E+09
     -191.2692904068      192.9404544566     1  0.39245040E+09
     -191.2692632309      188.5956223924     1  0.40669385E+09
     -191.2692178330      189.7056304207     1  0.39843316E+09
     -191.2692041223      189.7196375863     1  0.42286125E+09
     -191.2691948342      200.8424902721     1  0.41515188E+09
     -191.2691608812      195.1208216604     1  0.40742519E+09
     -191.2691503266      194.6779962752     1  0.42281403E+09
     -191.2691392964      196.0080919369     1  0.41998030E+09
     -191.2691366466      194.9506716081     1  0.40102338E+09
     -191.2690719288      201.9242624515     1  0.40684828E+09
     -191.2690512903      196.8342816285     1  0.44198316E+09
     -191.2690396983      196.9826711089     1  0.38770432E+09
     -191.2690284896      196.9796522236     1  0.43157006E+09
     -191.2690038465      198.8221652449     1  0.43277200E+09
     -191.2689981367      202.8352791927     1  0.40424822E+09
     -191.2689909305      197.1845026486     1  0.42076998E+09
     -191.2689784766      196.3177210067     1  0.40843823E+09
     -191.2689552984      194.0105023655     1  0.40819493E+09
     -191.2688984307      199.3454189397     1  0.42644836E+09
     -191.2688619193      196.1528599908     1  0.41143895E+09
     -191.2688542056      195.5895788169     1  0.41850937E+09
     -191.2688420737      193.2849118630     1  0.41923722E+09
     -191.2688292908      193.9412566680     1  0.43319993E+09
     -191.2688171426      196.6952984429     1  0.41646268E+09
     -191.2688153760      194.5297549721     1  0.40364179E+09
     -191.2687895428      192.5340880268     1  0.45329099E+09
     -191.2687664950      190.2600058384     1  0.41590653E+09
     -191.2687467389      193.9362087399     1  0.39588362E+09
     -191.2687322652      198.7070678471     1  0.41414932E+09
     -191.2686251186      191.6810377817     1  0.41119831E+09
     -191.2686130440      194.7272803514     1  0.41011401E+09
     -191.2686050956      192.1281369049     1  0.39871167E+09
     -191.2685744512      202.4735089239     1  0.41278147E+09
     -191.2685612259      195.6390149820     1  0.41431257E+09
     -191.2685579431      191.2964660676     1  0.40038031E+09
     -191.2685501801      194.8734368690     1  0.40457279E+09
     -191.2685487796      189.6110449606     1  0.40822488E+09
     -191.2685401818      191.8700135374     1  0.41627633E+09
     -191.2685217029      194.9692583779     1  0.40691303E+09
     -191.2684909801      194.2453984984     1  0.39881065E+09
     -191.2684819485      191.3880920418     1  0.39759896E+09
     -191.2684754382      196.0881693864     1  0.39792866E+09
     -191.2684572630      198.6660648312     1  0.40084662E+09
     -191.2684463959      190.5252277095     1  0.40228690E+09
     -191.2684259718      192.2117355529     1  0.41097932E+09
     -191.2684140197      192.5619849903     1  0.40614372E+09
     -191.2684056525      197.1042518489     2  0.38122610E+09
     -191.2683721622      193.1931012194     1  0.40441230E+09
     -191.2683541028      192.2575457104     1  0.42552257E+09
     -191.2683479468      192.5230904506     1  0.40920765E+09
     -191.2683339149      197.5416141503     1  0.42090316E+09
     -191.2683228847      195.5327434201     1  0.40867888E+09
     -191.2682842744      193.3783574441     1  0.41624326E+09
     -191.2682651244      202.2238792271     1  0.41623711E+09
     -191.2682160844      199.3248693653     1  0.43306470E+09
     -191.2682122634      197.4783723143     1  0.43961497E+09
     -191.2682004916      196.0567967819     1  0.41384555E+09
     -191.2681914100      195.5923291335     1  0.40805918E+09
     -191.2681836010      195.7871152078     1  0.40766836E+09
     -191.2681714939      194.3209817826     1  0.43298917E+09
     -191.2681699512      193.9232910458     1  0.40079350E+09
     -191.2681541021      193.3083182315     1  0.43355173E+09
     -191.2681502676      194.8251462321     1  0.43162514E+09
     -191.2681303811      193.4790051093     1  0.39651897E+09
     -191.2680964854      196.2240749252     1  0.38962723E+09
     -191.2680866640      191.9121886867     1  0.43588345E+09
     -191.2680774371      197.6914650939     1  0.42969680E+09
     -191.2680741573      193.2044344667     1  0.39074864E+09
     -191.2680513473      197.0009316188     1  0.40333385E+09
     -191.2680467933      195.3129706044     1  0.40990035E+09
     -191.2680306887      190.6744245504     1  0.42474299E+09
     -191.2680261208      195.9923877543     1  0.41236212E+09
     -191.2679944197      195.9859682173     1  0.42651917E+09
     -191.2679869718      191.9361560937     1  0.40847053E+09
     -191.2679238333      191.3754997019     1  0.41375932E+09
     -191.2679078105      196.9710450285     1  0.42064903E+09
     -191.2679018766      198.1871667953     1  0.40870060E+09
     -191.2678949851      199.0406635715     1  0.41264095E+09
     -191.2678809953      195.9508225728     1  0.40445165E+09
     -191.2678617646      194.7576658045     1  0.44001957E+09
     -191.2678599713      196.2439305568     1  0.40448298E+09
     -191.2678421261      191.1183972180     1  0.41090263E+09
     -191.2678382855      199.2011211829     2  0.43255463E+09
     -191.2678341273      195.9614335845     1  0.40985784E+09
     -191.2678255152      192.3569853692     1  0.40537810E+09
     -191.2677944799      193.1655412315     1  0.45611966E+09
     -191.2677510613      197.6151340168     1  0.40380315E+09
     -191.2677366622      196.4366369257     1  0.40653246E+09
     -191.2677281032      197.9268554163     1  0.39202359E+09
     -191.2677036253      191.0202278734     1  0.39520261E+09
     -191.2676582755      193.4767857851     1  0.40915276E+09
     -191.2676053134      195.9382859581     1  0.39442277E+09
     -191.2675896811      190.2451602293     1  0.41081335E+09
     -191.2675750229      198.4181019759     1  0.40700127E+09
     -191.2675723723      193.2483378816     1  0.41485511E+09
     -191.2675624398      195.8952982248     1  0.39114910E+09
     -191.2675600901      198.3194688137     1  0.40837744E+09
     -191.2675404101      198.1585170474     1  0.39955414E+09
     -191.2675303374      199.3413086145     1  0.45741746E+09
     -191.2675253590      193.7688339147     1  0.39679007E+09
     -191.2675179840      194.3059304448     1  0.40997393E+09
     -191.2675075073      198.8853064764     1  0.42738518E+09
     -191.2674850314      196.7248696599     1  0.41652681E+09
     -191.2674538768      195.9547409265     1  0.40467980E+09
     -191.2674333868      192.1051318542     1  0.42392418E+09
     -191.2674250257      200.5103076970     1  0.43492416E+09
     -191.2674185753      199.1729570696     1  0.42148803E+09
     -191.2674142846      191.4679810334     1  0.41050785E+09
     -191.2674106451      196.4313789512     1  0.40761526E+09
     -191.2674072595      198.1819083882     1  0.40757148E+09
     -191.2673886411      194.0593663509     1  0.39096083E+09
     -191.2673539411      192.8976126474     1  0.40605566E+09
     -191.2673398055      192.9991024258     1  0.40112038E+09
     -191.2673360674      197.7720488681     1  0.41718562E+09
     -191.2673183598      194.8522582330     1  0.42483315E+09
     -191.2672644295      195.6284447973     1  0.40344586E+09
     -191.2672527284      199.4293912273     1  0.44855872E+09
     -191.2672162196      194.4029959512     1  0.39024828E+09
     -191.2672052557      196.6238563542     1  0.43990481E+09
     -191.2671826055      201.6353252167     1  0.43436921E+09
     -191.2671464136      195.5469663802     1  0.41021266E+09
     -191.2671263566      195.5303749865     1  0.40429540E+09
     -191.2671210303      193.9332151477     1  0.44442204E+09
     -191.2671162118      192.4145128940     1  0.39516010E+09
     -191.2671011075      195.1486511382     1  0.39492023E+09
     -191.2670808539      197.6832394105     1  0.40678444E+09
     -191.2670466558      193.9981874136     1  0.39881043E+09
     -191.2670381078      196.2580840718     1  0.42480374E+09
     -191.2670235489      195.7539170187     1  0.43642846E+09
     -191.2670014748      200.6206512755     1  0.41335107E+09
     -191.2669973495      198.0507446015     1  0.42198892E+09
     -191.2669697601      192.8253812736     1  0.39548813E+09
     -191.2669646167      198.2859201612     1  0.42207630E+09
     -191.2669192411      196.3455657203     1  0.44273948E+09
     -191.2668984286      195.1734175802     1  0.43163250E+09
     -191.2668633128      192.7834893565     1  0.39370538E+09
     -191.2667995863      194.6219283997     1  0.39745016E+09
     -191.2667927041      197.5107670126     1  0.40341197E+09
     -191.2667549139      193.0772666732     1  0.41246236E+09
     -191.2667423448      196.5733813596     1  0.40888351E+09
     -191.2667190926      199.1113684895     1  0.42399365E+09
     -191.2667180704      196.6776183315     1  0.41284466E+09
     -191.2667141170      197.8420394319     2  0.39347103E+09
     -191.2667009424      196.5174464317     1  0.38881801E+09
     -191.2666367731      196.6142451514     1  0.41717126E+09
     -191.2666338384      194.0661980320     1  0.44374364E+09
     -191.2666300462      191.4191268426     1  0.42813640E+09
     -191.2665848271      200.1040577110     1  0.41331208E+09
     -191.2665704885      194.1271267993     1  0.42792187E+09
     -191.2665624841      197.3240344529     1  0.41089859E+09
     -191.2665503147      196.5962730745     1  0.42398669E+09
     -191.2665465225      192.8170064779     1  0.39880032E+09
     -191.2665182689      197.2268043315     1  0.40639810E+09
     -191.2665133970      194.6945395483     1  0.40191705E+09
     -191.2664997081      194.0102018999     1  0.40273419E+09
     -191.2664703766      195.0939053195     1  0.43376725E+09
     -191.2664526065      197.5162262146     1  0.39983472E+09
     -191.2664267496      197.7467557745     1  0.40437959E+09
     -191.2664192127      193.4626205304     1  0.40828010E+09
     -191.2664142233      194.8282848342     1  0.41828680E+09
     -191.2664016629      195.5039997836     1  0.40985741E+09
     -191.2663917194      194.5837306620     1  0.38941283E+09
     -191.2663647002      190.7910731580     1  0.40363498E+09
     -191.2663479726      198.0828952356     1  0.44047680E+09
     -191.2663383093      195.5132279661     1  0.41723281E+09
     -191.2663268054      195.5964985430     1  0.40894283E+09
     -191.2662910902      194.2677376432     2  0.37674612E+09
     -191.2662825598      192.4554700556     1  0.39890570E+09
     -191.2662791942      196.6768712418     1  0.41458645E+09
     -191.2662724926      193.8765564782     1  0.42194904E+09
     -191.2662452539      199.1198576145     1  0.43170331E+09
     -191.2662104346      191.0644664873     1  0.42592847E+09
     -191.2661949902      192.2000863704     1  0.41792419E+09
     -191.2661925020      200.3394228488     1  0.41674948E+09
     -191.2661793161      193.6799130298     1  0.42301115E+09
     -191.2661773828      194.2461891273     1  0.39619285E+09
     -191.2661746765      187.9130191387     1  0.39958123E+09
     -191.2661661258      195.3378529041     1  0.39711235E+09
     -191.2661221107      198.1047845058     1  0.41890291E+09
     -191.2660983281      195.3166457976     1  0.39243605E+09
     -191.2660822552      197.4104264454     1  0.42183965E+09
     -191.2660614580      196.4765158401     1  0.41707085E+09
     -191.2660568017      198.7345012814     1  0.41107199E+09
     -191.2660417839      194.2409233224     1  0.40721622E+09
     -191.2660347802      202.2864009208     1  0.44183027E+09
     -191.2659958032      196.5829687579     1  0.41483405E+09
     -191.2659766430      194.0192592040     1  0.38248682E+09
     -191.2659612874      190.9375989523     1  0.40984023E+09
     -191.2659561380      197.9875129247     1  0.39532073E+09
     -191.2659547335      191.5305590252     1  0.38804252E+09
     -191.2659218051      192.0132687362     1  0.39427709E+09
     -191.2659152859      195.0833496420     1  0.41200766E+09
     -191.2658888339      190.9098820661     1  0.40408767E+09
     -191.2658871945      191.8179105517     1  0.41195606E+09
     -191.2658734985      198.0293713534     1  0.42056840E+09
     -191.2658688745      193.5228891273     1  0.39403755E+09
     -191.2658529326      194.5977116840     1  0.40910491E+09
     -191.2658403336      200.6787359178     1  0.43397502E+09
     -191.2658070705      196.8469808979     1  0.41666976E+09
     -191.2658021907      192.5788883806     1  0.41305834E+09
     -191.2657908542      197.4937730707     1  0.42218435E+09
     -191.2657525277      199.2185090601     1  0.41912782E+09
     -191.2657048444      192.3390253771     1  0.40126227E+09
     -191.2656712975      196.2220098170     1  0.40151567E+09
     -191.2656252671      195.7825865358     1  0.41942364E+09
     -191.2656234680      194.8107721694     1  0.43448304E+09
     -191.2656153429      194.8890976996     1  0.40572808E+09
     -191.2656095058      193.1708901065     1  0.40675929E+09
     -191.2656039733      195.5471338132     1  0.44286715E+09
     -191.2656000492      192.1180409477     1  0.40135681E+09
     -191.2655898691      197.2200111442     1  0.41583759E+09
     -191.2655671905      196.5727311991     1  0.40435279E+09
     -191.2655600429      197.2579724495     1  0.41854389E+09
     -191.2655394798      193.1863770913     1  0.39702935E+09
     -191.2655358898      194.1771711893     1  0.40898622E+09
     -191.2655227425      189.6536709731     1  0.39721247E+09
     -191.2655199664      204.0307649435     1  0.41973896E+09
     -191.2655137317      197.3048750646     1  0.40560425E+09
     -191.2654637183      190.7826576553     1  0.41228130E+09
     -191.2653992650      201.2776156414     1  0.40595883E+09
     -191.2653902562      189.4400656623     1  0.41344789E+09
     -191.2653379227      196.0131413390     1  0.39396499E+09
     -191.2652756184      202.6364772029     1  0.39864500E+09
     -191.2652530032      195.1219246955     1  0.42214449E+09
     -191.2652407120      193.5676295486     1  0.40814450E+09
     -191.2652085699      194.2760963845     1  0.40313554E+09
     -191.2651771794      193.5529369131     1  0.40898049E+09
     -191.2651708596      196.9387942244     1  0.39630512E+09
     -191.2651428374      198.1604777800     1  0.41075962E+09
     -191.2651362722      198.6804088025     1  0.41443859E+09
     -191.2651200189      194.9303492394     1  0.42230113E+09
     -191.2650704984      199.9865592851     1  0.42199126E+09
     -191.2650674607      190.9875440447     1  0.40419503E+09
     -191.2650556747      196.4447467748     1  0.42721552E+09
     -191.2650336566      195.3532570500     1  0.42568662E+09
     -191.2650006675      196.7978453136     1  0.40362470E+09
     -191.2649957534      197.6185872036     1  0.39619109E+09
     -191.2649915262      190.6645783521     1  0.39722254E+09
     -191.2649238399      192.2519825738     1  0.40639098E+09
     -191.2649076274      195.7688821216     1  0.40516311E+09
     -191.2648662653      192.6135387534     1  0.40643615E+09
     -191.2648257777      195.9805737436     1  0.42637276E+09
     -191.2648037238      196.2158730006     1  0.40733678E+09
     -191.2647946298      192.7444533323     1  0.42194365E+09
     -191.2647837608      192.7470570573     1  0.39721667E+09
     -191.2647823614      202.3632820486     1  0.41866770E+09
     -191.2647490198      192.7810025775     1  0.41601740E+09
     -191.2647447737      192.3380551080     1  0.37435172E+09
     -191.2647329756      195.3213442924     1  0.41812891E+09
     -191.2647312080      193.7664548238     1  0.41020844E+09
     -191.2646936538      198.6917327324     1  0.41957260E+09
     -191.2646881335      191.8129416245     1  0.39057675E+09
     -191.2646596659      202.5957002999     1  0.40089059E+09
     -191.2646513544      194.6629800615     1  0.40311503E+09
     -191.2646290538      194.4735381700     1  0.39330986E+09
     -191.2646164889      192.3508133586     1  0.42021275E+09
     -191.2646042726      195.0751929300     1  0.41427331E+09
     -191.2645935026      194.3813939725     1  0.41070115E+09
     -191.2645879727      191.7549224175     1  0.40588921E+09
     -191.2645839566      196.9312939064     1  0.40860113E+09
     -191.2645736366      196.0788132690     1  0.38567921E+09
     -191.2645719892      192.4916674759     1  0.41822926E+09
     -191.2645698996      196.8808054113     1  0.41827218E+09
     -191.2645503848      197.4718466613     1  0.39583774E+09
     -191.2645315686      196.5266232490     1  0.41752069E+09
     -191.2645223953      192.7232610075     1  0.39367579E+09
     -191.2645207398      196.9221688787     1  0.41529884E+09
     -191.2645171989      190.5261160631     1  0.41367144E+09
     -191.2645128078      193.0297503267     1  0.40728599E+09
     -191.2644834943      197.3373018673     1  0.41108592E+09
     -191.2644794939      194.4449356008     1  0.40138481E+09
     -191.2644761751      195.4890870033     1  0.41407589E+09
     -191.2644690231      197.4398079974     1  0.40053069E+09
     -191.2644520869      195.6992444496     1  0.40513912E+09
     -191.2644276181      195.9658743712     1  0.40579409E+09
     -191.2643687848      192.4666012609     1  0.41870978E+09
     -191.2643592034      203.9063993830     2  0.39510281E+09
     -191.2643038056      195.9134652122     1  0.42935752E+09
     -191.2643010475      198.6240353945     1  0.45337676E+09
     -191.2642759382      190.2572078280     1  0.39673823E+09
     -191.2641957833      198.7538252997     1  0.40593227E+09
     -191.2641402130      193.4660082889     1  0.43227427E+09
     -191.2640711557      201.6708431603     1  0.42577747E+09
     -191.2640685730      196.0526770452     1  0.40981521E+09
     -191.2640665590      196.1713696102     1  0.39858722E+09
     -191.2640647193      195.6944047436     1  0.38542321E+09
     -191.2640019103      198.0421152918     1  0.41109422E+09
     -191.2639709917      193.6334646910     1  0.42886457E+09
     -191.2639447753      193.1266947014     1  0.40127326E+09
     -191.2639370121      195.4815548409     1  0.41139428E+09
     -191.2639168922      193.7685871279     1  0.39455858E+09
     -191.2639022135      189.6712339094     1  0.41788858E+09
     -191.2638430815      198.9584697889     1  0.39717604E+09
     -191.2638274423      194.1578953815     1  0.43101285E+09
     -191.2638238240      197.5890313103     1  0.43458963E+09
     -191.2638142443      196.7338648736     1  0.42065004E+09
     -191.2638045441      195.7206284181     1  0.41842594E+09
     -191.2637730160      194.4399951337     1  0.40927601E+09
     -191.2637621322      197.3703554933     1  0.42165134E+09
     -191.2637451475      196.6418928525     1  0.38082371E+09
     -191.2637382011      189.9733932598     1  0.40576275E+09
     -191.2637090049      198.5779770079     1  0.40873951E+09
     -191.2637034404      193.5441194842     1  0.41068517E+09
     -191.2636664814      196.5153300716     1  0.39457458E+09
     -191.2635931476      196.1904029932     1  0.42266066E+09
     -191.2635686724      196.8983780651     1  0.42254415E+09
     -191.2635497944      189.9746371703     1  0.41526285E+09
     -191.2635410472      198.4151810752     1  0.41477917E+09
     -191.2635373880      194.6348927050     1  0.40935378E+09
     -191.2634957145      195.5565692234     1  0.40343121E+09
     -191.2634717855      200.4068294683     1  0.43712504E+09
     -191.2634470466      197.1622924438     2  0.38172421E+09
     -191.2634262770      193.3166324396     1  0.40302736E+09
     -191.2634210907      197.0863757060     1  0.40382270E+09
     -191.2633587307      195.7882317000     1  0.40199117E+09
     -191.2633386439      199.3827941664     1  0.42201305E+09
     -191.2633080454      197.0784375099     1  0.41707091E+09
     -191.2633053332      193.2874448204     1  0.42234559E+09
     -191.2633028519      190.0454761411     1  0.41392512E+09
     -191.2632868855      194.5253047302     1  0.40883933E+09
     -191.2632787200      196.3791548464     1  0.41070634E+09
     -191.2632741528      196.8568300657     1  0.44378794E+09
     -191.2632468876      195.6230475078     1  0.40945308E+09
     -191.2632144528      195.5397852268     1  0.40947777E+09
     -191.2632095464      191.8799481269     1  0.41896464E+09
     -191.2632062195      195.1626476232     1  0.40842220E+09
     -191.2630947350      201.7655192871     1  0.41665984E+09
     -191.2630712301      197.8740621015     1  0.41241401E+09
     -191.2630551146      196.5703111334     1  0.41625047E+09
     -191.2630320280      196.6306494539     1  0.39576376E+09
     -191.2630065313      194.2988354639     1  0.41403340E+09
     -191.2629830169      189.7898014217     1  0.42243772E+09
     -191.2629807120      188.2490043145     1  0.40420949E+09
     -191.2629752887      195.5375011226     1  0.39609078E+09
     -191.2629664420      194.8760084140     1  0.40344420E+09
     -191.2629555938      193.8772498213     1  0.41483457E+09
     -191.2629511771      195.0739853595     1  0.41377530E+09
     -191.2629363430      196.8367269064     1  0.39644900E+09
     -191.2629255965      193.0910150943     1  0.39951781E+09
     -191.2629241532      193.8607043001     1  0.41299074E+09
     -191.2629064354      192.8569916046     1  0.43387626E+09
     -191.2629003513      194.6078564832     1  0.40988266E+09
     -191.2628731354      195.4254288451     1  0.40324532E+09
     -191.2628554552      192.4809470882     1  0.41250537E+09
     -191.2628508867      194.5836629934     1  0.41863480E+09
     -191.2628353420      194.9070288429     1  0.42700926E+09
     -191.2628273157      198.0832916029     1  0.41089026E+09
     -191.2627950361      198.8851869890     1  0.41444587E+09
     -191.2627895513      199.1184375087     1  0.40524613E+09
     -191.2627490573      193.3738730499     1  0.40119863E+09
     -191.2627092394      193.5688367962     1  0.43615896E+09
     -191.2627072721      196.4470775466     1  0.42388372E+09
     -191.2626903603      196.3750800440     1  0.41431246E+09
     -191.2626691963      199.4530952370     1  0.39634018E+09
     -191.2626547918      195.3713099136     1  0.38680846E+09
     -191.2626383208      196.1261844070     1  0.40781062E+09
     -191.2626250306      193.8364744183     1  0.41619983E+09
     -191.2626158989      193.1565190941     1  0.39854618E+09
     -191.2625760347      195.8208602150     1  0.39262886E+09
     -191.2625568748      190.4518064981     1  0.39814259E+09
     -191.2625535110      192.8258902102     1  0.42047045E+09
     -191.2625301970      196.4613199453     1  0.41823562E+09
     -191.2625175442      194.4402559874     1  0.38779480E+09
     -191.2624961366      191.6379043693     1  0.40456242E+09
     -191.2624874309      193.5080813762     1  0.39128922E+09
     -191.2624816910      198.8829917533     1  0.43314170E+09
     -191.2624548254      195.1153047789     1  0.43641010E+09
     -191.2624503470      196.9430216079     1  0.43943477E+09
     -191.2624460444      197.2140907225     1  0.43811569E+09
     -191.2624382288      197.1011402562     1  0.39162436E+09
     -191.2624165019      197.4985632681     1  0.41853984E+09
     -191.2623936555      196.1727792680     1  0.41564704E+09
     -191.2623752367      194.1899402072     1  0.42185146E+09
     -191.2623666215      193.1103436308     1  0.41842937E+09
     -191.2623635055      195.0286670974     1  0.40352779E+09
     -191.2623590005      195.2545233084     1  0.40062721E+09
     -191.2623349845      192.2033598175     1  0.40310787E+09
     -191.2623225455      192.9654822789     1  0.42447262E+09
     -191.2623084154      197.7055753418     1  0.41250178E+09
     -191.2623047961      195.5267519752     1  0.41738195E+09
     -191.2622969347      198.5969411224     1  0.40371913E+09
     -191.2622919723      197.0551513166     1  0.41770763E+09
     -191.2622883320      195.8412576373     1  0.39418859E+09
     -191.2622735994      192.7985451256     1  0.40594186E+09
     -191.2622617169      196.0181657017     1  0.41236764E+09
     -191.2622594820      192.4274485278     1  0.40182705E+09
     -191.2622351912      199.8898355255     1  0.39595187E+09
     -191.2622071127      190.9194959207     1  0.40518898E+09
     -191.2621157069      193.7599360133     1  0.42993247E+09
     -191.2621077065      188.8960505310     1  0.39965833E+09
     -191.2620541570      196.2773993311     1  0.41923833E+09
     -191.2620512072      194.5856800370     1  0.41776610E+09
     -191.2620285123      194.4615367297     1  0.41003705E+09
     -191.2620113131      199.9938328762     1  0.41785906E+09
     -191.2620005062      193.4325266733     1  0.40398345E+09
     -191.2619736970      194.8529111386     1  0.41216108E+09
     -191.2619477727      193.2374274251     1  0.38719823E+09
     -191.2619366450      194.4055864022     1  0.40126847E+09
     -191.2619309428      200.5603821615     1  0.40469460E+09
     -191.2619283660      195.0506316711     1  0.40339096E+09
     -191.2619163551      198.0462117606     1  0.39865949E+09
     -191.2618702794      195.4656009418     1  0.42223735E+09
     -191.2618503361      190.9437914693     1  0.39459807E+09
     -191.2618395843      195.4585448441     1  0.41468786E+09
     -191.2618337053      193.8005100327     1  0.39998550E+09
     -191.2618279273      189.3265397436     1  0.40231455E+09
     -191.2618093010      189.0738705200     1  0.41281176E+09
     -191.2617839589      192.7190573812     1  0.42567097E+09
     -191.2617720784      195.7349300132     1  0.41821551E+09
     -191.2617401003      201.2838104320     1  0.39371723E+09
     -191.2617147709      191.7294625346     1  0.41129894E+09
     -191.2616971261      188.5115440694     1  0.42495669E+09
     -191.2616921092      199.9437350360     1  0.39697771E+09
     -191.2616792643      191.5751486421     1  0.40148744E+09
     -191.2616583611      195.0789155046     1  0.40482046E+09
     -191.2616488459      193.9865698848     1  0.41230521E+09
     -191.2616224667      192.1617984265     1  0.42813098E+09
     -191.2616090790      194.1365082360     1  0.38984580E+09
     -191.2615984085      198.8516623899     1  0.42727093E+09
     -191.2615910325      194.4367119240     1  0.41686545E+09
     -191.2615626934      194.9139762807     1  0.40387912E+09
     -191.2615597360      191.8395892668     1  0.42787619E+09
     -191.2615359149      194.2044248029     1  0.40193837E+09
     -191.2615303452      201.6374786505     1  0.40894662E+09
     -191.2615191137      190.4189213483     1  0.40660607E+09
     -191.2615161070      190.7789405334     1  0.40864025E+09
     -191.2615006783      199.8557931293     1  0.42933790E+09
     -191.2614510617      192.4450267645     1  0.40074221E+09
     -191.2614483991      191.2498177570     1  0.39628963E+09
     -191.2614341084      198.2858542003     2  0.39787727E+09
     -191.2614176115      193.9266761367     1  0.42093138E+09
     -191.2613974893      194.0435460639     1  0.42997233E+09
     -191.2613702011      197.2531071274     1  0.41385376E+09
     -191.2613583395      201.2498121193     1  0.44169786E+09
     -191.2613535346      200.2671946894     1  0.39663464E+09
     -191.2613477894      190.8319431850     1  0.40065802E+09
     -191.2613449418      198.3886608762     1  0.41736996E+09
     -191.2613349308      191.7134312005     1  0.41168241E+09
     -191.2613270974      196.1171045403     1  0.40579553E+09
     -191.2613251652      194.8741398694     1  0.41461310E+09
     -191.2613234849      199.1044319555     1  0.42038724E+09
     -191.2613214981      195.2426042576     1  0.42704452E+09
     -191.2613104834      194.2781581339     1  0.40621027E+09
     -191.2612643373      194.9153960887     1  0.40729215E+09
     -191.2612602653      196.6758296621     1  0.43046265E+09
     -191.2612516402      198.2349806319     1  0.43532761E+09
     -191.2612364787      193.7765163162     1  0.41699949E+09
     -191.2612182628      197.6242972371     1  0.39968894E+09
     -191.2612042625      197.2960008724     1  0.41510874E+09
     -191.2611752646      194.0124160465     1  0.42169440E+09
     -191.2611703624      195.5891527809     1  0.38763232E+09
     -191.2611083665      200.7775392510     1  0.40972203E+09
     -191.2610890529      190.1252388587     1  0.40092325E+09
     -191.2610880181      189.5091494373     1  0.41314942E+09
     -191.2610773523      194.1993299687     1  0.42958472E+09
     -191.2610331663      194.3067561955     1  0.42299391E+09
     -191.2609938091      194.4971375002     1  0.39761063E+09
     -191.2609912499      195.7587823314     1  0.41229603E+09
     -191.2609783050      194.5600158363     1  0.41273607E+09
     -191.2609558553      195.0176927383     1  0.40464810E+09
     -191.2609471574      190.1565085705     2  0.40420248E+09
     -191.2609394969      196.4765789138     1  0.40589660E+09
     -191.2609112351      198.0504250401     1  0.42223775E+09
     -191.2608943742      195.7666506270     1  0.40227533E+09
     -191.2608671568      191.3291664642     1  0.42694725E+09
     -191.2608441035      194.0287041553     1  0.40866979E+09
     -191.2607991454      192.6984167461     1  0.40809720E+09
     -191.2607962089      197.0943454055     1  0.43625765E+09
     -191.2607904309      195.4167513096     1  0.41399296E+09
     -191.2607195784      203.9516645029     1  0.42251837E+09
     -191.2606829175      193.3829681876     1  0.42456450E+09
     -191.2606676799      195.1268563328     1  0.41879464E+09
     -191.2606337913      196.9592535258     1  0.41475597E+09
     -191.2606182709      196.0871549651     1  0.41635515E+09
     -191.2606024611      194.2486429074     1  0.40547546E+09
     -191.2606008667      194.3233559839     1  0.42135625E+09
     -191.2605969920      196.5583539043     1  0.41372743E+09
     -191.2605913504      198.2279687172     1  0.42672445E+09
     -191.2605850520      191.6999253387     2  0.41267860E+09
     -191.2605530063      196.6270492166     1  0.40351145E+09
     -191.2605508291      192.1443561431     1  0.39990462E+09
     -191.2605355219      195.6787154619     1  0.39023447E+09
     -191.2604705842      191.0834543972     1  0.39737227E+09
     -191.2604684622      199.1890895630     1  0.40089990E+09
     -191.2604633560      194.9803719733     1  0.40307319E+09
     -191.2604270739      194.5290553374     1  0.39931962E+09
     -191.2604255943      198.1144299770     1  0.42257724E+09
     -191.2604168684      198.9042998136     1  0.40883631E+09
     -191.2604103939      191.1522190356     1  0.39454788E+09
     -191.2603650362      198.1716550866     1  0.41145687E+09
     -191.2603289542      195.0408687977     1  0.41932570E+09
     -191.2603046130      194.1958462576     1  0.43375666E+09
     -191.2602944235      199.3648842214     1  0.44139265E+09
     -191.2602631528      194.0163701862     1  0.42048888E+09
     -191.2602517112      191.6702012188     1  0.40843384E+09
     -191.2602489220      192.7297686100     1  0.40148775E+09
     -191.2602297102      195.9177993460     1  0.44308308E+09
     -191.2602148331      195.4687951309     1  0.40047952E+09
     -191.2601947309      194.9074330948     1  0.42512137E+09
     -191.2601782327      193.6188776771     1  0.39617227E+09
     -191.2601709692      190.2260763984     1  0.40378735E+09
     -191.2601581392      202.2193705077     1  0.40555922E+09
     -191.2601559501      203.6892871068     1  0.42625166E+09
     -191.2601440256      192.1011135603     1  0.39921296E+09
     -191.2601355863      197.6071137829     1  0.41105383E+09
     -191.2601290872      192.4072742308     1  0.38246760E+09
     -191.2601015624      199.5907824830     1  0.43289252E+09
     -191.2600394364      193.9553700404     1  0.39082407E+09
     -191.2600335687      194.5902362929     1  0.40796900E+09
     -191.2600191677      197.0410696763     1  0.42513699E+09
     -191.2599978020      191.0062024524     1  0.40608248E+09
     -191.2599869580      188.5774302745     1  0.39584196E+09
     -191.2599834359      193.2850743576     1  0.41674169E+09
     -191.2599524600      192.8888276006     1  0.39065475E+09
     -191.2599465202      193.7412562409     1  0.41884821E+09
     -191.2599359106      192.1928212925     1  0.39623469E+09
     -191.2599181214      196.1233360675     1  0.41431121E+09
     -191.2598732666      195.7750890307     1  0.41085727E+09
     -191.2598548807      189.9727257046     1  0.40089341E+09
     -191.2598332521      196.6650469569     1  0.41011858E+09
     -191.2598296595      196.1986049178     1  0.40829704E+09
     -191.2598195705      190.8306956569     1  0.40011834E+09
     -191.2598067625      195.6844904756     1  0.42060402E+09
     -191.2597847389      194.2126533626     1  0.41278203E+09
     -191.2597716643      191.3452771286     1  0.40348159E+09
     -191.2597629816      191.5282916501     1  0.40008736E+09
     -191.2597440069      193.8269132741     1  0.42202328E+09
     -191.2597405836      196.8429124262     1  0.41564884E+09
     -191.2597328826      195.1795057760     1  0.41715717E+09
     -191.2596701877      196.6535351536     1  0.38599900E+09
     -191.2596308235      197.6909571755     1  0.41798470E+09
     -191.2595969280      194.2551568771     1  0.41694348E+09
     -191.2595877116      196.4174897555     1  0.39987871E+09
     -191.2595559738      194.4960306016     1  0.40245324E+09
     -191.2595343655      199.7473685434     1  0.42283721E+09
     -191.2595067775      192.4516441836     1  0.40494090E+09
     -191.2594819088      193.6100406373     1  0.41276335E+09
     -191.2594597045      194.9632267736     1  0.41281424E+09
     -191.2594525063      195.2350434596     1  0.40784559E+09
     -191.2594327938      198.0156253035     1  0.41232447E+09
     -191.2594188957      192.4520114405     1  0.39697441E+09
     -191.2594014028      196.9806093291     1  0.39154177E+09
     -191.2593998231      195.2666432532     1  0.40235430E+09
     -191.2593789482      193.3179570957     1  0.41073393E+09
     -191.2593707862      198.2985369633     1  0.40836124E+09
     -191.2593524345      197.8522237837     1  0.44378533E+09
     -191.2593481461      197.7093237627     1  0.43368791E+09
     -191.2593068409      191.8086529329     1  0.38520026E+09
     -191.2592682117      193.2795632813     1  0.42883106E+09
     -191.2592640549      193.5255468673     1  0.41025947E+09
     -191.2592508093      202.6623603437     1  0.40744028E+09
     -191.2592247807      195.8891217630     1  0.41882039E+09
     -191.2592030665      192.7036373809     1  0.38165666E+09
     -191.2591997117      197.6922284012     1  0.39703761E+09
     -191.2591566335      194.0633330737     1  0.41968944E+09
     -191.2591555403      194.3062641431     1  0.40039811E+09
     -191.2591399161      197.6462400875     1  0.43261752E+09
     -191.2591263347      192.9828961825     1  0.41337370E+09
     -191.2591144505      193.3511675369     1  0.40060116E+09
     -191.2591129877      196.3028144013     1  0.40962946E+09
     -191.2590821366      193.0765653032     1  0.40121707E+09
     -191.2590777190      191.8530190686     1  0.40155838E+09
     -191.2590622812      201.1454421546     2  0.39028440E+09
     -191.2590025350      188.7341868341     1  0.40240741E+09
     -191.2589935221      194.4058312320     1  0.40769455E+09
     -191.2589674239      190.7037134377     1  0.41612355E+09
     -191.2589534954      198.1134402719     1  0.40995073E+09
     -191.2589358147      193.5460985362     1  0.40711068E+09
     -191.2589237970      191.9045279842     1  0.39492111E+09
     -191.2589015989      193.7100624574     1  0.40381975E+09
     -191.2588409807      203.9335691999     1  0.42212606E+09
     -191.2588215554      192.5869387121     1  0.40826775E+09
     -191.2588103823      190.1092028126     1  0.40206568E+09
     -191.2587796774      193.7097260789     1  0.40317012E+09
     -191.2587594599      197.5708534786     1  0.40890935E+09
     -191.2587554850      194.9784955240     1  0.41545450E+09
     -191.2586745472      191.6749733305     1  0.42291135E+09
     -191.2586694765      194.5787614012     1  0.42438060E+09
     -191.2586474881      193.7566464601     1  0.41997297E+09
     -191.2586163266      190.2228722847     1  0.40683977E+09
     -191.2585907157      194.3717594610     1  0.42371871E+09
     -191.2585844228      192.5218267228     1  0.40538208E+09
     -191.2585792039      195.6675440698     1  0.44614671E+09
     -191.2585618577      197.9004893722     1  0.42519077E+09
     -191.2585567922      192.6163060346     1  0.41782334E+09
     -191.2585424165      197.5966019325     1  0.39154958E+09
     -191.2585337201      194.2418439286     1  0.45368278E+09
     -191.2584630708      195.3810535495     1  0.42140802E+09
     -191.2584444601      192.2852296591     1  0.40478269E+09
     -191.2584127512      191.1696751119     1  0.43956559E+09
     -191.2584095201      196.1281427870     1  0.40858958E+09
     -191.2584045864      194.3868748235     1  0.39823217E+09
     -191.2583601446      192.6917042879     1  0.40474048E+09
     -191.2583462540      191.5978300383     1  0.39198204E+09
     -191.2583449815      195.0768686876     1  0.40800338E+09
     -191.2582908253      195.8061368875     1  0.38518970E+09
     -191.2582822414      196.2613030984     1  0.40937211E+09
     -191.2582802276      194.1230498617     1  0.40444549E+09
     -191.2582775431      197.1272204416     1  0.42329002E+09
     -191.2582703750      196.8473212023     1  0.39742959E+09
     -191.2582654045      195.3777329567     1  0.43825129E+09
     -191.2582591555      192.3326811876     1  0.43177303E+09
     -191.2582482167      197.8141558045     1  0.43511425E+09
     -191.2582468191      190.3558087668     1  0.40821888E+09
     -191.2582452141      197.5124943351     1  0.41162923E+09
     -191.2582344232      199.3644486110     1  0.42513944E+09
     -191.2582331534      189.8286269574     1  0.38300018E+09
     -191.2582319907      195.0492746362     1  0.42284941E+09
     -191.2582210039      194.5067403551     1  0.40216226E+09
     -191.2582180750      192.2457561112     1  0.41601147E+09
     -191.2582042404      202.4175278693     1  0.42509635E+09
     -191.2581741542      193.8209048547     1  0.43547544E+09
     -191.2581506848      196.5097949905     1  0.41606064E+09
     -191.2581444962      198.7936545722     1  0.40907867E+09
     -191.2581220822      196.8747524279     1  0.40394467E+09
     -191.2581159295      195.8229797275     1  0.38639523E+09
     -191.2581086465      194.5544906328     1  0.42544819E+09
     -191.2580886486      193.8008458431     1  0.38496448E+09
     -191.2580797273      197.3471703588     1  0.43609408E+09
     -191.2580665122      192.5036692861     1  0.41407382E+09
     -191.2580592543      199.9972551013     1  0.42941125E+09
     -191.2580521859      196.5651914109     1  0.41091199E+09
     -191.2580020888      191.4920452569     1  0.42538279E+09
     -191.2579445153      196.8012012020     1  0.41044224E+09
     -191.2579362322      196.2073779983     1  0.38785338E+09
     -191.2579246504      193.6104702310     1  0.41918032E+09
     -191.2578659349      196.1304478851     1  0.42444776E+09
     -191.2578636927      195.1551725125     1  0.40161669E+09
     -191.2578606168      192.0121556068     1  0.38313065E+09
     -191.2578531635      193.5357894996     1  0.39382851E+09
     -191.2578384191      190.3213434625     1  0.42970224E+09
     -191.2578135777      195.8960327437     1  0.43044541E+09
     -191.2577850084      194.2644213268     1  0.41208448E+09
     -191.2577562096      191.1484473075     2  0.40297828E+09
     -191.2577288693      191.9302707167     1  0.39976973E+09
     -191.2575889397      197.2763804576     1  0.40409254E+09
     -191.2575713799      192.1971474356     1  0.41192181E+09
     -191.2575189500      195.2060793660     1  0.39854318E+09
     -191.2574997845      190.3896390635     1  0.41315558E+09
     -191.2574986671      196.2511189659     1  0.39310704E+09
     -191.2574973367      194.4092857831     1  0.39857624E+09
     -191.2574693977      194.8917334597     1  0.40563446E+09
     -191.2574661326      195.3270920945     1  0.42096692E+09
     -191.2574125870      199.4140285814     1  0.40033814E+09
     -191.2574063498      203.6700757612     1  0.44694809E+09
     -191.2573922235      203.6353196737     1  0.42608129E+09
     -191.2573796279      192.3629225768     1  0.40309345E+09
     -191.2573592355      196.3500155981     1  0.43870266E+09
     -191.2573566861      199.2519275206     1  0.40776415E+09
     -191.2573527067      189.0251217266     1  0.40884559E+09
     -191.2573442136      191.1604719857     1  0.40135213E+09
     -191.2573167635      196.3544166002     1  0.41613880E+09
     -191.2573005281      189.6425101590     1  0.40115515E+09
     -191.2572967674      191.3159007864     1  0.41473262E+09
     -191.2572893115      197.2315941482     1  0.40465619E+09
     -191.2572700934      192.3451693620     1  0.40463565E+09
     -191.2572473247      195.6889023819     1  0.40891595E+09
     -191.2572262197      194.5124977288     1  0.40278483E+09
     -191.2572101151      196.6301276090     1  0.42877562E+09
     -191.2572080128      197.7365663985     1  0.43962107E+09
     -191.2571975920      196.9076853269     1  0.42610668E+09
     -191.2571722381      193.7616412033     1  0.40916946E+09
     -191.2571701692      195.6592750385     1  0.41354364E+09
     -191.2571610280      197.1777397028     1  0.42346005E+09
     -191.2571574089      194.9030873766     1  0.39755214E+09
     -191.2571447130      197.3148357360     1  0.39333749E+09
     -191.2571331791      195.6834787829     1  0.42039458E+09
     -191.2571242823      195.5933322076     1  0.41874304E+09
     -191.2571196945      195.5386516083     1  0.40744633E+09
     -191.2570925643      198.1041362184     1  0.41717923E+09
     -191.2570914579      195.6494057275     1  0.39697493E+09
     -191.2570821218      194.7040031685     1  0.39364319E+09
     -191.2570764967      195.2677435857     1  0.42747050E+09
     -191.2570623987      194.6727349465     1  0.40333426E+09
     -191.2570531793      195.0737603445     1  0.40017861E+09
     -191.2570484096      199.4157647020     1  0.42901685E+09
     -191.2570151873      196.8111406051     1  0.39551312E+09
     -191.2570009363      196.5336805009     1  0.41922246E+09
     -191.2569972240      194.8076081879     1  0.39781471E+09
     -191.2569828502      191.8436788574     2  0.42988430E+09
     -191.2569427912      195.2641395425     1  0.44076205E+09
     -191.2569005939      195.9886006897     1  0.39279364E+09
     -191.2568955575      189.6972936339     1  0.40537629E+09
     -191.2568937503      187.6564959275     1  0.39955751E+09
     -191.2568595653      196.5322199209     1  0.42975027E+09
     -191.2568501883      197.7764775748     1  0.43229697E+09
     -191.2568482394      192.9953259078     1  0.40848155E+09
     -191.2568283887      194.9097661380     1  0.42297568E+09
     -191.2568233347      194.2654799651     1  0.40766245E+09
     -191.2568214722      196.0611783525     1  0.40417259E+09
     -191.2568186776      195.5729876872     1  0.39926036E+09
     -191.2568017257      191.9977297680     1  0.41789667E+09
     -191.2567907165      197.3137928280     1  0.40574991E+09
     -191.2567826923      194.3531643989     1  0.38610686E+09
     -191.2567692394      194.9870501167     1  0.43734056E+09
     -191.2567502403      196.1130221798     1  0.40259208E+09
     -191.2567286634      197.6913249654     1  0.39608892E+09
     -191.2566826024      195.3713602712     1  0.41583800E+09
     -191.2566776573      194.5940748513     1  0.42109570E+09
     -191.2566612786      190.5421193249     1  0.41716912E+09
     -191.2566548590      194.5778434529     1  0.38073992E+09
     -191.2566526946      194.7911176245     1  0.39178126E+09
     -191.2566279289      195.2909184832     1  0.41573931E+09
     -191.2565629078      196.3984191811     1  0.43859371E+09
     -191.2565111103      191.8167499916     1  0.41312918E+09
     -191.2565080421      192.0540928407     1  0.40662719E+09
     -191.2565006204      200.0172300488     1  0.41043845E+09
     -191.2564918379      193.2685651639     1  0.39699032E+09
     -191.2564804066      195.2258712722     1  0.40388543E+09
     -191.2564756612      192.9446267019     1  0.40129953E+09
     -191.2564631549      200.0649096423     1  0.42377622E+09
     -191.2564315778      191.5895598016     1  0.41099513E+09
     -191.2564243821      193.0271214610     1  0.40463754E+09
     -191.2564151048      195.8109853762     1  0.41878453E+09
     -191.2563792657      197.3372230518     1  0.40451545E+09
     -191.2563621777      202.6429305238     1  0.40123872E+09
     -191.2563278175      192.7899021101     1  0.41073214E+09
     -191.2563187140      197.6452776336     1  0.40491262E+09
     -191.2563161321      197.8734327845     1  0.42523626E+09
     -191.2563113147      192.2916550128     1  0.41435652E+09
     -191.2562870767      195.0456004776     1  0.41562584E+09
     -191.2562616495      193.6595711316     1  0.43847158E+09
     -191.2562497360      197.6538522611     1  0.42680755E+09
     -191.2562449014      195.3588567215     1  0.40817957E+09
     -191.2562373344      192.6659454575     1  0.41139665E+09
     -191.2562258315      194.6518644285     1  0.41407925E+09
     -191.2562117120      195.9055880434     1  0.39799119E+09
     -191.2561885791      194.2570483854     1  0.42298949E+09
     -191.2561457821      194.4503871187     1  0.38309111E+09
     -191.2561354059      198.6303623851     1  0.41687054E+09
     -191.2561010844      194.2029023569     1  0.40247375E+09
     -191.2560645586      195.0457635255     1  0.43262161E+09
     -191.2560529145      196.5107304672     1  0.39875166E+09
     -191.2560391684      195.4947479641     1  0.38782590E+09
     -191.2560340013      196.1103726236     1  0.39951298E+09
     -191.2559802149      196.1171956676     1  0.42152577E+09
     -191.2559505842      196.5964980561     1  0.38667470E+09
     -191.2558962110      192.8035276235     1  0.40442833E+09
     -191.2558664132      196.0954440578     1  0.42441782E+09
     -191.2558647354      194.0767727106     1  0.40856635E+09
     -191.2558572085      197.1337115902     1  0.41063775E+09
     -191.2558529849      201.7617881609     1  0.41243301E+09
     -191.2558482900      196.2116554291     1  0.41424953E+09
     -191.2558464288      196.4703196653     1  0.42859152E+09
     -191.2558392623      192.6346010225     1  0.42242905E+09
     -191.2558238108      192.4257110463     1  0.39618427E+09
     -191.2557997189      192.4245534538     1  0.41028396E+09
     -191.2557913384      191.2990190372     1  0.40587517E+09
     -191.2557863202      196.8477261164     1  0.40237195E+09
     -191.2557769245      194.2292405070     1  0.39810069E+09
     -191.2557684644      200.9829531529     2  0.39010744E+09
     -191.2557481000      195.1262890232     1  0.41240437E+09
     -191.2557380767      197.5720127666     1  0.41855708E+09
     -191.2557323852      192.5342303083     1  0.40162799E+09
     -191.2556683284      192.9973177422     1  0.41133774E+09
     -191.2556634176      203.2872334468     1  0.41265549E+09
     -191.2556608341      195.7890864253     1  0.41351805E+09
     -191.2556551475      196.3309060686     1  0.41676018E+09
     -191.2556479167      197.6023731873     1  0.39308826E+09
     -191.2556411334      199.6291744991     1  0.41992837E+09
     -191.2555898677      193.2383754566     1  0.41354221E+09
     -191.2555804770      188.5818210154     1  0.40753015E+09
     -191.2555557427      195.5277621774     1  0.40978586E+09
     -191.2555367251      194.0598571591     1  0.42465503E+09
     -191.2555118084      195.3798415122     1  0.40338460E+09
     -191.2555040536      198.5777406691     1  0.41112945E+09
     -191.2554999605      196.7049635638     1  0.38479081E+09
     -191.2554892516      197.0057908395     1  0.41940364E+09
     -191.2554857812      194.8060788726     1  0.42086303E+09
     -191.2554781235      192.3032785470     1  0.38042974E+09
     -191.2554712482      197.1158405952     1  0.39117969E+09
     -191.2554227614      198.5640267110     1  0.41657952E+09
     -191.2554117611      192.9858233320     1  0.41134393E+09
     -191.2553443671      194.0993550065     1  0.42949272E+09
     -191.2552905487      198.3310867595     1  0.42019442E+09
     -191.2552825468      193.4255874575     1  0.43136308E+09
     -191.2552788366      197.0785005660     1  0.44143436E+09
     -191.2552770464      196.5931286899     1  0.41413412E+09
     -191.2552602996      195.8660894336     1  0.41144579E+09
     -191.2552584110      195.9313637511     1  0.42091425E+09
     -191.2552370327      194.7700892351     1  0.40229971E+09
     -191.2552312945      194.5198413388     1  0.41155149E+09
     -191.2552053650      202.6617883125     1  0.40911642E+09
     -191.2551955778      194.1549299801     1  0.43346075E+09
     -191.2551718788      196.0782441600     1  0.39910821E+09
     -191.2551655506      195.3802730097     1  0.41704004E+09
     -191.2551414349      195.7028978904     1  0.38621853E+09
     -191.2551340962      195.6372289198     1  0.42203615E+09
     -191.2551289028      197.7034695504     1  0.39468219E+09
     -191.2551199315      196.9767143297     1  0.41358948E+09
     -191.2550931870      187.1333398040     1  0.41592758E+09
     -191.2550644997      202.5036354299     2  0.39091257E+09
     -191.2550634466      199.7274043523     1  0.42439533E+09
     -191.2550528064      197.2001312396     1  0.39467958E+09
     -191.2550275687      199.1024909212     1  0.43792834E+09
     -191.2550241945      191.6155465984     1  0.39473405E+09
     -191.2550183346      193.5803720887     1  0.41670154E+09
     -191.2550143998      199.3730145504     1  0.41555948E+09
     -191.2550084056      198.9570422507     1  0.41959621E+09
     -191.2549855346      191.4653736068     1  0.41668264E+09
     -191.2549310554      193.5516923623     1  0.40401979E+09
     -191.2549264028      203.6184188969     1  0.43111847E+09
     -191.2548911931      193.4616690398     1  0.41752246E+09
     -191.2548866137      194.4284594191     1  0.39938155E+09
     -191.2548735551      197.6402837792     1  0.40672671E+09
     -191.2548534717      194.0140664104     1  0.41256375E+09
     -191.2548344788      194.3051114297     1  0.40657721E+09
     -191.2548238862      194.2968665603     1  0.41310407E+09
     -191.2548125423      195.9423746453     1  0.39790210E+09
     -191.2547932265      199.7686067204     1  0.43774137E+09
     -191.2547877011      198.0334302750     1  0.41174535E+09
     -191.2547757880      194.4426052224     1  0.43888474E+09
     -191.2547721717      193.1651493290     1  0.41380596E+09
     -191.2547506699      192.1115127509     1  0.40196802E+09
     -191.2547361738      197.5238904634     1  0.41038723E+09
     -191.2547184590      193.7553995131     1  0.42769739E+09
     -191.2546961675      197.3635420404     1  0.40960252E+09
     -191.2546727152      195.6061128524     1  0.41881703E+09
     -191.2546665435      194.4695532580     1  0.38246472E+09
     -191.2546441023      194.5141638211     1  0.41072385E+09
     -191.2546400842      193.0927065204     1  0.39877917E+09
     -191.2546301236      193.0318880937     1  0.41551668E+09
     -191.2545947056      195.5674735869     1  0.41658582E+09
     -191.2545910815      196.7057014815     1  0.43853570E+09
     -191.2545790359      199.4767274162     2  0.43430967E+09
     -191.2545466811      195.2854435864     1  0.42093590E+09
     -191.2545421541      194.5452470494     1  0.41354683E+09
     -191.2545313873      191.6618164035     1  0.44460720E+09
     -191.2544994647      191.4684581993     1  0.40451210E+09
     -191.2544827706      199.2638298465     2  0.40622145E+09
     -191.2544593790      192.3801002301     1  0.39918729E+09
     -191.2544525031      193.4495335050     1  0.39890516E+09
     -191.2544292255      196.7460206132     1  0.41695759E+09
     -191.2544125410      192.8381332328     1  0.40042982E+09
     -191.2543530531      190.9124920194     1  0.40187851E+09
     -191.2543483137      195.9944738053     1  0.41148357E+09
     -191.2543471604      192.1721189475     1  0.42534020E+09
     -191.2543205133      193.8843404625     1  0.43756339E+09
     -191.2543012750      187.9155414403     1  0.40729443E+09
     -191.2542814415      197.3372150082     1  0.40550761E+09
     -191.2542688916      195.8006381133     1  0.39216189E+09
     -191.2542655295      195.3269471707     1  0.40632316E+09
     -191.2542641945      192.1788679268     1  0.40451082E+09
     -191.2542577775      197.7948518690     1  0.40500280E+09
     -191.2542477706      195.4408277521     1  0.40097789E+09
     -191.2542055908      197.3576995627     1  0.39891162E+09
     -191.2541932482      195.1973410056     1  0.43196491E+09
     -191.2541878391      197.0547767223     1  0.42148317E+09
     -191.2541794683      193.7185439201     1  0.44242150E+09
     -191.2541584624      198.5717271755     1  0.38503243E+09
     -191.2541409640      202.2835460817     1  0.41594668E+09
     -191.2541067376      197.6675335177     1  0.38933487E+09
     -191.2540588608      195.2570547290     1  0.42190182E+09
     -191.2540553627      196.1415577807     1  0.43606996E+09
     -191.2540497989      198.0822153747     1  0.43665626E+09
     -191.2540439557      199.0372005233     1  0.43514970E+09
     -191.2540334189      196.1049352224     1  0.42376565E+09
     -191.2540281829      194.9388895171     1  0.40635300E+09
     -191.2540256163      190.0782249494     1  0.38962051E+09
     -191.2540135942      191.4936366127     1  0.39965643E+09
     -191.2540100738      196.0810797051     1  0.40464236E+09
     -191.2540088082      195.4127974368     1  0.42434099E+09
     -191.2539999987      203.4076201408     1  0.42794053E+09
     -191.2539861657      198.6725373633     1  0.39260486E+09
     -191.2539820850      196.5519159618     1  0.40759767E+09
     -191.2539573522      195.0068049734     1  0.40917193E+09
     -191.2539382382      193.7952854805     1  0.40835229E+09
     -191.2539267363      191.8947692419     1  0.39901098E+09
     -191.2538449568      195.2526732944     1  0.40226715E+09
     -191.2538423850      196.4998986445     1  0.40563915E+09
     -191.2538393447      198.1944240557     1  0.42408330E+09
     -191.2538292558      195.0632056971     1  0.41585348E+09
     -191.2538248676      193.5129507796     1  0.41252884E+09
     -191.2538226002      193.1773959500     1  0.40683620E+09
     -191.2538201245      186.0691491821     1  0.40272242E+09
     -191.2537967295      196.9408498340     1  0.41318413E+09
     -191.2537895160      193.7839172232     1  0.40768104E+09
     -191.2537704625      195.8097495626     1  0.41152091E+09
     -191.2537613263      196.3116598382     1  0.40483976E+09
     -191.2537495639      197.3778335227     1  0.41268727E+09
     -191.2537432969      193.3209308867     1  0.38857533E+09
     -191.2537035608      190.5944045316     1  0.40905102E+09
     -191.2536870751      188.5872414201     1  0.40334194E+09
     -191.2536838513      200.3495471967     1  0.40282972E+09
     -191.2536730896      195.0397490619     1  0.40691909E+09
     -191.2536628013      188.5946338262     1  0.39898700E+09
     -191.2536429304      192.9623679138     1  0.42416769E+09
     -191.2536356851      195.5772831710     1  0.43008283E+09
     -191.2536310748      194.3445540477     1  0.42590590E+09
     -191.2535980345      195.5097928266     1  0.40299400E+09
     -191.2535844858      194.4228348619     1  0.40759702E+09
     -191.2535683517      196.8720996743     1  0.40864145E+09
     -191.2535555637      194.3358330917     1  0.42387729E+09
     -191.2535402143      198.0711078568     1  0.41112671E+09
     -191.2534937552      199.0410932156     1  0.41633334E+09
     -191.2534803840      196.9845728596     1  0.41852109E+09
     -191.2534591527      199.2334927642     1  0.41719248E+09
     -191.2534560059      197.3291338412     1  0.44762187E+09
     -191.2534226559      194.1685073909     1  0.38795687E+09
     -191.2533848833      199.8444346645     1  0.39718162E+09
     -191.2533183904      197.2788364361     1  0.40528511E+09
     -191.2533091806      197.3644163336     1  0.42746195E+09
     -191.2533068178      195.5283487104     1  0.42399344E+09
     -191.2532892959      195.0982291428     1  0.40184493E+09
     -191.2532863939      195.3990294413     1  0.40911992E+09
     -191.2532699911      195.0931836966     1  0.40329038E+09
     -191.2532633355      194.7205930933     1  0.43682214E+09
     -191.2532566491      194.0233387590     1  0.41183131E+09
     -191.2532346584      193.4003981611     1  0.39667648E+09
     -191.2532293386      196.1517017898     1  0.43542727E+09
     -191.2532078021      189.4835949237     1  0.42183730E+09
     -191.2531704109      194.9090328929     1  0.39813256E+09
     -191.2531648538      195.6594753629     1  0.42084833E+09
     -191.2531626740      200.9500956959     1  0.42681854E+09
     -191.2531608133      196.8917225684     1  0.38429949E+09
     -191.2531378212      195.4450141134     1  0.42884806E+09
     -191.2531297674      198.0360484570     1  0.40490437E+09
     -191.2531261616      189.2006079935     1  0.40687424E+09
     -191.2530889944      195.9322066726     1  0.40971941E+09
     -191.2530685932      190.9704574235     1  0.40405573E+09
     -191.2530450157      195.4255979057     1  0.42144366E+09
     -191.2530310269      194.4818963585     1  0.41504779E+09
     -191.2530135541      193.9200424987     1  0.40385452E+09
     -191.2529411125      199.8625549824     1  0.42179760E+09
     -191.2529362014      196.2752452542     1  0.39507548E+09
     -191.2529079815      198.0998801046     1  0.39710293E+09
     -191.2528924126      195.0042521434     1  0.39596912E+09
     -191.2528858403      203.9273454939     1  0.42996102E+09
     -191.2528423108      196.8583765610     1  0.41807813E+09
     -191.2528266585      192.9181844260     1  0.41619901E+09
     -191.2527791422      197.3192467916     1  0.39920001E+09
     -191.2527367514      196.3377034942     1  0.41208899E+09
     -191.2527310210      187.9137457505     1  0.40448780E+09
     -191.2527165962      192.3713267718     1  0.39099889E+09
     -191.2526974886      196.6503570765     1  0.41278287E+09
     -191.2526879053      195.6781203073     1  0.39657329E+09
     -191.2526727998      193.5398929306     1  0.40489289E+09
     -191.2526685074      195.4179303800     1  0.40600542E+09
     -191.2526566427      192.3472153539     1  0.39772042E+09
     -191.2526547569      195.4575367338     1  0.40815381E+09
     -191.2526466974      194.9511376367     1  0.41101860E+09
     -191.2526378161      194.2705345106     1  0.42269113E+09
     -191.2526344723      195.2706299976     1  0.41946987E+09
     -191.2526096079      203.7482601295     1  0.44303274E+09
     -191.2525936848      194.9721336050     1  0.39562248E+09
     -191.2525815886      196.1150468494     1  0.42797121E+09
     -191.2525776920      192.4930255313     1  0.42080437E+09
     -191.2525338050      196.6459620554     1  0.43699401E+09
     -191.2524658120      195.7546434791     1  0.40303172E+09
     -191.2524430513      194.8161624696     1  0.41353926E+09
     -191.2524309331      194.7907451116     1  0.40738292E+09
     -191.2523740029      194.3261711341     1  0.41101607E+09
     -191.2523591217      194.4212023399     1  0.40322467E+09
     -191.2523432927      193.4681921741     1  0.40374900E+09
     -191.2523418974      193.1594862163     1  0.39687340E+09
     -191.2523162735      195.4787076342     1  0.41457924E+09
     -191.2522873724      202.6264310739     1  0.41072579E+09
     -191.2522636616      195.3492556203     1  0.44974834E+09
     -191.2522330091      191.8887041938     1  0.41915795E+09
     -191.2522223649      197.6350021880     1  0.39590895E+09
     -191.2522188617      195.4554535098     1  0.41762201E+09
     -191.2522136592      202.6827648252     1  0.39860379E+09
     -191.2522033157      193.8357580560     1  0.40194101E+09
     -191.2522017131      200.6299577777     1  0.39621985E+09
     -191.2521819142      191.9860777981     1  0.39983373E+09
     -191.2521427644      194.1614018397     1  0.40321269E+09
     -191.2521360810      196.2791539472     1  0.38878319E+09
     -191.2521329131      193.8139395399     1  0.41122890E+09
     -191.2521258211      194.7635156190     1  0.40399897E+09
     -191.2521109071      196.9899155029     1  0.42143499E+09
     -191.2520991469      194.5571919669     1  0.41821579E+09
     -191.2520584369      196.2684672682     1  0.41748413E+09
     -191.2520302265      190.4934959876     1  0.40322085E+09
     -191.2520226385      197.3801751672     1  0.39547934E+09
     -191.2520180459      198.9912150395     1  0.40575938E+09
     -191.2520095866      197.7559176930     1  0.39768531E+09
     -191.2520069026      187.9885288286     1  0.40414502E+09
     -191.2519983989      190.7616416060     1  0.40436603E+09
     -191.2519759002      194.4641407662     1  0.40751278E+09
     -191.2519709310      195.9310201827     1  0.39585096E+09
     -191.2519609986      196.3375066613     1  0.40917892E+09
     -191.2519594471      191.2148878495     1  0.40187840E+09
     -191.2519529364      193.5957259808     1  0.40894548E+09
     -191.2519427931      194.3546638152     1  0.41864936E+09
     -191.2518657372      191.8150405309     1  0.42655855E+09
     -191.2518537365      194.6934966295     1  0.41894146E+09
     -191.2518333935      199.1817115380     1  0.41975354E+09
     -191.2518299006      197.9398705454     1  0.41541300E+09
     -191.2518045930      190.1271371373     1  0.40834405E+09
     -191.2517821373      197.1494890988     1  0.39959009E+09
     -191.2516793392      194.9303082028     1  0.39233275E+09
     -191.2516750990      195.4369201386     1  0.43187677E+09
     -191.2516385508      193.5538390805     1  0.41288923E+09
     -191.2516279843      198.7814544583     1  0.40320106E+09
     -191.2516247081      194.7932489647     1  0.39331379E+09
     -191.2516154070      197.1464199573     1  0.42369132E+09
     -191.2516049531      192.8556761036     1  0.40976774E+09
     -191.2515923846      194.6370072996     1  0.41062697E+09
     -191.2515652880      195.2054696270     1  0.41105017E+09
     -191.2514991862      200.5915758690     1  0.41088291E+09
     -191.2514677629      196.2762883598     1  0.40770393E+09
     -191.2514380762      199.9140074969     1  0.40943766E+09
     -191.2514095469      195.2271525857     1  0.40473059E+09
     -191.2513907317      189.8231557984     1  0.40431727E+09
     -191.2513842883      195.1924771277     1  0.38541815E+09
     -191.2513477734      199.2142517010     1  0.44445500E+09
     -191.2513396679      195.6310409169     1  0.42178863E+09
     -191.2513345789      193.6747409969     1  0.42904791E+09
     -191.2513053744      190.6187952275     1  0.42553939E+09
     -191.2512908332      194.5802693897     1  0.40043267E+09
     -191.2512781372      195.5117090898     1  0.40421395E+09
     -191.2512545342      195.0968947631     1  0.43008727E+09
     -191.2512498636      189.2634009434     1  0.38940108E+09
     -191.2512482846      197.2167315516     1  0.43012760E+09
     -191.2512192085      195.8271224905     1  0.39233354E+09
     -191.2511970508      199.7001864571     1  0.44425800E+09
     -191.2511878394      193.4862441447     1  0.40863888E+09
     -191.2511651516      191.7393551588     1  0.39611638E+09
     -191.2511559806      193.4750631899     1  0.40846595E+09
     -191.2511312819      196.4887674770     1  0.40890553E+09
     -191.2511093618      196.2269198947     1  0.40496077E+09
     -191.2510443962      190.9986834392     1  0.40192663E+09
     -191.2510341779      191.6382841366     1  0.41412412E+09
     -191.2510161780      194.6303498231     1  0.39702296E+09
     -191.2510125625      193.1333550808     1  0.40661844E+09
     -191.2510098853      192.0001883957     1  0.40929724E+09
     -191.2509759047      193.4255393774     1  0.40419378E+09
     -191.2509732257      195.2012657240     1  0.40668545E+09
     -191.2509660170      192.4204013067     1  0.42003851E+09
     -191.2509018561      195.7532187750     1  0.41711251E+09
     -191.2508957628      195.9490324839     1  0.39059236E+09
     -191.2508944986      194.1341084748     1  0.42432868E+09
     -191.2508915367      191.2050679677     1  0.41530485E+09
     -191.2508676415      203.4577780011     1  0.41610289E+09
     -191.2508630900      197.9429163229     1  0.42677496E+09
     -191.2508569234      196.6342191405     1  0.41669820E+09
     -191.2508418397      193.2084497985     1  0.42167706E+09
     -191.2508357429      196.0823959206     1  0.41688712E+09
     -191.2508176421      199.5415818019     1  0.41006657E+09
     -191.2507983233      188.5166975883     2  0.40729880E+09
     -191.2507943172      193.6856288895     1  0.43152176E+09
     -191.2507643501      196.3628996443     1  0.41256173E+09
     -191.2507181764      195.7338221894     1  0.42717918E+09
     -191.2507128281      193.4996746980     1  0.40304998E+09
     -191.2507056955      194.9612514124     1  0.40601113E+09
     -191.2507030493      192.4396138773     1  0.42180560E+09
     -191.2507011923      194.7870216827     1  0.42180099E+09
     -191.2506705782      195.2552314821     1  0.40990339E+09
     -191.2506477394      195.2590557517     1  0.40758235E+09
     -191.2506439136      191.8891892344     1  0.42684933E+09
     -191.2506323724      195.5837070671     1  0.42582264E+09
     -191.2506153518      193.9057581898     1  0.39515819E+09
     -191.2506141081      191.5042792734     1  0.42166663E+09
     -191.2505745573      193.3599009382     1  0.41735168E+09
     -191.2505533520      197.2195307993     1  0.41860010E+09
     -191.2505381085      196.9524296257     1  0.41933463E+09
     -191.2505212234      193.1522170737     1  0.39115389E+09
     -191.2505158035      192.9445775232     1  0.39899046E+09
     -191.2505030539      196.5766884100     1  0.39801995E+09
     -191.2504755236      190.7311605712     1  0.43584783E+09
     -191.2504138631      184.2646986647     1  0.41737610E+09
     -191.2503912221      197.9662067126     1  0.41009035E+09
     -191.2503848720      195.8459913424     1  0.42410563E+09
     -191.2503663480      195.6672696711     1  0.40406892E+09
     -191.2503570876      198.3051912925     1  0.42252855E+09
     -191.2503114369      203.5089434285     1  0.41564454E+09
     -191.2503093460      196.0128062874     1  0.40459049E+09
     -191.2502906752      196.1168989923     1  0.40988876E+09
     -191.2502857369      195.9473980487     1  0.40967612E+09
     -191.2502777008      193.2953296748     1  0.42331307E+09
     -191.2502713846      194.8101987907     1  0.42770678E+09
     -191.2502656319      194.8014559177     1  0.41348256E+09
     -191.2502616816      193.7834707711     1  0.40759387E+09
     -191.2502446850      191.6332745700     1  0.40041726E+09
     -191.2502314401      197.2560552489     1  0.40031900E+09
     -191.2502223967      192.9852739707     1  0.42363414E+09
     -191.2502201075      193.2493872004     1  0.41564807E+09
     -191.2501668093      190.0308188730     2  0.39303746E+09
     -191.2501468928      192.9323749960     1  0.41025812E+09
     -191.2501370221      196.1730901741     1  0.40117734E+09
     -191.2501146575      194.6541630318     1  0.39500435E+09
     -191.2500417939      192.5749269440     1  0.38051486E+09
     -191.2500268571      194.4196110374     1  0.42659977E+09
     -191.2500201070      196.5897371305     1  0.38907626E+09
     -191.2500175851      193.3296901865     1  0.40188000E+09
     -191.2499506599      198.3925864987     1  0.40930247E+09
     -191.2499468847      193.9437956123     1  0.41068137E+09
     -191.2499426802      190.7833194721     1  0.40240361E+09
     -191.2499280019      193.1220363485     1  0.41578848E+09
     -191.2498919231      195.5659066315     1  0.41776839E+09
     -191.2498640911      198.2481474245     1  0.41559089E+09
     -191.2498572683      192.3088295685     1  0.40238526E+09
     -191.2498547455      199.0882598521     1  0.41621220E+09
     -191.2498330844      195.4657152829     1  0.40611850E+09
     -191.2498212307      195.5076328594     1  0.40267255E+09
     -191.2498194586      202.6875446400     1  0.40855484E+09
     -191.2497747619      185.5794756454     1  0.40314148E+09
     -191.2497282314      196.0002122917     1  0.41895806E+09
     -191.2497192828      193.4066246423     1  0.40263488E+09
     -191.2496835349      193.7884844898     1  0.41458041E+09
     -191.2496791827      196.4247310634     1  0.39284605E+09
     -191.2496763229      198.4869275194     1  0.41926105E+09
     -191.2496724410      195.5029757479     1  0.40748723E+09
     -191.2496564391      193.1158733334     1  0.41459137E+09
     -191.2496417877      189.7786059292     1  0.40036672E+09
     -191.2496243950      197.1707115819     1  0.40532238E+09
     -191.2496194521      195.0450137578     1  0.41380218E+09
     -191.2496111256      191.4880483928     1  0.42756858E+09
     -191.2495861138      195.4765558393     1  0.40120937E+09
     -191.2495698540      195.4833543686     1  0.40000947E+09
     -191.2495676870      197.9488976902     1  0.40983376E+09
     -191.2495637349      199.0683975829     1  0.44282339E+09
     -191.2495481961      197.0295261506     1  0.42262279E+09
     -191.2495165189      192.6970564059     1  0.40609200E+09
     -191.2495028853      197.7086022954     1  0.39748975E+09
     -191.2494985853      192.4692174770     1  0.41469492E+09
     -191.2494941619      198.2536691564     1  0.42958329E+09
     -191.2494187769      197.0903533252     1  0.41853855E+09
     -191.2493721583      192.1715856786     1  0.41002833E+09
     -191.2493589716      192.8652096654     1  0.40349217E+09
     -191.2493421018      193.7555212697     1  0.41051276E+09
     -191.2493155819      195.9039027055     1  0.39237490E+09
     -191.2492945870      193.6403715244     1  0.41541228E+09
     -191.2492867913      198.6930452650     1  0.42485045E+09
     -191.2492717287      195.7565077158     1  0.39294765E+09
     -191.2492705549      191.4770935477     1  0.40346670E+09
     -191.2492665715      196.0807964630     1  0.41646291E+09
     -191.2492349891      190.6079487318     1  0.40365271E+09
     -191.2492283649      194.1855589111     1  0.39469432E+09
     -191.2492212069      196.7559825406     1  0.43830619E+09
     -191.2492117583      201.3244174480     1  0.42551441E+09
     -191.2491999507      197.9197792265     1  0.40984651E+09
     -191.2491936016      196.1374568981     1  0.43731548E+09
     -191.2491791407      195.9667199022     1  0.41274949E+09
     -191.2491653323      193.2591513240     1  0.41042347E+09
     -191.2491553932      192.5584499322     1  0.42676916E+09
     -191.2491429779      193.9949699458     1  0.39890232E+09
     -191.2491349084      197.8603928326     1  0.40235869E+09
     -191.2490862323      191.2045660536     1  0.39383780E+09
     -191.2490846514      197.2392068829     1  0.42028810E+09
     -191.2490805048      191.7546461720     1  0.42201474E+09
     -191.2490727619      199.9504503963     1  0.41079548E+09
     -191.2490602790      201.3914332367     1  0.40909744E+09
     -191.2490505231      195.6338308221     1  0.41456253E+09
     -191.2490362092      197.9778283283     1  0.42904322E+09
     -191.2489999972      198.4386456818     1  0.38807822E+09
     -191.2489579496      194.8027549550     1  0.43173377E+09
     -191.2489431366      197.1205544455     1  0.41523098E+09
     -191.2489300342      195.0436083793     1  0.42995737E+09
     -191.2489283653      195.1740590910     1  0.41826105E+09
     -191.2489077177      197.6862093712     1  0.39838802E+09
     -191.2489039773      191.0612587288     1  0.41286823E+09
     -191.2488691211      190.4903422235     1  0.40574279E+09
     -191.2488646071      194.2545351550     1  0.39469406E+09
     -191.2488555558      195.9660079452     1  0.38987429E+09
     -191.2488164074      195.0573708223     1  0.40540387E+09
     -191.2488022147      197.1635066884     1  0.42772983E+09
     -191.2487919419      196.9367551208     1  0.42445526E+09
     -191.2487868105      196.4264557672     1  0.41585944E+09
     -191.2487737642      196.2045366293     1  0.41940384E+09
     -191.2487654321      194.7319845288     1  0.39700127E+09
     -191.2487568869      198.1970791437     1  0.41358099E+09
     -191.2487389733      191.8474124114     1  0.40378934E+09
     -191.2487320567      193.5643283525     1  0.40532381E+09
     -191.2487304550      195.7011255936     1  0.38698694E+09
     -191.2487097977      195.1671182973     1  0.39856632E+09
     -191.2487071075      196.7453410547     1  0.41240988E+09
     -191.2487018911      190.5523167729     1  0.44154263E+09
     -191.2486680300      194.5668298661     1  0.40838261E+09
     -191.2486648114      197.3009978068     1  0.42959331E+09
     -191.2486608977      193.4676579107     1  0.41590986E+09
     -191.2486238932      193.1384587434     1  0.39933745E+09
     -191.2485890808      195.2017791269     1  0.41485783E+09
     -191.2485842334      194.6263628188     1  0.40919233E+09
     -191.2485776315      194.8714258118     1  0.40258815E+09
     -191.2485694822      196.6172334313     1  0.39326016E+09
     -191.2485507457      193.1586769153     1  0.42444323E+09
     -191.2485438116      191.5560680733     1  0.42217704E+09
     -191.2485107051      199.5930125275     1  0.44160813E+09
     -191.2485029684      192.9738686584     1  0.43513727E+09
     -191.2484836908      196.8937593778     1  0.39963283E+09
     -191.2484691296      191.8694519724     1  0.42747839E+09
     -191.2484400441      198.5451210824     1  0.42524416E+09
     -191.2484098183      192.9709004698     1  0.39772133E+09
     -191.2484014261      193.7313284412     1  0.42110270E+09
     -191.2483927920      197.2452721010     1  0.40827427E+09
     -191.2483894046      196.7138651976     1  0.41657065E+09
     -191.2483719911      197.6510116498     1  0.43495518E+09
     -191.2483653225      189.2329963599     1  0.42591999E+09
     -191.2483596855      193.3428464571     1  0.41188200E+09
     -191.2483330158      194.9890553483     1  0.40851744E+09
     -191.2483243890      194.5493595538     1  0.42782182E+09
     -191.2483082314      194.8262614381     1  0.40797895E+09
     -191.2482961794      196.7229234323     1  0.40492819E+09
     -191.2482867477      192.6145863765     1  0.40200126E+09
     -191.2482855004      193.8344354565     1  0.40790576E+09
     -191.2482704568      194.2966971036     1  0.42974529E+09
     -191.2482659107      194.4117740778     1  0.40110844E+09
     -191.2482647863      197.7012686261     1  0.42940019E+09
     -191.2482125920      196.5370932075     1  0.42337214E+09
     -191.2481842367      197.1289681475     1  0.39165035E+09
     -191.2481719301      194.6038051845     1  0.40482401E+09
     -191.2481597947      193.0134481130     1  0.42211465E+09
     -191.2481571502      196.6197769619     1  0.38360867E+09
     -191.2481412803      194.2171792936     1  0.40917790E+09
     -191.2481021711      192.9404220088     1  0.40830937E+09
     -191.2481007041      200.3852218351     1  0.41723006E+09
     -191.2480730298      196.5892085950     1  0.40162403E+09
     -191.2480688624      196.5002784224     1  0.39757878E+09
     -191.2480593527      192.0308273521     1  0.41475767E+09
     -191.2480428476      190.9975997509     1  0.38369317E+09
     -191.2480325601      197.5531811228     1  0.40044516E+09
     -191.2480177575      195.7660701319     1  0.40468935E+09
     -191.2480102278      197.5473340888     1  0.38346489E+09
     -191.2479989336      196.3929807027     1  0.40364327E+09
     -191.2479932780      194.2062102976     1  0.42219122E+09
     -191.2479660445      194.1721646785     1  0.38461544E+09
     -191.2479449695      194.8670728617     1  0.41913152E+09
     -191.2479230172      196.6945179622     1  0.39310086E+09
     -191.2479181463      196.4340089596     1  0.40352742E+09
     -191.2478983651      194.9749543669     1  0.40116331E+09
     -191.2478842637      192.9238132131     1  0.40584271E+09
     -191.2478335532      195.0666879825     1  0.39614378E+09
     -191.2478322979      195.0467383774     1  0.41434322E+09
     -191.2478211720      188.2085967987     1  0.41460179E+09
     -191.2478062414      195.5548634792     1  0.43242470E+09
     -191.2477985934      193.6804516958     1  0.43265138E+09
     -191.2477723739      195.4993030877     1  0.41760028E+09
     -191.2477673413      197.8276877060     1  0.40509907E+09
     -191.2477582848      194.2750361520     1  0.43711849E+09
     -191.2477360268      192.3784517176     1  0.41315817E+09
     -191.2477269568      196.2810842101     1  0.42389860E+09
     -191.2476910114      195.8170550099     1  0.42873625E+09
     -191.2476856228      194.3354665330     1  0.41374776E+09
     -191.2476531299      200.0316644669     1  0.41231775E+09
     -191.2476465273      196.7638352054     1  0.39303109E+09
     -191.2476367718      193.1883626237     1  0.42754654E+09
     -191.2476112258      196.8563726244     1  0.42296717E+09
     -191.2475308738      193.3975483139     1  0.42259389E+09
     -191.2474859735      195.0386343777     1  0.40141675E+09
     -191.2474830215      192.4381133322     1  0.38495861E+09
     -191.2474805504      195.3940209687     1  0.41768925E+09
     -191.2474611546      191.8618213079     1  0.43792674E+09
     -191.2474545870      195.0536412630     1  0.42250908E+09
     -191.2473996433      190.7585909447     1  0.40419536E+09
     -191.2473749210      191.9663271372     1  0.41823900E+09
     -191.2473643616      193.1315482169     1  0.39569548E+09
     -191.2473598103      195.3462457018     1  0.40935574E+09
     -191.2473382475      197.2217986377     1  0.42068983E+09
     -191.2473365599      197.1479644835     1  0.41046088E+09
     -191.2473289991      191.4125394525     1  0.40407054E+09
     -191.2472993638      194.0857249661     1  0.40167350E+09
     -191.2472398960      194.8681753261     1  0.39587196E+09
     -191.2472299077      196.9077359121     1  0.40429444E+09
     -191.2472254387      196.5031601906     1  0.41558307E+09
     -191.2472000734      197.0985640490     1  0.40708850E+09
     -191.2471650367      191.9807088205     1  0.41003125E+09
     -191.2471522921      193.2261297800     1  0.42400478E+09
     -191.2471275886      194.1473735691     1  0.40175902E+09
     -191.2471120357      194.2224024586     1  0.39498758E+09
     -191.2470798062      194.3595488362     1  0.41734386E+09
     -191.2470696044      193.9114545907     1  0.41189159E+09
     -191.2470637354      195.0423318588     1  0.39582000E+09
     -191.2470576662      194.1152588515     1  0.41125905E+09
     -191.2470449363      192.0276383291     1  0.38747034E+09
     -191.2470379831      190.8527318910     1  0.39777326E+09
     -191.2469986496      194.5692507077     1  0.40764842E+09
     -191.2469937834      192.7330170559     1  0.39150708E+09
     -191.2469848907      196.4148057576     1  0.41483887E+09
     -191.2469684809      198.3166752037     1  0.40940582E+09
     -191.2469586913      197.6414598134     1  0.40533486E+09
     -191.2469550360      197.0245519055     1  0.41406527E+09
     -191.2469466037      198.4223273759     1  0.41936514E+09
     -191.2469434938      191.0932051389     1  0.38329912E+09
     -191.2469369422      195.1981545882     1  0.40047573E+09
     -191.2469358947      194.0479540625     1  0.38261937E+09
     -191.2469188584      197.8484232254     1  0.40849951E+09
     -191.2469065101      195.5129933756     1  0.39647385E+09
     -191.2468978971      199.4412367203     1  0.42432165E+09
     -191.2468723755      198.0159678233     1  0.41149881E+09
     -191.2468709014      193.8237263972     1  0.42936891E+09
     -191.2468681537      197.1717911187     1  0.40044932E+09
     -191.2468602754      201.5360807369     1  0.42189822E+09
     -191.2468069638      199.5829713306     1  0.39319611E+09
     -191.2468013029      193.6341489622     1  0.41679254E+09
     -191.2467634067      197.0001798381     1  0.40986102E+09
     -191.2467312178      195.2278774676     1  0.40990639E+09
     -191.2467268384      193.2885524843     1  0.43101402E+09
     -191.2466935317      190.9031155009     1  0.42546090E+09
     -191.2466829000      197.7135262560     1  0.41117695E+09
     -191.2466811215      195.1031955087     1  0.41293217E+09
     -191.2466659870      189.9204469472     1  0.42104335E+09
     -191.2466552556      193.4951537790     1  0.40215426E+09
     -191.2466226162      197.2633656430     1  0.40300229E+09
     -191.2466144942      197.8238258204     1  0.40674557E+09
     -191.2465904414      191.6619035326     1  0.40400703E+09
     -191.2465759188      194.4180104067     1  0.40748263E+09
     -191.2465712833      191.8302684483     1  0.40222526E+09
     -191.2465651592      190.1626866458     1  0.40561113E+09
     -191.2465632806      196.0227278006     1  0.41733748E+09
     -191.2465367676      197.6450816360     1  0.39456558E+09
     -191.2465172924      194.0960689105     1  0.41135058E+09
     -191.2465120133      193.6376005038     1  0.41249094E+09
     -191.2464809724      192.2893774225     1  0.41469059E+09
     -191.2464597910      197.0085684290     1  0.43442015E+09
     -191.2464482896      194.6815445609     1  0.40287573E+09
     -191.2464397778      194.6281547948     1  0.41654176E+09
     -191.2464311496      194.5848583888     1  0.41837642E+09
     -191.2464133610      199.0104734969     1  0.43007091E+09
     -191.2463899086      197.3998534332     1  0.40490487E+09
     -191.2463764759      192.9693469296     1  0.39006217E+09
     -191.2463682804      197.5594478026     1  0.39107274E+09
     -191.2463448424      191.6899166568     1  0.39795656E+09
     -191.2463156611      195.7863464285     1  0.39725652E+09
     -191.2462997885      192.3826888731     1  0.40498866E+09
     -191.2462977950      193.7492279538     1  0.43279157E+09
     -191.2462939618      194.2649726000     1  0.40921166E+09
     -191.2462669791      193.1536335021     1  0.42133060E+09
     -191.2462499639      196.2418473974     1  0.40508386E+09
     -191.2462164264      195.4882556204     1  0.39380146E+09
     -191.2462136066      189.9658266612     1  0.40553669E+09
     -191.2462075090      196.7660242956     1  0.42086382E+09
     -191.2462014643      194.8453339293     1  0.43999106E+09
     -191.2461898224      196.5631819057     1  0.41378106E+09
     -191.2461850955      195.4583021270     1  0.41431964E+09
     -191.2461347714      193.2625437148     1  0.40076826E+09
     -191.2461243353      197.3424225400     1  0.41488400E+09
     -191.2461213205      192.7620993892     1  0.39771539E+09
     -191.2461089908      193.5161546662     1  0.40609444E+09
     -191.2460737640      197.8924436937     1  0.39987527E+09
     -191.2460721346      196.4352888723     1  0.40461205E+09
     -191.2460606784      200.0025146335     1  0.43618005E+09
     -191.2460429206      192.6275510716     1  0.41191858E+09
     -191.2460273282      193.6796718758     1  0.40311439E+09
     -191.2460227817      202.4420258579     1  0.42657472E+09
     -191.2459797841      194.7629208860     1  0.41803411E+09
     -191.2459780733      195.6482756640     1  0.40294625E+09
     -191.2459666788      196.7788783791     1  0.39749620E+09
     -191.2459635698      192.7772536020     1  0.41917448E+09
     -191.2459357724      195.2097409262     1  0.40311029E+09
     -191.2459242131      197.0970452911     1  0.41286466E+09
     -191.2459169136      194.3594224259     1  0.39277850E+09
     -191.2459108666      194.9522742974     1  0.39935793E+09
     -191.2459028409      199.5313654048     1  0.40623582E+09
     -191.2458865207      194.4204025781     1  0.42955149E+09
     -191.2458641368      187.6694622366     1  0.40793380E+09
     -191.2458550732      194.9644402155     1  0.42687341E+09
     -191.2458316008      196.1832816951     1  0.40063998E+09
     -191.2458251199      192.2986954239     1  0.42453365E+09
     -191.2458135160      193.6759383301     1  0.39667709E+09
     -191.2457755663      195.6203773553     1  0.43539767E+09
     -191.2457739553      192.4590230967     1  0.40847088E+09
     -191.2457710677      195.9030566066     1  0.43601807E+09
     -191.2457492749      192.8418422918     1  0.41786361E+09
     -191.2457323903      194.4411889452     1  0.40348255E+09
     -191.2457313708      196.7134955230     1  0.41727647E+09
     -191.2457288969      195.2550712843     1  0.40149072E+09
     -191.2457208218      197.7829720360     1  0.40928507E+09
     -191.2457085921      194.0500098510     1  0.41010196E+09
     -191.2457053742      192.5798766796     1  0.42576875E+09
     -191.2456800274      196.2341537930     1  0.41274305E+09
     -191.2456760493      194.7731071913     1  0.41822576E+09
     -191.2456449573      195.3587114915     2  0.41646907E+09
     -191.2456426915      194.2733857757     1  0.40349394E+09
     -191.2456285419      191.9352336485     1  0.40650357E+09
     -191.2456256204      196.9761252990     1  0.40732759E+09
     -191.2456207402      198.6424706097     1  0.43300701E+09
     -191.2456145953      193.7486291554     1  0.39647815E+09
     -191.2456100730      192.1236744022     1  0.41191971E+09
     -191.2455986430      193.7665303599     1  0.41433918E+09
     -191.2455384661      196.9842939322     1  0.40138269E+09
     -191.2455305244      200.7296240618     1  0.43843414E+09
     -191.2455134747      200.3560628114     1  0.40050438E+09
     -191.2455063144      194.4288959940     1  0.42997454E+09
     -191.2455003167      203.6099634942     1  0.42725165E+09
     -191.2454899861      194.8811848191     1  0.42201772E+09
     -191.2454862837      194.9786448022     1  0.40602687E+09
     -191.2454639500      199.8505273618     1  0.40194014E+09
     -191.2454605675      190.4294624884     1  0.40339479E+09
     -191.2454547981      194.9891297729     1  0.39876339E+09
     -191.2454512940      196.2085482144     1  0.41019924E+09
     -191.2454071325      191.2326887565     1  0.43509979E+09
     -191.2453894538      190.7758736010     1  0.40060885E+09
     -191.2453594601      190.4180167367     1  0.41265454E+09
     -191.2453449331      194.7660194384     1  0.41458247E+09
     -191.2453418152      195.4283164663     1  0.40755884E+09
     -191.2453241803      195.7485692453     1  0.42565293E+09
     -191.2453223532      194.5993380855     1  0.39934203E+09
     -191.2453145088      194.4781045877     1  0.40133959E+09
     -191.2453117698      195.0517887519     1  0.42178855E+09
     -191.2453096545      200.5963061280     1  0.44078126E+09
     -191.2452891702      193.1150164854     1  0.40548072E+09
     -191.2452720018      199.5555316457     1  0.41049099E+09
     -191.2452440181      194.4735210805     2  0.41474580E+09
     -191.2452378500      192.1314988375     1  0.42216348E+09
     -191.2452314275      192.2984828232     1  0.41822844E+09
     -191.2452257987      197.2200624082     1  0.41521986E+09
     -191.2452020564      190.5094530337     1  0.39377283E+09
     -191.2451669352      191.8700905758     1  0.41817977E+09
     -191.2451511463      193.0971387919     1  0.40102153E+09
     -191.2451280822      194.2587346603     1  0.40422132E+09
     -191.2451224871      197.4573338784     1  0.39517229E+09
     -191.2451067060      194.8857779383     1  0.42454665E+09
     -191.2451053891      193.2403516502     1  0.40111170E+09
     -191.2451033844      195.6344844450     1  0.39615846E+09
     -191.2450994919      198.6036667798     1  0.42483079E+09
     -191.2450743527      194.6406531471     1  0.40122560E+09
     -191.2450723408      190.1317525162     1  0.40144801E+09
     -191.2450537182      191.7878368604     1  0.41449835E+09
     -191.2450491029      197.8865415111     1  0.42010590E+09
     -191.2450441330      196.0709906353     1  0.39588651E+09
     -191.2450411463      198.2233084250     1  0.40576816E+09
     -191.2450350923      194.2990696409     1  0.39855859E+09
     -191.2450193711      190.0537016839     1  0.39419403E+09
     -191.2450069069      194.1311671208     1  0.40885231E+09
     -191.2449866054      191.2780506540     1  0.40351592E+09
     -191.2449824908      201.2207930564     1  0.40081221E+09
     -191.2449566571      192.9161448524     1  0.40698432E+09
     -191.2449417403      195.8974739888     1  0.39850063E+09
     -191.2449162608      195.0372261240     1  0.41166752E+09
     -191.2449085589      200.6875918999     1  0.39030564E+09
     -191.2448784618      194.9068880077     1  0.40270262E+09
     -191.2448645275      195.2630321509     1  0.42179825E+09
     -191.2448473311      191.9840286349     1  0.40458074E+09
     -191.2448377026      193.8082879384     1  0.41181556E+09
     -191.2448150283      191.2909158305     1  0.41816956E+09
     -191.2448076223      194.4109125607     1  0.41736825E+09
     -191.2447925271      191.6455734092     1  0.41222183E+09
     -191.2447853322      194.2003588603     1  0.41747468E+09
     -191.2446872260      197.0692775556     1  0.43082525E+09
     -191.2446797305      194.0759323360     1  0.42821288E+09
     -191.2446677888      190.9339001728     1  0.40546850E+09
     -191.2446645896      191.4015745280     1  0.40378187E+09
     -191.2446579011      196.0105883203     1  0.40540432E+09
     -191.2446320097      193.0144094893     1  0.41929861E+09
     -191.2446203131      192.9413489442     1  0.40812861E+09
     -191.2445974762      196.9527307072     1  0.41268941E+09
     -191.2445710920      200.2869816332     1  0.39534300E+09
     -191.2445660829      194.8074760768     1  0.39184433E+09
     -191.2445598677      193.9077792608     1  0.41697057E+09
     -191.2445549995      193.0442747164     1  0.40954806E+09
     -191.2444972976      194.3923721945     1  0.39586489E+09
     -191.2444960816      196.5914888990     1  0.41313338E+09
     -191.2444936282      190.5781496399     1  0.41278462E+09
     -191.2444881865      195.7114136522     1  0.43709408E+09
     -191.2444851491      192.9996131905     1  0.41368623E+09
     -191.2444809206      192.7798597470     1  0.41601432E+09
     -191.2444727092      194.2680362915     1  0.39645044E+09
     -191.2444630625      193.6698045212     1  0.41032827E+09
     -191.2444494963      195.7640541014     1  0.38963283E+09
     -191.2444462549      196.1887470190     1  0.41021582E+09
     -191.2444178866      196.1517184948     1  0.38630802E+09
     -191.2444086527      199.1243066667     1  0.39805183E+09
     -191.2443872457      193.1828141922     1  0.39868880E+09
     -191.2443805650      192.5969664286     1  0.37491026E+09
     -191.2443769595      202.4045289785     1  0.40881880E+09
     -191.2443498680      194.1041825549     1  0.42756117E+09
     -191.2443300455      191.2477143954     1  0.40146373E+09
     -191.2443010987      195.1717249864     1  0.41198387E+09
     -191.2442970402      195.7175201831     1  0.39855891E+09
     -191.2442923568      191.2323930079     1  0.40283507E+09
     -191.2442904143      194.6629444763     1  0.41363239E+09
     -191.2442888849      201.7949148090     1  0.43923645E+09
     -191.2442864287      192.7685287318     1  0.41384508E+09
     -191.2442504376      191.8314793535     1  0.43116067E+09
     -191.2442454182      200.6596587656     1  0.41421701E+09
     -191.2442416798      199.5234952352     1  0.38561175E+09
     -191.2442380279      190.7056901709     1  0.40127887E+09
     -191.2442074847      194.5264796888     1  0.40929918E+09
     -191.2442000210      192.2937491127     1  0.41460540E+09
     -191.2441666203      197.5477432910     1  0.42188728E+09
     -191.2441496925      196.5077830567     1  0.40846460E+09
     -191.2441422404      197.4037026666     1  0.38273052E+09
     -191.2441180368      197.1389812700     1  0.41245903E+09
     -191.2441098564      195.6110866227     1  0.39772614E+09
     -191.2441028613      198.9740699338     1  0.40626624E+09
     -191.2440774596      192.7427013786     1  0.39897155E+09
     -191.2440725786      191.1707987531     2  0.39252535E+09
     -191.2440583921      194.4669555477     1  0.40370672E+09
     -191.2440500308      191.5377815827     1  0.41675977E+09
     -191.2440344620      196.9977380907     1  0.41361307E+09
     -191.2439613972      198.0308276895     1  0.42478850E+09
     -191.2439393302      195.1577055065     1  0.41132022E+09
     -191.2439076197      193.7047854081     1  0.38973740E+09
     -191.2438906581      196.2747908534     1  0.40855901E+09
     -191.2438791119      196.3200910853     1  0.40230314E+09
     -191.2438732013      190.4502969155     1  0.40732760E+09
     -191.2438617875      192.5281901602     1  0.41157584E+09
     -191.2438486141      195.9099934777     1  0.41892163E+09
     -191.2438473367      194.5304144878     1  0.40664445E+09
     -191.2438313886      191.7694039865     1  0.41239279E+09
     -191.2438082256      194.6784197100     1  0.42588149E+09
     -191.2437963814      195.3546547434     1  0.40726892E+09
     -191.2437825727      193.5784401689     1  0.41397415E+09
     -191.2437531793      196.5160758697     1  0.41581938E+09
     -191.2437083006      193.9076852058     1  0.40924814E+09
     -191.2436986500      196.0712975518     1  0.42351198E+09
     -191.2436852165      192.3690369450     1  0.40446241E+09
     -191.2436734328      195.2696616189     1  0.40752380E+09
     -191.2436631813      193.8870244657     1  0.39329782E+09
     -191.2436559706      194.1996722833     1  0.42552673E+09
     -191.2436238793      196.4030802500     1  0.42867350E+09
     -191.2436186396      196.6845713934     1  0.41798864E+09
     -191.2435790052      192.3807127844     1  0.41588204E+09
     -191.2435732278      195.0061090122     1  0.41921099E+09
     -191.2435655845      198.5896998776     1  0.44757206E+09
     -191.2435272891      190.9474631125     1  0.40599810E+09
     -191.2433750370      194.4018165272     1  0.40232059E+09
     -191.2433725797      191.6290472473     1  0.40870098E+09
     -191.2433251178      195.7702175085     1  0.42069511E+09
     -191.2433161466      195.4009240631     1  0.41438071E+09
     -191.2433034157      195.5976222522     1  0.40815010E+09
     -191.2433019856      195.7407660599     1  0.44393623E+09
     -191.2433004315      188.5714171451     1  0.39852537E+09
     -191.2432968512      192.8523233924     1  0.40889360E+09
     -191.2432914143      196.3617890814     1  0.41027239E+09
     -191.2432653129      195.4976289229     1  0.43374741E+09
     -191.2432593033      190.6321519448     1  0.40271110E+09
     -191.2432349427      195.0611429585     1  0.39131869E+09
     -191.2432258303      197.3798314849     1  0.41522852E+09
     -191.2432234207      191.6936543651     1  0.41278473E+09
     -191.2431998751      197.5397551727     1  0.40613949E+09
     -191.2431711423      197.1998960940     1  0.42524754E+09
     -191.2431196099      193.8010483057     1  0.43548357E+09
     -191.2431182107      191.9607184110     1  0.41104127E+09
     -191.2431047516      193.0457913205     1  0.40614614E+09
     -191.2430985366      198.6965068722     1  0.41302892E+09
     -191.2430957824      196.4210441823     1  0.39443144E+09
     -191.2430935771      195.5097098166     1  0.41043262E+09
     -191.2430043354      193.6912450150     1  0.41225856E+09
     -191.2429979171      203.6249904531     1  0.44549472E+09
     -191.2429693279      195.7873469608     1  0.40857184E+09
     -191.2429459291      196.3771575042     1  0.41507756E+09
     -191.2429192087      196.9257415888     1  0.40585734E+09
     -191.2429118905      191.9349829101     1  0.40434013E+09
     -191.2428858241      196.6599435885     1  0.39928561E+09
     -191.2428839518      193.8881706434     1  0.39457751E+09
     -191.2428676958      194.8938400295     1  0.43048167E+09
     -191.2428531485      198.1004823743     1  0.39790685E+09
     -191.2428492015      195.2295179853     1  0.39080427E+09
     -191.2428432024      200.3516435093     1  0.40560049E+09
     -191.2428255169      196.0794532774     1  0.39621762E+09
     -191.2427934286      192.5958562639     1  0.39167092E+09
     -191.2427798681      193.1514591106     1  0.42317197E+09
     -191.2427375181      193.2179186501     1  0.41266820E+09
     -191.2427094606      195.6170766939     1  0.43088115E+09
     -191.2426737790      193.9431536353     1  0.40909769E+09
     -191.2426629618      196.2436076315     1  0.41933020E+09
     -191.2426532283      195.0289902999     1  0.40676926E+09
     -191.2426447006      195.4809127179     1  0.43602812E+09
     -191.2426414573      193.3488176364     1  0.39756696E+09
     -191.2426378028      196.8102211382     1  0.38589655E+09
     -191.2426259316      193.4453316861     1  0.41684086E+09
     -191.2426168258      194.1389004500     1  0.41117251E+09
     -191.2425968862      194.4179963620     1  0.42073059E+09
     -191.2425924941      192.6117147959     1  0.44477121E+09
     -191.2425884753      191.6231665763     1  0.39814924E+09
     -191.2425486467      197.0963160157     1  0.41062358E+09
     -191.2425424213      192.3220566374     1  0.41071626E+09
     -191.2425401215      192.7321433581     1  0.40434316E+09
     -191.2425283848      194.6525990709     1  0.40223443E+09
     -191.2425249342      191.8180607976     1  0.40123888E+09
     -191.2425147145      197.1093981810     1  0.42551861E+09
     -191.2424857019      195.2115713516     1  0.43495473E+09
     -191.2424753004      198.0813352978     1  0.42222155E+09
     -191.2424595103      194.1603246888     1  0.40983435E+09
     -191.2424496793      191.9427895366     1  0.40283976E+09
     -191.2424375028      195.4868439347     1  0.38712418E+09
     -191.2424248054      193.8785730182     1  0.41623551E+09
     -191.2424043461      194.3383579297     1  0.39677092E+09
     -191.2424018290      195.7369516021     1  0.39037709E+09
     -191.2423895805      191.0575671447     1  0.39548791E+09
     -191.2423860265      193.7834464650     1  0.40297901E+09
     -191.2423721070      201.0057382510     1  0.43247081E+09
     -191.2423693872      195.7542799632     1  0.43763493E+09
     -191.2423658130      191.7062452871     1  0.39070393E+09
     -191.2423480266      194.9357086539     1  0.41920140E+09
     -191.2423412830      196.5210675092     1  0.40887894E+09
     -191.2423342506      197.0083608991     1  0.41193953E+09
     -191.2423264293      196.7936815445     1  0.40040040E+09
     -191.2423119322      194.4315110060     1  0.41104755E+09
     -191.2422938226      192.3696454509     1  0.43589660E+09
     -191.2422777911      196.6866266671     1  0.44082058E+09
     -191.2422748346      195.5246605076     1  0.41498455E+09
     -191.2422590035      195.5590355969     1  0.41038399E+09
     -191.2422441504      193.0176810284     1  0.41604626E+09
     -191.2422353891      192.9131709234     1  0.39357438E+09
     -191.2422157161      188.5936734870     1  0.43797266E+09
     -191.2422096817      195.1945378781     1  0.38944411E+09
     -191.2422054443      191.4897879204     1  0.40495447E+09
     -191.2421973079      196.4542834234     1  0.40081698E+09
     -191.2421797368      196.8647252995     1  0.39931985E+09
     -191.2421612873      197.2480641598     1  0.41918824E+09
     -191.2421591522      194.7873786631     1  0.39674747E+09
     -191.2421443043      191.4877639515     1  0.43200751E+09
     -191.2421411216      193.4545424013     2  0.37826625E+09
     -191.2421282721      198.4392487971     1  0.40957271E+09
     -191.2421092689      192.2855898430     1  0.41063679E+09
     -191.2420849133      193.1792846038     1  0.40362541E+09
     -191.2420686631      191.4223200421     1  0.41281092E+09
     -191.2420631344      191.0906864239     1  0.41280539E+09
     -191.2420588490      194.6543009798     1  0.39538003E+09
     -191.2420556478      201.9120088192     1  0.42147329E+09
     -191.2420486954      195.4470288194     1  0.41367652E+09
     -191.2420337824      196.0349687349     1  0.41057172E+09
     -191.2420194719      195.6658522562     1  0.40094445E+09
     -191.2420036267      200.0145039993     1  0.41979334E+09
     -191.2420021763      194.2625549687     2  0.40548482E+09
     -191.2419958966      200.3650010590     1  0.42603755E+09
     -191.2419875595      189.8873398311     1  0.41046686E+09
     -191.2419848917      192.2059089980     1  0.38961606E+09
     -191.2419811480      194.4463761892     1  0.42168618E+09
     -191.2419758620      198.3039361360     1  0.41132107E+09
     -191.2419613492      195.8999027367     1  0.43207502E+09
     -191.2419584285      189.8665140245     1  0.43326977E+09
     -191.2419465330      190.0871187107     1  0.40866266E+09
     -191.2419359473      189.1006911266     1  0.40343398E+09
     -191.2419072783      196.0487036966     1  0.40662625E+09
     -191.2418886463      196.1784514256     1  0.39827451E+09
     -191.2418817826      197.9733507241     1  0.39699793E+09
     -191.2418755392      193.9429603473     1  0.41050222E+09
     -191.2418558677      195.1332467515     1  0.41726842E+09
     -191.2418473951      194.7323535492     1  0.40000333E+09
     -191.2418324094      191.0663547905     1  0.41746909E+09
     -191.2418266829      196.5636523007     1  0.42495990E+09
     -191.2418185622      193.1707965842     1  0.42231284E+09
     -191.2417923169      190.4436920521     1  0.40952428E+09
     -191.2417855078      194.7626859983     1  0.38764724E+09
     -191.2417760755      194.3780481108     1  0.41373705E+09
     -191.2417719310      196.1439202694     1  0.40627356E+09
     -191.2417646310      191.7541587286     1  0.40228475E+09
     -191.2417562176      191.8705194617     1  0.40871353E+09
     -191.2417374921      201.3634726237     1  0.39810203E+09
     -191.2417241788      196.1889557467     1  0.41552379E+09
     -191.2417231030      190.8494182845     1  0.40840506E+09
     -191.2417149891      194.3606415190     1  0.40253823E+09
     -191.2417107984      195.8678074657     1  0.39493289E+09
     -191.2416886538      190.7201959371     1  0.43475716E+09
     -191.2416829446      190.4742904501     1  0.40320471E+09
     -191.2416775336      193.1730131756     1  0.39743191E+09
     -191.2416754320      193.4007423565     1  0.44219571E+09
     -191.2416586972      198.4454887198     1  0.42914877E+09
     -191.2416575289      196.2127326367     1  0.38066831E+09
     -191.2416555305      199.9805713115     1  0.41103942E+09
     -191.2416511988      194.5677558472     1  0.43775530E+09
     -191.2416470982      194.6179959959     1  0.41609711E+09
     -191.2416253477      199.1180890649     1  0.40821618E+09
     -191.2416049078      195.5976414099     1  0.42045934E+09
     -191.2415951973      199.7761795566     1  0.39926021E+09
     -191.2415761324      196.2903020372     1  0.40482185E+09
     -191.2415740027      198.1855175875     1  0.40515929E+09
     -191.2415675215      194.7420964984     1  0.42153177E+09
     -191.2414943507      194.2960953600     1  0.41645532E+09
     -191.2414664439      196.4689697440     1  0.42058073E+09
     -191.2414503405      196.2222199077     1  0.40164336E+09
     -191.2414421421      196.5146592206     1  0.41042747E+09
     -191.2414049591      203.7399323332     1  0.42187561E+09
     -191.2413840169      191.7378014031     1  0.39922298E+09
     -191.2413618990      192.0999274389     1  0.40110742E+09
     -191.2413545933      189.4507704178     1  0.41323248E+09
     -191.2413512708      197.5211282643     1  0.41388238E+09
     -191.2413491633      193.8106462276     1  0.39038286E+09
     -191.2413224457      197.6920029426     1  0.44556824E+09
     -191.2413194760      195.4861231382     1  0.41605624E+09
     -191.2413152336      190.9725749852     1  0.39781177E+09
     -191.2412901746      196.2503193785     1  0.41724145E+09
     -191.2412792008      198.6335819288     1  0.40887614E+09
     -191.2412729989      196.6809676119     1  0.40255816E+09
     -191.2412569553      198.8739925011     1  0.40742313E+09
     -191.2412477891      203.5713319675     1  0.41803117E+09
     -191.2412426355      195.2923925220     1  0.43089939E+09
     -191.2412214420      194.8750351217     1  0.41839252E+09
     -191.2412027688      191.6382649859     1  0.38881110E+09
     -191.2411934221      192.8973331751     1  0.39977869E+09
     -191.2411887100      195.1143127183     1  0.39550275E+09
     -191.2411762123      198.0705603312     1  0.41330457E+09
     -191.2411684431      193.9558395467     1  0.40375816E+09
     -191.2411661647      193.3781162510     1  0.40591381E+09
     -191.2411610791      192.8646564851     1  0.41519662E+09
     -191.2411566305      192.2595960651     1  0.44246947E+09
     -191.2411342626      195.8020929212     1  0.40784564E+09
     -191.2411240766      195.8625078295     1  0.41561595E+09
     -191.2411222970      196.7454664818     1  0.39996303E+09
     -191.2411057332      197.6207040209     1  0.39115279E+09
     -191.2411005956      193.0604554209     1  0.39740633E+09
     -191.2410440834      196.8891874197     1  0.42241435E+09
     -191.2410350873      188.9130821995     1  0.41814612E+09
     -191.2409630316      196.7769802293     1  0.40619956E+09
     -191.2409590221      195.2215398756     1  0.39623403E+09
     -191.2409506831      198.1151897225     1  0.41681856E+09
     -191.2409105560      196.9461936702     1  0.40491906E+09
     -191.2408775650      194.3043504022     1  0.39472133E+09
     -191.2408541699      190.2081887950     1  0.41122111E+09
     -191.2408253870      191.3763772800     1  0.42456941E+09
     -191.2408078803      194.6298251506     1  0.42290368E+09
     -191.2407672502      193.4050741208     1  0.41258841E+09
     -191.2407390456      196.3472146490     1  0.41768713E+09
     -191.2407247799      194.0065746016     1  0.41381857E+09
     -191.2407209244      194.0590814509     1  0.40105619E+09
     -191.2407094246      196.4537487933     1  0.39764805E+09
     -191.2406834623      194.3011458284     1  0.40019893E+09
     -191.2406648798      198.9390079922     1  0.41991676E+09
     -191.2406525049      197.4195891508     1  0.40726684E+09
     -191.2406108045      196.0782813788     1  0.43242771E+09
     -191.2405877068      194.7235458455     1  0.42200739E+09
     -191.2405814592      195.5276032153     1  0.38511985E+09
     -191.2405788727      193.9959397376     1  0.41044185E+09
     -191.2405735702      192.3932625161     1  0.40538467E+09
     -191.2405605137      197.6132442870     1  0.41015199E+09
     -191.2405541669      197.8046949903     1  0.39249990E+09
     -191.2405336665      200.7918072737     1  0.43115849E+09
     -191.2405152181      195.4107924769     1  0.40539413E+09
     -191.2405088857      194.2287703875     1  0.40720616E+09
     -191.2404978290      190.1213554304     1  0.40342614E+09
     -191.2404893713      195.9647657843     1  0.40932330E+09
     -191.2404754254      193.0784190773     1  0.41590293E+09
     -191.2404624999      204.0662263875     1  0.42879908E+09
     -191.2404488986      195.9510106414     1  0.42957503E+09
     -191.2404428339      192.7984894426     1  0.41236516E+09
     -191.2404406306      191.1038135972     1  0.40798256E+09
     -191.2404262173      194.0755264939     1  0.40935747E+09
     -191.2403966405      194.1489743220     1  0.40051281E+09
     -191.2403922805      198.0811499310     1  0.43029971E+09
     -191.2403899368      195.9054233339     1  0.45435856E+09
     -191.2403845319      194.5603034608     1  0.40449109E+09
     -191.2403801070      201.0988008167     1  0.41792779E+09
     -191.2403716030      196.7391157471     1  0.40420752E+09
     -191.2403391719      192.9849957174     1  0.42942706E+09
     -191.2403216449      193.1688610173     1  0.41904265E+09
     -191.2403172169      187.2840409493     1  0.40349569E+09
     -191.2403116357      198.2333268489     1  0.42340567E+09
     -191.2402869366      197.7520844383     1  0.40861053E+09
     -191.2402741307      196.3799069107     1  0.40769446E+09
     -191.2402728654      191.8167038844     1  0.41474913E+09
     -191.2402529720      197.8401291028     1  0.38594873E+09
     -191.2402266686      192.6317019939     1  0.40391914E+09
     -191.2402103839      197.7013428337     1  0.44274581E+09
     -191.2401410206      189.6293129750     1  0.39129924E+09
     -191.2401366487      194.0459937656     1  0.39811388E+09
     -191.2401198112      194.4955498511     1  0.39981253E+09
     -191.2401155572      189.2640243285     1  0.39887678E+09
     -191.2401061030      192.3962670701     1  0.40916143E+09
     -191.2401001551      194.3056397465     1  0.42426944E+09
     -191.2400901782      191.9080810395     1  0.40850753E+09
     -191.2400859292      195.1510810898     1  0.41355530E+09
     -191.2400753695      193.2027821349     1  0.41191140E+09
     -191.2400006506      190.5110555977     1  0.40228949E+09
     -191.2399941919      195.3387374377     1  0.43013663E+09
     -191.2399897890      200.1160505423     1  0.40857348E+09
     -191.2399811555      194.9277835302     1  0.40950386E+09
     -191.2399538668      198.3034182629     1  0.40040359E+09
     -191.2399435727      191.4211834427     1  0.41971410E+09
     -191.2399219271      190.4480412407     1  0.42208677E+09
     -191.2399046602      196.3601485688     1  0.42215570E+09
     -191.2399027175      194.5829296869     1  0.39763713E+09
     -191.2398849958      194.8887544776     1  0.41157182E+09
     -191.2398691704      196.3191031753     1  0.42907000E+09
     -191.2398526607      196.6527800392     1  0.40817619E+09
     -191.2398473068      192.3450803586     1  0.41314797E+09
     -191.2398251053      195.1511037568     1  0.41926554E+09
     -191.2398185615      197.5640156781     1  0.43439937E+09
     -191.2397819368      190.6056991297     1  0.39375872E+09
     -191.2397698978      193.7555113634     1  0.40092867E+09
     -191.2397500080      193.9154199866     1  0.41411633E+09
     -191.2397474993      194.6447041272     1  0.39545943E+09
     -191.2397271633      199.1668311314     1  0.42545160E+09
     -191.2397235001      195.7390292047     1  0.38033070E+09
     -191.2397207456      195.2815925030     1  0.41947092E+09
     -191.2397134536      193.4944622796     1  0.39699279E+09
     -191.2396988128      194.9080656402     1  0.42519863E+09
     -191.2396964025      195.0869860517     1  0.42423286E+09
     -191.2396870356      189.4979189303     1  0.40484369E+09
     -191.2396769185      195.0017859551     1  0.40619934E+09
     -191.2396698795      193.0956962943     1  0.39858022E+09
     -191.2396327954      202.1395019366     1  0.41851805E+09
     -191.2396253600      194.7719135941     1  0.40597481E+09
     -191.2396186779      194.0183204991     1  0.43971589E+09
     -191.2395942056      197.9540283146     1  0.40837274E+09
     -191.2395829610      198.5035960856     1  0.41602351E+09
     -191.2395742627      195.8650951440     1  0.40544649E+09
     -191.2395668956      192.7245964050     1  0.40652293E+09
     -191.2395624148      195.0472036048     1  0.37875640E+09
     -191.2395524195      199.6373364977     1  0.43855628E+09
     -191.2395279909      195.2725758383     1  0.45852869E+09
     -191.2394754028      191.9767540735     1  0.41862044E+09
     -191.2394431119      195.9745777645     1  0.44309142E+09
     -191.2394401070      196.4943680619     1  0.41648883E+09
     -191.2394070560      196.9431078872     1  0.41502312E+09
     -191.2393947023      196.8733455438     1  0.43708278E+09
     -191.2393843649      191.9918768472     1  0.39791610E+09
     -191.2393804415      190.3002837699     1  0.40406591E+09
     -191.2393732768      194.5029286326     1  0.41521352E+09
     -191.2393670122      197.3597053212     1  0.41238663E+09
     -191.2393557402      195.6701298557     1  0.42041564E+09
     -191.2393484598      194.9888314160     1  0.39617048E+09
     -191.2393440394      198.3169124446     1  0.39941083E+09
     -191.2393286910      191.4811284226     1  0.40630769E+09
     -191.2393150123      200.0038706197     1  0.40040217E+09
     -191.2393020522      195.7433351635     1  0.40424666E+09
     -191.2392827699      195.0440603991     1  0.41674034E+09
     -191.2392177200      195.0212270571     1  0.41040356E+09
     -191.2391750742      196.4448884827     1  0.39075305E+09
     -191.2391739973      196.7031863689     1  0.42207054E+09
     -191.2391725638      197.4783517015     1  0.41407832E+09
     -191.2391665672      193.1189455617     1  0.42078178E+09
     -191.2391457710      191.0584057906     1  0.40629341E+09
     -191.2391374393      191.8303080445     1  0.40019541E+09
     -191.2391243895      195.9150279800     1  0.42904181E+09
     -191.2391103585      196.5107254221     1  0.43011990E+09
     -191.2391040800      196.3071136773     1  0.41854262E+09
     -191.2390934389      194.8475454052     1  0.37637194E+09
     -191.2390882206      191.0461970718     1  0.41942951E+09
     -191.2390611220      199.8850616595     1  0.41683847E+09
     -191.2390167331      193.1066482504     1  0.40392297E+09
     -191.2389877333      198.0320509226     1  0.41650673E+09
     -191.2389333756      196.9518756872     1  0.39682450E+09
     -191.2388873168      201.6678978351     1  0.42756994E+09
     -191.2388858241      191.6527576623     1  0.39126889E+09
     -191.2388715322      194.4592658011     1  0.42542929E+09
     -191.2388638793      190.1677245797     1  0.39795257E+09
     -191.2388590684      195.9234681149     1  0.38733650E+09
     -191.2388339880      196.1116866589     1  0.38796406E+09
     -191.2388287196      195.7174990214     1  0.41031504E+09
     -191.2388208543      193.7821479456     1  0.40682184E+09
     -191.2388115007      196.3103584729     1  0.40922042E+09
     -191.2388026286      194.0233230997     1  0.38698290E+09
     -191.2387850143      197.3997583264     1  0.41638450E+09
     -191.2387795817      192.0840150232     1  0.40971558E+09
     -191.2387750151      192.0949720921     1  0.41183305E+09
     -191.2387657501      191.1814202927     1  0.38674246E+09
     -191.2387621581      191.1781285666     1  0.40051283E+09
     -191.2387593664      188.3660323759     1  0.40127724E+09
     -191.2387540946      194.0320635999     1  0.40485948E+09
     -191.2387498956      196.9073784854     1  0.41615433E+09
     -191.2387383098      192.6710777871     1  0.43723163E+09
     -191.2387149529      194.2967101300     1  0.43240063E+09
     -191.2386987651      193.8235328133     1  0.42377734E+09
     -191.2386867168      194.4604060478     1  0.39415664E+09
     -191.2386450141      187.9884196296     1  0.40692029E+09
     -191.2386390240      189.7993045679     1  0.40461059E+09
     -191.2386333811      191.3363488903     1  0.39659216E+09
     -191.2385782206      195.7606186476     1  0.43019552E+09
     -191.2385734543      194.2686568182     1  0.43337958E+09
     -191.2385626768      193.9666548094     1  0.40081003E+09
     -191.2385613640      195.7604932258     1  0.41236323E+09
     -191.2385439052      189.7434505469     1  0.41297883E+09
     -191.2385428825      198.1000271512     1  0.42133719E+09
     -191.2385264780      193.5955835216     1  0.42391226E+09
     -191.2385215367      193.1581394178     1  0.42600047E+09
     -191.2385040374      202.0808826438     1  0.43062486E+09
     -191.2385021187      201.9883245005     1  0.43515452E+09
     -191.2384939480      194.4893369382     1  0.41582760E+09
     -191.2384225361      196.3474168879     1  0.43246262E+09
     -191.2384190361      196.4826709451     1  0.41757835E+09
     -191.2384129999      192.9552119087     1  0.39183018E+09
     -191.2383849474      195.2865873135     1  0.41543143E+09
     -191.2383809560      189.9951645757     1  0.41415676E+09
     -191.2383693515      191.0065307493     1  0.39535378E+09
     -191.2383611216      200.7711264635     1  0.42640762E+09
     -191.2383500676      194.0091145188     1  0.42116459E+09
     -191.2383438174      198.4087192335     1  0.41240676E+09
     -191.2383118539      195.0123118469     1  0.40378087E+09
     -191.2383102700      196.5234598353     1  0.39249598E+09
     -191.2382993636      192.9483923671     1  0.41160870E+09
     -191.2382790644      191.3175939022     1  0.40199285E+09
     -191.2382717504      193.7695202884     1  0.39693915E+09
     -191.2382646456      196.4558816106     1  0.38647873E+09
     -191.2382331992      194.9662032678     1  0.41291840E+09
     -191.2382220204      192.5682732219     1  0.42031905E+09
     -191.2382119590      194.4403551057     1  0.39977730E+09
     -191.2382015184      198.8621686388     1  0.41594609E+09
     -191.2381855121      197.1345686034     1  0.39342119E+09
     -191.2381835167      192.3972002653     1  0.38738102E+09
     -191.2381789636      193.8492497046     1  0.42228536E+09
     -191.2381640356      195.3613498305     1  0.41121964E+09
     -191.2381611178      193.4699665606     1  0.41885822E+09
     -191.2381568442      195.2898877909     1  0.41560225E+09
     -191.2381392973      193.7026146147     1  0.39989093E+09
     -191.2381381404      200.5880986954     1  0.41309724E+09
     -191.2381316361      197.4174707054     1  0.40881827E+09
     -191.2381173788      191.3539223173     1  0.40482511E+09
     -191.2381096192      192.8312908613     1  0.40079657E+09
     -191.2381002485      193.4352409802     1  0.40134444E+09
     -191.2380897194      193.6453187496     1  0.42223798E+09
     -191.2380868846      193.7033503819     1  0.40355877E+09
     -191.2380817697      203.5337691617     1  0.41872384E+09
     -191.2380312863      195.2088386267     1  0.43003569E+09
     -191.2380205860      194.1349266371     1  0.39127010E+09
     -191.2379959695      190.5984669392     1  0.42331319E+09
     -191.2379763482      192.8559344743     1  0.39871324E+09
     -191.2379596574      194.7020269715     1  0.41074196E+09
     -191.2379559066      188.7092386507     1  0.39881777E+09
     -191.2379498510      192.6847916507     1  0.39750851E+09
     -191.2379200451      198.5875425792     2  0.42196564E+09
     -191.2379118285      200.8420642887     1  0.40980113E+09
     -191.2379064088      198.7230012841     1  0.41914490E+09
     -191.2379032403      194.2346301032     1  0.42354368E+09
     -191.2379009674      196.9752967002     1  0.39693418E+09
     -191.2378984376      190.4293330743     1  0.42313874E+09
     -191.2378455383      195.4449349465     1  0.40962150E+09
     -191.2378442894      195.4918192888     1  0.40261462E+09
     -191.2378259922      196.4357412130     1  0.40214649E+09
     -191.2378230258      195.3588676256     1  0.41212940E+09
     -191.2378143173      196.3476790970     1  0.41782399E+09
     -191.2377957621      195.5821030682     1  0.41035688E+09
     -191.2377753985      190.7058272155     1  0.38437144E+09
     -191.2377723532      197.1586733323     1  0.40943652E+09
     -191.2377712210      192.4031193702     1  0.40196992E+09
     -191.2377674538      200.2523735691     1  0.41096595E+09
     -191.2377474920      197.3553725718     1  0.38253300E+09
     -191.2377441506      188.9210650199     1  0.40459271E+09
     -191.2377231401      193.6065611116     1  0.42401541E+09
     -191.2377102321      190.7644489594     1  0.40389121E+09
     -191.2377057336      193.2844378065     1  0.42758934E+09
     -191.2376955351      196.3690320047     1  0.39668246E+09
     -191.2376896592      196.1775578596     1  0.41929580E+09
     -191.2376861631      197.0647834519     1  0.40751726E+09
     -191.2376747925      201.5293347395     1  0.40893208E+09
     -191.2376704167      201.8175660032     1  0.42711124E+09
     -191.2376619413      199.6292115980     1  0.40984503E+09
     -191.2376364952      189.4993132350     1  0.39470967E+09
     -191.2376315552      188.6198314284     1  0.40262454E+09
     -191.2376233869      198.2748081659     1  0.41627362E+09
     -191.2376206931      194.6967172306     1  0.40358712E+09
     -191.2376018466      192.0268514275     1  0.40632071E+09
     -191.2375827713      189.4393652389     1  0.41764442E+09
     -191.2375701609      198.8982856289     1  0.42917659E+09
     -191.2375637254      192.5900720254     1  0.41871997E+09
     -191.2375615915      194.0100788010     1  0.40879833E+09
     -191.2375386790      190.4310045256     1  0.39968123E+09
     -191.2375273359      196.4156736651     1  0.42448845E+09
     -191.2375169597      198.4578049117     1  0.42264303E+09
     -191.2375065025      195.3613508868     1  0.41480862E+09
     -191.2374429282      190.4633309539     1  0.41038435E+09
     -191.2374340828      196.6868533783     1  0.38055961E+09
     -191.2374194106      201.1160754915     1  0.41939210E+09
     -191.2374131529      195.7143946918     1  0.41488338E+09
     -191.2374071418      190.4199252648     1  0.38993615E+09
     -191.2373981567      194.2605508046     1  0.41453835E+09
     -191.2373824483      200.9186572169     1  0.39044705E+09
     -191.2373782673      192.5204241695     1  0.40895167E+09
     -191.2373712901      189.1526086410     1  0.38135650E+09
     -191.2373388612      192.7111816588     1  0.40297947E+09
     -191.2373077056      193.7281083322     1  0.40602116E+09
     -191.2372943667      188.2928896513     1  0.40943557E+09
     -191.2372918832      195.0708167544     1  0.42654970E+09
     -191.2372863716      195.6466551944     1  0.40359686E+09
     -191.2372847093      190.3093653550     1  0.40548372E+09
     -191.2372580081      193.7760564021     1  0.38903109E+09
     -191.2372512767      198.0875959939     1  0.40301452E+09
     -191.2372051665      189.9195087771     1  0.40602236E+09
     -191.2372017238      193.5516815683     1  0.41399750E+09
     -191.2371601369      196.2234721417     1  0.39789221E+09
     -191.2371454848      192.7750867930     1  0.39558897E+09
     -191.2371373388      195.2364093125     1  0.40962705E+09
     -191.2371220119      194.1785727488     1  0.38394272E+09
     -191.2371127678      191.2562240465     1  0.40939543E+09
     -191.2371086465      195.7548557372     1  0.41384359E+09
     -191.2370897332      191.8473813764     1  0.39969208E+09
     -191.2370858550      194.6486291896     1  0.42304600E+09
     -191.2370753691      193.4538198090     1  0.42033239E+09
     -191.2370731038      190.1561559553     1  0.41724072E+09
     -191.2370674402      192.5555383691     1  0.41005155E+09
     -191.2370465835      204.8721810847     1  0.41461046E+09
     -191.2370363837      193.9374802584     1  0.43672604E+09
     -191.2370143090      188.6177234919     1  0.40548765E+09
     -191.2370012280      199.3513031156     1  0.39772140E+09
     -191.2369987619      193.9497726717     1  0.42019825E+09
     -191.2369572021      195.0366672232     1  0.40558282E+09
     -191.2368932741      193.7473345254     1  0.40826626E+09
     -191.2368835412      192.8974302393     1  0.40048499E+09
     -191.2368809102      192.4671382520     1  0.39388780E+09
     -191.2368755699      193.4235805591     1  0.38939261E+09
     -191.2368694716      191.4265227491     1  0.40956937E+09
     -191.2368593178      197.1618729027     1  0.41893173E+09
     -191.2368549218      195.1759939447     1  0.40703789E+09
     -191.2368367834      196.9187661761     1  0.43631622E+09
     -191.2368356301      195.8200063100     1  0.43139630E+09
     -191.2368232940      194.7476513610     1  0.40623394E+09
     -191.2368048802      191.8641852024     1  0.40675227E+09
     -191.2367928466      196.5988235809     1  0.43816091E+09
     -191.2367890215      198.5634376440     1  0.42414739E+09
     -191.2367699731      194.2202688570     1  0.40393979E+09
     -191.2367494972      191.3899141974     1  0.40631633E+09
     -191.2367359007      193.1252667043     1  0.39467939E+09
     -191.2367024103      200.0807259998     1  0.44671588E+09
     -191.2366937464      193.7934806268     1  0.40610950E+09
     -191.2366904862      195.2223867186     1  0.39636801E+09
     -191.2366880585      195.9397311823     1  0.44464755E+09
     -191.2366805909      195.1117652197     1  0.41146959E+09
     -191.2366722816      189.3142959493     1  0.42757351E+09
     -191.2366594190      195.1380887564     1  0.42438776E+09
     -191.2366446679      192.8346190435     1  0.42745005E+09
     -191.2366348309      195.9652417822     1  0.42595401E+09
     -191.2366231862      193.9188860263     1  0.43263456E+09
     -191.2366103967      191.2142056917     1  0.39897979E+09
     -191.2366052520      191.9132138737     1  0.38105875E+09
     -191.2366031560      194.7920441484     1  0.40620650E+09
     -191.2366008079      197.6560405779     1  0.40504258E+09
     -191.2365985270      192.7907683691     1  0.40079300E+09
     -191.2365918819      194.3703454042     1  0.38679452E+09
     -191.2365729075      190.7852859217     1  0.40119677E+09
     -191.2365706496      192.3834282935     1  0.40454156E+09
     -191.2365590448      191.5147827496     1  0.40042938E+09
     -191.2365518859      191.8907807065     1  0.40159849E+09
     -191.2365181563      197.3880928251     1  0.40917302E+09
     -191.2365103639      194.5543893755     1  0.41457690E+09
     -191.2365012501      198.4491001186     1  0.41136018E+09
     -191.2364878225      193.1288106548     1  0.39946598E+09
     -191.2364864715      195.9959616716     1  0.42624806E+09
     -191.2364753826      200.7563812332     1  0.41935351E+09
     -191.2364629364      189.0103876221     1  0.40810764E+09
     -191.2364613827      196.5486131005     1  0.41828845E+09
     -191.2364278071      196.2543507731     1  0.41617126E+09
     -191.2364241123      191.9947609758     1  0.41296519E+09
     -191.2364204486      196.1922692440     1  0.40418839E+09
     -191.2363960216      198.2518577421     1  0.42323686E+09
     -191.2363583721      200.4058780813     1  0.42799252E+09
     -191.2363356865      191.3819683667     1  0.39381685E+09
     -191.2363344062      193.4682851916     1  0.41803772E+09
     -191.2363167748      196.2587540592     1  0.41118711E+09
     -191.2362974770      201.8728413999     1  0.42355572E+09
     -191.2362212482      194.3400271900     1  0.42535018E+09
     -191.2362131285      194.8959911379     1  0.40801954E+09
     -191.2361909332      192.5605545530     1  0.40268814E+09
     -191.2361764990      200.6980316403     1  0.40926458E+09
     -191.2361690256      195.7472769913     1  0.41102533E+09
     -191.2361641862      197.5425468780     1  0.41997513E+09
     -191.2361557508      197.2130357260     1  0.41203542E+09
     -191.2361543958      193.7253151940     1  0.37830873E+09
     -191.2361471357      190.1572949718     1  0.39674827E+09
     -191.2361421373      188.5363846608     1  0.40035627E+09
     -191.2361335996      199.9587053864     1  0.43880931E+09
     -191.2361134091      193.2992680636     1  0.40952400E+09
     -191.2360842851      195.7018501192     1  0.40688355E+09
     -191.2360803798      187.6208077601     1  0.39831788E+09
     -191.2360594749      189.6025880129     1  0.40462970E+09
     -191.2360451087      191.6232582438     1  0.39783456E+09
     -191.2360111100      191.3726944949     1  0.39780136E+09
     -191.2360015765      190.3072210699     1  0.39558158E+09
     -191.2359916618      194.1762924479     1  0.41373117E+09
     -191.2359890007      195.1104644516     1  0.42908799E+09
     -191.2359851032      201.5668704810     1  0.43717175E+09
     -191.2359520481      192.9023325584     1  0.41875957E+09
     -191.2359447727      192.3856075642     1  0.41763969E+09
     -191.2359390376      193.7916033650     1  0.41726090E+09
     -191.2359031970      193.8230304530     1  0.40317793E+09
     -191.2358875063      197.2234034279     1  0.39467935E+09
     -191.2358630836      195.3523956096     1  0.41737771E+09
     -191.2358595087      190.7050486264     1  0.38846820E+09
     -191.2358452896      195.9008802524     1  0.41482996E+09
     -191.2358384827      193.1946221870     1  0.39275997E+09
     -191.2358315775      191.9248187896     1  0.43087925E+09
     -191.2358280089      202.6050305596     1  0.40223027E+09
     -191.2358072159      195.1142465829     1  0.41095703E+09
     -191.2357945443      191.3197767628     1  0.39826805E+09
     -191.2357849680      193.4330790061     1  0.39937446E+09
     -191.2357768251      195.9589447230     1  0.42150996E+09
     -191.2357615784      199.6280502688     1  0.40405883E+09
     -191.2357545886      190.4559859585     1  0.40467120E+09
     -191.2357476246      192.4816022311     1  0.42437515E+09
     -191.2357455723      189.2482752374     1  0.40438324E+09
     -191.2357181784      197.8739138656     1  0.40509354E+09
     -191.2356916091      197.7873613359     2  0.40210150E+09
     -191.2356808527      195.3465554414     1  0.41939646E+09
     -191.2356478709      188.5641446899     1  0.40549739E+09
     -191.2356414321      200.1490701587     1  0.42372214E+09
     -191.2356392733      197.1122113376     1  0.44196413E+09
     -191.2356318429      192.4781431129     1  0.42336581E+09
     -191.2356249784      195.2786008947     1  0.41706710E+09
     -191.2356089894      192.2447088274     1  0.42488278E+09
     -191.2356019226      191.1840446265     1  0.41950313E+09
     -191.2355998807      198.1125588676     1  0.39173156E+09
     -191.2355765347      200.8731900463     1  0.44073846E+09
     -191.2355708181      200.4818489029     1  0.40560077E+09
     -191.2355411926      195.8545937604     1  0.42088740E+09
     -191.2355302640      193.5205437131     1  0.40003322E+09
     -191.2355254453      192.4884530104     1  0.40386208E+09
     -191.2355051113      198.7354904241     1  0.42235835E+09
     -191.2355022948      197.4211744831     1  0.38876078E+09
     -191.2354964807      193.2184244129     1  0.41099270E+09
     -191.2354615686      195.4172044928     1  0.39760420E+09
     -191.2354365225      195.9585630374     1  0.40649858E+09
     -191.2354193202      187.9560300747     1  0.39940509E+09
     -191.2354165032      199.6001567571     1  0.39765929E+09
     -191.2354038009      194.8343663341     1  0.44871139E+09
     -191.2353862153      196.7326253134     1  0.41365187E+09
     -191.2353670915      193.7041496735     1  0.42077612E+09
     -191.2353633442      193.7134239623     1  0.42036131E+09
     -191.2353031804      190.9535897940     1  0.41627670E+09
     -191.2352855208      199.9606087467     1  0.41793146E+09
     -191.2352815857      199.9096755031     1  0.42487490E+09
     -191.2352785887      193.1798217256     1  0.43951397E+09
     -191.2352653190      195.2747055857     1  0.40372968E+09
     -191.2352582603      193.2064866244     1  0.41367002E+09
     -191.2352407569      195.2440903341     1  0.39066122E+09
     -191.2352293121      193.5498589446     1  0.41325134E+09
     -191.2352196220      192.4268731186     1  0.39279696E+09
     -191.2352163819      194.0158889887     1  0.42805107E+09
     -191.2351701770      193.2383752922     1  0.40706108E+09
     -191.2351665582      203.5360358887     1  0.44180334E+09
     -191.2351599576      192.4138565791     1  0.43158629E+09
     -191.2351537327      197.0459594852     1  0.41526827E+09
     -191.2351397816      193.9086206849     1  0.40867811E+09
     -191.2351322401      194.0767221568     1  0.40463520E+09
     -191.2351094390      195.3728483007     1  0.41305100E+09
     -191.2351037366      196.6320208794     1  0.42365368E+09
     -191.2350937892      193.8627978992     1  0.42447472E+09
     -191.2350872877      193.0169030369     1  0.38248503E+09
     -191.2350829983      197.4248912044     1  0.41504875E+09
     -191.2350737987      198.7390191776     1  0.39972541E+09
     -191.2350707718      196.7130765610     1  0.43929858E+09
     -191.2350582124      195.5908673596     1  0.41290134E+09
     -191.2350467481      195.3876962483     1  0.39150374E+09
     -191.2350277375      195.5366773185     1  0.41701151E+09
     -191.2350167042      198.4707962615     1  0.42502246E+09
     -191.2349979426      195.2493999570     1  0.40997607E+09
     -191.2349661964      187.1157787171     1  0.41469335E+09
     -191.2349137604      200.3230711326     1  0.43321655E+09
     -191.2349082665      194.2790655021     1  0.42574651E+09
     -191.2348985517      196.8890844670     1  0.43220231E+09
     -191.2348538959      194.2510401568     1  0.40709390E+09
     -191.2348290281      193.1459097787     1  0.41573164E+09
     -191.2348215394      192.0089960007     1  0.42038744E+09
     -191.2347951902      194.1880428094     1  0.42691510E+09
     -191.2347846445      189.1200653448     1  0.40141309E+09
     -191.2347766233      199.1400753275     1  0.41056259E+09
     -191.2347730825      194.4868112423     1  0.39925895E+09
     -191.2347489095      196.1935698669     1  0.38566304E+09
     -191.2347204309      194.8615029250     1  0.40237378E+09
     -191.2346741420      193.9884304857     1  0.39091150E+09
     -191.2346472438      194.9981267737     1  0.40819812E+09
     -191.2346449747      193.7957413973     1  0.40690851E+09
     -191.2346398145      196.2781053995     1  0.39731263E+09
     -191.2346319091      195.9571655522     1  0.38396112E+09
     -191.2346298999      196.4583829409     1  0.40556420E+09
     -191.2346211125      193.7651046334     1  0.41823714E+09
     -191.2346186943      193.5028860193     1  0.37512992E+09
     -191.2346110216      198.0549883892     1  0.41100970E+09
     -191.2345484327      191.9171210127     1  0.40012088E+09
     -191.2345240635      192.5081764012     1  0.41490981E+09
     -191.2345097583      193.3644678557     1  0.42525942E+09
     -191.2344853304      195.9157548693     1  0.41740744E+09
     -191.2344739888      193.0645930140     1  0.42194013E+09
     -191.2344640171      191.6639218901     1  0.41951138E+09
     -191.2344594755      190.0001739599     1  0.39859016E+09
     -191.2344512100      196.1443517826     1  0.41284242E+09
     -191.2344431131      197.0458289026     1  0.41338524E+09
     -191.2344174580      194.6147889653     1  0.38542866E+09
     -191.2344035627      195.9546501238     1  0.41437857E+09
     -191.2343958419      194.0968712175     1  0.41452969E+09
     -191.2343868395      199.0575858740     1  0.41006594E+09
     -191.2343839872      194.7073780431     1  0.42308211E+09
     -191.2343819332      194.7439188551     1  0.42194349E+09
     -191.2343783175      188.7576675717     1  0.40236356E+09
     -191.2343440379      196.0405012849     1  0.40586104E+09
     -191.2343221999      193.5997108637     1  0.40990407E+09
     -191.2343195227      195.5645727652     1  0.39668256E+09
     -191.2343066111      199.8000746568     1  0.42583778E+09
     -191.2342946873      197.4606989065     1  0.40022832E+09
     -191.2342709473      193.4667241213     1  0.40462286E+09
     -191.2342686915      195.5537854600     1  0.39528352E+09
     -191.2342647748      194.5771353204     1  0.41988631E+09
     -191.2342374126      196.2326375231     1  0.41648600E+09
     -191.2342190147      194.3064277674     1  0.39216498E+09
     -191.2342133865      193.5778609190     1  0.40676184E+09
     -191.2341998611      196.8155115880     1  0.42179127E+09
     -191.2341952802      195.7455603962     1  0.44624963E+09
     -191.2341848529      196.5930021825     1  0.39438234E+09
     -191.2341836718      193.6058140216     1  0.40852492E+09
     -191.2341736341      197.3173080213     1  0.42578789E+09
     -191.2341642363      194.4215130413     1  0.38550311E+09
     -191.2341600493      197.6411836914     1  0.42413819E+09
     -191.2341498568      193.2075797363     1  0.40442581E+09
     -191.2341432171      191.2993569867     1  0.41828620E+09
     -191.2341306698      195.2091797970     1  0.40122045E+09
     -191.2341208273      193.6529512018     1  0.39377156E+09
     -191.2341000908      194.3224345401     1  0.39114724E+09
     -191.2340910023      191.6333291647     1  0.40576661E+09
     -191.2340772130      190.4152296431     1  0.41366365E+09
     -191.2340751550      193.7193415495     1  0.41755682E+09
     -191.2340426593      198.0280048399     1  0.42690506E+09
     -191.2340346417      189.3929335118     1  0.40001862E+09
     -191.2340305553      194.9859254638     2  0.40317332E+09
     -191.2340229261      193.1175078024     1  0.40783363E+09
     -191.2340173560      191.3990897721     1  0.40074303E+09
     -191.2339930299      189.0964966565     1  0.40283668E+09
     -191.2339906147      189.2579975539     1  0.40228071E+09
     -191.2339764336      196.5891261062     1  0.40294151E+09
     -191.2339714606      192.5903065753     1  0.41303673E+09
     -191.2339488573      197.1622264619     1  0.39342789E+09
     -191.2339227333      199.3085592746     1  0.42385805E+09
     -191.2339096104      194.0758595973     1  0.41544726E+09
     -191.2339077387      192.8925833860     1  0.37394324E+09
     -191.2338544181      194.8827945868     1  0.44162302E+09
     -191.2338401301      196.7792259991     1  0.42043245E+09
     -191.2338262191      193.7468327338     1  0.41067282E+09
     -191.2337939311      196.5778133010     1  0.39056160E+09
     -191.2337928848      193.1756391923     1  0.39738623E+09
     -191.2337876513      195.1820377432     1  0.40502248E+09
     -191.2337646163      196.2238858815     1  0.39980149E+09
     -191.2337414230      200.4242442837     1  0.41357622E+09
     -191.2337331922      194.4046069517     1  0.40848797E+09
     -191.2337177136      191.4427231326     1  0.40297710E+09
     -191.2337132843      194.7695179317     1  0.40784161E+09
     -191.2337096233      194.7305973137     1  0.39631351E+09
     -191.2337027527      192.7646637272     1  0.39422848E+09
     -191.2336996580      193.7982795726     1  0.41792694E+09
     -191.2336396761      194.7836237104     1  0.43591636E+09
     -191.2336366803      193.4587197053     1  0.42514378E+09
     -191.2336277429      197.1270617380     1  0.39320356E+09
     -191.2336181191      192.6041850105     1  0.41581288E+09
     -191.2336156555      192.2149988277     1  0.41305126E+09
     -191.2335612852      197.0242219418     1  0.41846055E+09
     -191.2335517381      197.4966511752     1  0.40680575E+09
     -191.2335256051      195.0185836125     1  0.42879304E+09
     -191.2335173910      195.1053131558     1  0.42053220E+09
     -191.2335098741      192.6670029499     1  0.42593675E+09
     -191.2335088116      194.8739688497     1  0.40579148E+09
     -191.2335047740      195.8641337498     1  0.41170181E+09
     -191.2334550715      191.9771932102     1  0.42261907E+09
     -191.2334258946      190.9858489157     1  0.40130070E+09
     -191.2334228811      196.4898212366     1  0.42832097E+09
     -191.2334190476      196.5365927037     1  0.43640216E+09
     -191.2333909331      193.3938155872     1  0.41960474E+09
     -191.2333830912      193.5613918808     1  0.40336314E+09
     -191.2333474703      192.0618267561     1  0.42317248E+09
     -191.2332929173      196.1047471857     1  0.40163229E+09
     -191.2332894349      189.6379522340     1  0.39823451E+09
     -191.2332780462      191.3261919650     1  0.43011363E+09
     -191.2332769734      193.0950639319     1  0.38268966E+09
     -191.2332336359      195.3114044628     1  0.40408572E+09
     -191.2332232385      193.5769569822     1  0.39833349E+09
     -191.2332075833      199.0220693392     1  0.41221067E+09
     -191.2331970252      198.8343904641     1  0.44093274E+09
     -191.2331936478      196.5919535119     1  0.39006891E+09
     -191.2331704242      199.5484479076     1  0.40873135E+09
     -191.2331596549      195.7602395245     1  0.42826087E+09
     -191.2331535511      190.1835575669     1  0.40182321E+09
     -191.2331462819      195.8968637586     1  0.41702400E+09
     -191.2331308895      196.1107291672     1  0.42660205E+09
     -191.2331281215      200.1756755990     1  0.42381160E+09
     -191.2331206410      194.2501987400     1  0.40389734E+09
     -191.2331142136      191.2903867438     1  0.39969750E+09
     -191.2330958354      196.1123035730     1  0.40531360E+09
     -191.2330777257      194.5504885822     1  0.43214737E+09
     -191.2330609931      199.4765048776     1  0.42704283E+09
     -191.2330581390      199.2921582822     2  0.40816383E+09
     -191.2330553066      201.2390342831     1  0.40658741E+09
     -191.2329791669      195.2340126887     1  0.40261211E+09
     -191.2329191291      193.6927271968     1  0.43302087E+09
     -191.2329145685      198.6690562914     1  0.40061104E+09
     -191.2329118948      197.2977637949     1  0.41169292E+09
     -191.2328893115      193.2729686668     1  0.40881853E+09
     -191.2328789110      197.3526254930     1  0.39393031E+09
     -191.2328709577      191.9671343561     1  0.40611933E+09
     -191.2328691184      194.2230881595     1  0.38684364E+09
     -191.2328596296      192.9265798186     1  0.41895854E+09
     -191.2328449029      197.6868998026     1  0.41786200E+09
     -191.2328424270      195.8001247490     1  0.40273020E+09
     -191.2328357753      195.3075863355     1  0.39187775E+09
     -191.2328202295      192.8745156846     1  0.41950105E+09
     -191.2327950454      190.1185921953     1  0.39636906E+09
     -191.2327595349      197.4238038050     1  0.41130782E+09
     -191.2327543926      196.7753107327     1  0.42521130E+09
     -191.2327294415      192.5270046685     1  0.40290913E+09
     -191.2327277260      200.2620296864     1  0.39827918E+09
     -191.2327262411      199.3229346706     1  0.40274159E+09
     -191.2327248599      198.4778929763     1  0.39716283E+09
     -191.2327063701      192.6619215296     1  0.39828296E+09
     -191.2327026456      195.6612977798     1  0.41459169E+09
     -191.2326946356      192.1958984210     1  0.42663774E+09
     -191.2326855933      201.8494712961     1  0.42805963E+09
     -191.2326706806      196.1903922070     1  0.39516643E+09
     -191.2326520102      193.5757846747     1  0.39796519E+09
     -191.2326444060      203.1706787434     1  0.41287351E+09
     -191.2326426015      192.7174210707     1  0.41829884E+09
     -191.2326300772      195.2125258396     1  0.41163291E+09
     -191.2326144725      199.0043927170     1  0.41513643E+09
     -191.2326129281      197.5264222988     1  0.41112640E+09
     -191.2325994725      196.6917811569     1  0.41137128E+09
     -191.2325888263      196.0280332405     1  0.41686695E+09
     -191.2325836150      192.6837789513     1  0.40483555E+09
     -191.2325507422      194.9602123548     1  0.41867586E+09
     -191.2325211924      194.3421756570     1  0.44226791E+09
     -191.2325167055      195.4525170362     1  0.40203951E+09
     -191.2325034359      195.2911687601     1  0.40445930E+09
     -191.2325023484      196.1785718645     1  0.39889841E+09
     -191.2324986766      196.5592984217     1  0.41195087E+09
     -191.2324813846      195.7683236966     1  0.39596806E+09
     -191.2324690093      190.1852343905     1  0.41922681E+09
     -191.2324590236      201.7813630790     2  0.41515672E+09
     -191.2324523714      196.2901821010     1  0.41529672E+09
     -191.2324274622      194.1080179390     1  0.41797519E+09
     -191.2324233540      194.2640728949     1  0.41498115E+09
     -191.2324131109      198.9668932358     1  0.39649079E+09
     -191.2324051257      198.0849081547     1  0.38686622E+09
     -191.2323995761      191.2982073435     1  0.40843995E+09
     -191.2323882108      199.6055103973     1  0.41398300E+09
     -191.2323804026      196.7278726728     1  0.40547827E+09
     -191.2323758213      195.8065151332     1  0.40200646E+09
     -191.2323687039      195.1341117731     1  0.41630206E+09
     -191.2323243674      191.4041313237     1  0.40035100E+09
     -191.2322701115      194.6496214095     1  0.41239518E+09
     -191.2322663489      195.8167540874     1  0.39326701E+09
     -191.2322477701      193.2642038861     1  0.41813114E+09
     -191.2322467284      191.7406407035     1  0.40181000E+09
     -191.2322433605      198.2963193755     1  0.39756490E+09
     -191.2322359097      194.8050592554     1  0.42592401E+09
     -191.2322190561      194.2450685782     1  0.42211064E+09
     -191.2322148206      193.3119450509     1  0.39999415E+09
     -191.2322131073      191.6375065790     1  0.41150600E+09
     -191.2321870519      196.4021785047     1  0.42761330E+09
     -191.2321817706      201.8259856671     1  0.42902496E+09
     -191.2321495744      196.0674529261     1  0.39002906E+09
     -191.2321485474      194.4307587639     1  0.39981743E+09
     -191.2321470000      198.7810806317     1  0.39816874E+09
     -191.2321449579      192.4756802112     1  0.38229471E+09
     -191.2321403597      199.3269291081     1  0.40946364E+09
     -191.2321126338      187.6537285054     1  0.41046199E+09
     -191.2321032849      194.6913675657     1  0.41597011E+09
     -191.2320965799      191.6304500321     1  0.40616057E+09
     -191.2320706969      191.9658979537     1  0.41799887E+09
     -191.2320588689      192.9757144445     1  0.42494753E+09
     -191.2320546190      192.4749803416     1  0.40759989E+09
     -191.2320304127      196.8637981894     1  0.40839318E+09
     -191.2320119150      198.4787453998     1  0.40485296E+09
     -191.2320046649      192.0226441230     1  0.41854174E+09
     -191.2320033395      198.2325788069     1  0.41749398E+09
     -191.2320016917      196.4261722143     1  0.42307090E+09
     -191.2320004804      192.7521713890     1  0.43285721E+09
     -191.2319686773      192.3750377024     1  0.40515615E+09
     -191.2319622481      199.4857498154     1  0.40498822E+09
     -191.2319610315      200.6246285169     1  0.44052423E+09
     -191.2319515405      192.8295871375     1  0.41632501E+09
     -191.2319209745      195.2455230437     1  0.40576013E+09
     -191.2319153120      194.9351121997     1  0.40872496E+09
     -191.2319104114      191.8276612830     1  0.42514959E+09
     -191.2319093382      198.8573043575     1  0.40044473E+09
     -191.2319015225      199.3232823626     1  0.44366507E+09
     -191.2318767167      195.6170216138     1  0.40684912E+09
     -191.2318607849      196.1253379148     1  0.41638927E+09
     -191.2318585139      192.5627059645     1  0.41210464E+09
     -191.2318562311      197.1170853078     1  0.42356392E+09
     -191.2318546632      193.1026668374     1  0.41160765E+09
     -191.2318510966      189.1968917309     1  0.40776267E+09
     -191.2318491358      190.6422825016     1  0.40653896E+09
     -191.2318342722      189.5599565247     1  0.40128762E+09
     -191.2318051414      193.6585987224     1  0.38879260E+09
     -191.2317996893      193.3701041190     1  0.41151578E+09
     -191.2317710288      203.6659454055     1  0.42726769E+09
     -191.2317576790      196.4653771225     1  0.42283233E+09
     -191.2317522790      199.7425867089     1  0.42463850E+09
     -191.2317410918      187.3710906980     1  0.40249306E+09
     -191.2317390995      188.4460518483     1  0.41211320E+09
     -191.2317366890      191.5640095133     1  0.40882115E+09
     -191.2317172767      198.4309522562     1  0.43468743E+09
     -191.2317105085      192.2591160018     1  0.41098627E+09
     -191.2317078371      192.6978347148     1  0.41172397E+09
     -191.2316769448      190.5636814106     1  0.40708992E+09
     -191.2316667855      193.2061543567     1  0.43164961E+09
     -191.2316522657      196.4230144074     1  0.41463613E+09
     -191.2316425449      193.7526625545     1  0.39702966E+09
     -191.2316100518      196.0342749276     1  0.40962017E+09
     -191.2316049896      196.4302435159     1  0.40290249E+09
     -191.2315972968      194.7515100936     1  0.41556584E+09
     -191.2315629815      192.9672257498     1  0.39995492E+09
     -191.2315439218      198.1724497847     1  0.41930255E+09
     -191.2315227722      195.7520655033     1  0.38421940E+09
     -191.2315194572      193.8802052159     1  0.41540859E+09
     -191.2314992405      187.1009185025     1  0.41375240E+09
     -191.2314959806      197.0821172035     1  0.39281851E+09
     -191.2314912301      195.2566631164     1  0.39891596E+09
     -191.2314889091      195.6642032101     1  0.40866697E+09
     -191.2314877546      198.5664505324     1  0.43874729E+09
     -191.2314733612      193.8479576593     1  0.41453472E+09
     -191.2314349308      190.0534160629     1  0.40052150E+09
     -191.2314073016      190.4544556881     1  0.40549655E+09
     -191.2313900964      192.6291129209     1  0.39723157E+09
     -191.2313885202      195.0167676702     1  0.38837582E+09
     -191.2313840347      196.7524958791     1  0.41819556E+09
     -191.2313750024      195.1883358417     1  0.40741319E+09
     -191.2313686872      195.4438659240     1  0.41156371E+09
     -191.2313628583      195.1621000058     1  0.40647924E+09
     -191.2313595972      197.0352115770     1  0.38590133E+09
     -191.2313368499      194.9235509513     1  0.43242696E+09
     -191.2313344776      192.7877911250     1  0.41759404E+09
     -191.2313220542      200.3127196924     1  0.40855707E+09
     -191.2313100214      195.9813757298     1  0.43167878E+09
     -191.2313079828      200.3023309444     1  0.42184215E+09
     -191.2312670550      198.2602270985     1  0.40598976E+09
     -191.2312481502      187.9633914916     1  0.40553125E+09
     -191.2312432110      193.4862731456     1  0.41799468E+09
     -191.2312403778      199.9574059831     1  0.39716313E+09
     -191.2312245038      200.3676587128     1  0.40885189E+09
     -191.2312133606      193.5462678014     1  0.41217629E+09
     -191.2312114686      192.2466692641     1  0.41421308E+09
     -191.2311356191      199.1947495303     1  0.42320125E+09
     -191.2311240726      191.2503706045     1  0.41552118E+09
     -191.2311051615      195.7560248500     1  0.41838016E+09
     -191.2310948950      194.1729893331     1  0.37837302E+09
     -191.2310782509      194.7358999157     1  0.39207360E+09
     -191.2310706118      192.3695992346     1  0.41281767E+09
     -191.2310669402      198.7474435502     1  0.41225243E+09
     -191.2310576133      196.0767345750     1  0.41210876E+09
     -191.2310306572      193.6435823107     1  0.42618410E+09
     -191.2310281885      193.7497205909     1  0.40172358E+09
     -191.2310209221      197.6664044034     1  0.41577023E+09
     -191.2309932763      192.1289473451     1  0.40784628E+09
     -191.2309754375      195.4249541201     1  0.43121795E+09
     -191.2309547214      198.5270083427     1  0.41126551E+09
     -191.2309471096      189.8172524399     1  0.39046139E+09
     -191.2309158677      194.8027831131     1  0.39031223E+09
     -191.2308739140      195.1073517547     1  0.40244059E+09
     -191.2308482431      197.7104583225     1  0.42306646E+09
     -191.2308379757      195.7977317346     1  0.41840874E+09
     -191.2308097447      191.4813081239     1  0.40348514E+09
     -191.2308072409      193.2556279044     1  0.41499380E+09
     -191.2308032731      198.3081487011     1  0.42326855E+09
     -191.2308021987      195.3701844300     1  0.41605466E+09
     -191.2307984425      193.2148275346     1  0.40395256E+09
     -191.2307965287      203.0764841160     1  0.41353312E+09
     -191.2307862121      192.9730957158     1  0.42438083E+09
     -191.2307685570      192.1221308734     1  0.40785455E+09
     -191.2307268172      192.0253585399     1  0.40450180E+09
     -191.2307209371      196.5913537639     1  0.40434124E+09
     -191.2307074618      201.2679615578     1  0.42480989E+09
     -191.2306941713      195.0039584949     1  0.40898761E+09
     -191.2306840912      196.0948583086     1  0.41216825E+09
     -191.2306806934      195.3860415461     1  0.40893291E+09
     -191.2306730911      197.5645383364     1  0.42263021E+09
     -191.2306706692      194.2633780701     1  0.40189897E+09
     -191.2306677551      193.0245950743     1  0.41122600E+09
     -191.2306220704      196.5906103788     1  0.42020630E+09
     -191.2306178927      193.2203953477     1  0.39991436E+09
     -191.2306160496      189.9583609224     1  0.44240190E+09
     -191.2305952836      195.2233786793     1  0.40879712E+09
     -191.2305742922      192.6625004478     1  0.42954690E+09
     -191.2305692763      193.2630821705     1  0.40077325E+09
     -191.2305637845      194.6117985915     1  0.40039978E+09
     -191.2305615158      195.3568459490     1  0.43580656E+09
     -191.2305392140      196.8395839004     1  0.39791889E+09
     -191.2305373855      198.3991251663     1  0.42890696E+09
     -191.2305363077      196.6639938375     1  0.44807659E+09
     -191.2305225247      193.6038964996     1  0.41693701E+09
     -191.2305203366      194.2527353925     1  0.41825057E+09
     -191.2304976847      192.5043140425     1  0.43478328E+09
     -191.2304639959      191.0271546195     1  0.41806641E+09
     -191.2304500291      194.1276823473     1  0.40638370E+09
     -191.2304264091      202.2519619492     1  0.40439969E+09
     -191.2304154330      197.0521533961     1  0.39430291E+09
     -191.2303911798      196.8412523730     1  0.40752603E+09
     -191.2303827239      195.0191618603     1  0.42081259E+09
     -191.2303686247      192.1143711535     1  0.40626074E+09
     -191.2303500144      191.6982307755     1  0.40440637E+09
     -191.2303412415      197.2573474769     1  0.40659028E+09
     -191.2303342732      193.9022067036     1  0.42607086E+09
     -191.2303325483      191.5965885897     1  0.42270624E+09
     -191.2303231299      192.7909251803     1  0.40620987E+09
     -191.2303216549      198.1686755874     1  0.41236282E+09
     -191.2303160894      196.1240664472     1  0.41815442E+09
     -191.2303147210      193.5381188480     1  0.41138776E+09
     -191.2303114112      193.4753968079     1  0.41763365E+09
     -191.2303045600      195.0431246827     1  0.40481007E+09
     -191.2302981330      193.5635269861     1  0.41629310E+09
     -191.2302732140      194.3409131799     1  0.40838741E+09
     -191.2302720624      197.8633249221     1  0.40169392E+09
     -191.2302588828      193.8263893843     1  0.40805273E+09
     -191.2302546104      195.1259225181     1  0.41331180E+09
     -191.2302457251      191.8266299412     1  0.41259156E+09
     -191.2302362318      192.3220111257     1  0.40004543E+09
     -191.2302343650      195.2038927661     1  0.41231056E+09
     -191.2302307091      198.8249632706     1  0.42558464E+09
     -191.2302282568      191.9461498424     1  0.41615178E+09
     -191.2301911020      196.6789174325     1  0.43462564E+09
     -191.2301760990      203.7591477463     1  0.42478969E+09
     -191.2301667062      194.3178216362     1  0.40415347E+09
     -191.2301466732      195.3286961047     1  0.41370509E+09
     -191.2301273935      194.6797436188     1  0.40325946E+09
     -191.2301245962      187.9886381089     1  0.41853263E+09
     -191.2301157470      194.4859769540     1  0.40979736E+09
     -191.2301104288      198.2993845588     1  0.43013835E+09
     -191.2301027584      195.4822791434     1  0.40167600E+09
     -191.2300790271      197.1180634901     1  0.40207865E+09
     -191.2300736625      193.1157673168     1  0.41070458E+09
     -191.2300667987      198.3812711155     1  0.42368363E+09
     -191.2300607462      192.7974424512     1  0.41980907E+09
     -191.2300552142      191.6329501596     1  0.40839445E+09
     -191.2300499908      195.4169152217     1  0.41138933E+09
     -191.2300379768      193.9525661613     1  0.40223920E+09
     -191.2300326519      198.5411949892     1  0.39934396E+09
     -191.2300288450      194.8066278366     1  0.40068561E+09
     -191.2300225271      196.2232593867     1  0.41452670E+09
     -191.2300187118      197.9079731611     1  0.43864804E+09
     -191.2300005373      190.3688379984     1  0.40230256E+09
     -191.2299768732      198.8418561950     1  0.41618454E+09
     -191.2299647669      197.1794479999     1  0.40867341E+09
     -191.2299488538      196.5430686902     1  0.40333281E+09
     -191.2299455832      195.6909781971     1  0.39919622E+09
     -191.2299248204      197.6575552135     1  0.42082069E+09
     -191.2299236426      190.1755048995     1  0.41234626E+09
     -191.2299170527      192.1912730044     1  0.41648765E+09
     -191.2299119459      193.7613922809     1  0.44030864E+09
     -191.2299035912      191.6751296431     1  0.39613991E+09
     -191.2298917550      193.0238719458     1  0.39836453E+09
     -191.2298592300      195.3326280211     1  0.41152776E+09
     -191.2298582230      193.2676036641     1  0.40848814E+09
     -191.2298433120      191.0778643605     1  0.40915350E+09
     -191.2298367301      193.3429304147     1  0.41398054E+09
     -191.2298248912      198.3834095477     1  0.39742913E+09
     -191.2298155969      194.1106143458     1  0.43986707E+09
     -191.2298052452      196.6408815131     1  0.42704845E+09
     -191.2297898341      192.2641955322     1  0.40111299E+09
     -191.2297765988      189.6550527528     1  0.40563524E+09
     -191.2297714264      198.6568777247     1  0.39781944E+09
     -191.2297519195      198.4952756726     1  0.42964983E+09
     -191.2297271148      194.0426428830     1  0.41499240E+09
     -191.2297259245      188.8433474880     1  0.40448376E+09
     -191.2296918291      192.6968912291     1  0.40683572E+09
     -191.2296815888      195.4718263859     1  0.40655562E+09
     -191.2296708379      189.8461025771     1  0.42399546E+09
     -191.2296492704      195.0150042093     1  0.41752138E+09
     -191.2296437239      191.9488274222     1  0.40879644E+09
     -191.2296370267      202.1026991581     1  0.41365488E+09
     -191.2296338646      192.5403258660     1  0.38545027E+09
     -191.2296301639      192.2573938934     1  0.40431111E+09
     -191.2296267286      195.5535571174     1  0.39939079E+09
     -191.2295884897      188.7579933763     1  0.38359323E+09
     -191.2295584417      196.4334452971     1  0.42411121E+09
     -191.2295456714      196.4377151530     1  0.41809849E+09
     -191.2295353377      194.1608653793     1  0.42109958E+09
     -191.2295211300      193.0529848527     1  0.40384882E+09
     -191.2294891748      196.6070941124     1  0.39602740E+09
     -191.2294462855      192.3969805097     1  0.42136872E+09
     -191.2294356386      193.8187417522     1  0.41334581E+09
     -191.2294205070      197.7500046196     1  0.41191358E+09
     -191.2294170453      191.5682522642     1  0.39858588E+09
     -191.2293894672      195.2190774629     1  0.40818584E+09
     -191.2293766767      197.1516370341     1  0.39729830E+09
     -191.2293500398      196.9259923486     1  0.39794247E+09
     -191.2293489722      198.4646785985     1  0.43538277E+09
     -191.2293459610      192.1620703528     1  0.40495811E+09
     -191.2293192653      193.9010673147     1  0.40307072E+09
     -191.2293146301      193.7504431755     1  0.42524280E+09
     -191.2293067105      196.6641957638     1  0.42631157E+09
     -191.2293056146      192.9490955908     1  0.40831932E+09
     -191.2293006225      191.2783436540     1  0.40751379E+09
     -191.2292868350      198.9258708061     1  0.42504349E+09
     -191.2292830513      191.9075792770     1  0.38675662E+09
     -191.2292772420      188.7995357499     1  0.42926410E+09
     -191.2292656273      193.8890844694     1  0.42678623E+09
     -191.2292641716      196.2229392651     1  0.40573319E+09
     -191.2292297380      195.0654249883     1  0.40368409E+09
     -191.2292080219      194.1320278398     1  0.40187573E+09
     -191.2292059821      201.7609182636     1  0.42356565E+09
     -191.2292004445      194.1961181552     1  0.41391646E+09
     -191.2291805056      192.9126157139     1  0.39952906E+09
     -191.2291768483      199.9234297244     1  0.44292617E+09
     -191.2291373352      192.8229067639     1  0.43085224E+09
     -191.2291210559      194.7444371207     1  0.39672178E+09
     -191.2291161166      197.1438598696     1  0.38821771E+09
     -191.2291122941      195.2273885995     1  0.42469042E+09
     -191.2291060288      199.0298916934     1  0.42248853E+09
     -191.2291009726      194.5446469769     1  0.41530937E+09
     -191.2290757991      193.9884184429     1  0.40630760E+09
     -191.2290415776      191.0277562508     1  0.40420149E+09
     -191.2290330490      193.0503510029     1  0.42158062E+09
     -191.2290273881      193.6802375069     1  0.41446870E+09
     -191.2290133433      191.9534106005     1  0.39762907E+09
     -191.2290076827      193.8495219769     1  0.40786914E+09
     -191.2290052978      193.8980263995     1  0.42122195E+09
     -191.2289981760      194.4965052484     1  0.42192525E+09
     -191.2289873413      197.6970506844     1  0.40420002E+09
     -191.2289764697      195.9194519023     1  0.40935267E+09
     -191.2289418326      195.8874197036     1  0.42563146E+09
     -191.2289366764      194.4744823925     1  0.40377276E+09
     -191.2289325799      196.6643210801     1  0.39783133E+09
     -191.2289173997      195.2382710043     1  0.39873413E+09
     -191.2289129361      193.5291858465     1  0.40791778E+09
     -191.2289090959      195.3028900464     1  0.41801230E+09
     -191.2288782671      192.1976076128     1  0.39846587E+09
     -191.2288758639      192.2270626902     1  0.42613426E+09
     -191.2288430075      192.4044989451     1  0.41006639E+09
     -191.2288371482      193.5197926195     1  0.40317922E+09
     -191.2288249484      195.9918237737     1  0.42059477E+09
     -191.2288123616      196.8083851506     1  0.38145316E+09
     -191.2288033754      191.2450432269     1  0.40399450E+09
     -191.2287981629      194.5856241432     1  0.41177227E+09
     -191.2287837076      191.0684846065     1  0.43912551E+09
     -191.2287427628      194.2346830329     1  0.42577930E+09
     -191.2287096760      196.1406429241     1  0.43572068E+09
     -191.2287018656      196.5564764609     1  0.39726922E+09
     -191.2286902170      189.7144371732     1  0.40304437E+09
     -191.2286765567      195.8785121969     1  0.40693237E+09
     -191.2286559268      196.3228017395     1  0.42571520E+09
     -191.2286538657      193.1945666336     1  0.39323714E+09
     -191.2286488913      191.2921677323     1  0.40902838E+09
     -191.2286279874      195.0148993197     1  0.42049949E+09
     -191.2286221735      194.9804930174     1  0.39105320E+09
     -191.2286183158      201.3676375754     1  0.42076075E+09
     -191.2286073781      197.7321013546     1  0.41781236E+09
     -191.2285964944      195.6911936551     1  0.40611870E+09
     -191.2285795479      188.6341652859     1  0.40418980E+09
     -191.2285724986      193.8924720604     1  0.41511509E+09
     -191.2285614912      193.8239585427     1  0.42499335E+09
     -191.2285419155      203.4363746180     1  0.42931369E+09
     -191.2285396292      191.4243319017     1  0.39097239E+09
     -191.2284878754      197.6651327617     1  0.40419243E+09
     -191.2284495156      197.1650866547     1  0.40120184E+09
     -191.2284385629      193.9851378124     1  0.40896011E+09
     -191.2284213332      194.4832485776     1  0.43785120E+09
     -191.2284174481      194.8392939897     1  0.39914031E+09
     -191.2284098576      194.1221382398     1  0.38933856E+09
     -191.2284033376      196.7158006035     1  0.41359636E+09
     -191.2283775493      188.8688070679     1  0.40707404E+09
     -191.2283749944      192.0210530732     1  0.39148777E+09
     -191.2283729454      193.1564918718     1  0.40226439E+09
     -191.2283705215      196.2480003464     1  0.40604670E+09
     -191.2283644837      192.8639601579     1  0.41392134E+09
     -191.2283602320      194.3166447058     1  0.40551207E+09
     -191.2283412085      193.2145649242     1  0.41256443E+09
     -191.2283300203      200.6543317662     1  0.43589175E+09
     -191.2283220814      192.4539882301     1  0.40550540E+09
     -191.2283012315      193.7778820286     1  0.43383349E+09
     -191.2282791311      194.2735198142     1  0.42360081E+09
     -191.2282776763      196.8281367682     1  0.39533993E+09
     -191.2282486836      185.6090795259     1  0.42704277E+09
     -191.2282433359      195.7431277180     1  0.41838545E+09
     -191.2282386027      194.3574106285     1  0.41135783E+09
     -191.2282250470      195.1325793183     1  0.38739287E+09
     -191.2282191380      194.5112576136     1  0.42243416E+09
     -191.2282121648      186.9419564760     1  0.39767617E+09
     -191.2281997629      195.0551606453     1  0.41966333E+09
     -191.2281905438      199.0004310458     1  0.41649458E+09
     -191.2281670345      194.2615378215     1  0.41131841E+09
     -191.2281581922      196.2168140841     1  0.38754423E+09
     -191.2281450212      193.6066497697     1  0.40471192E+09
     -191.2281282726      195.4320811257     1  0.42512375E+09
     -191.2281225234      194.6583274051     1  0.41781310E+09
     -191.2281156759      196.2220711796     1  0.40287378E+09
     -191.2280919951      193.0494823857     1  0.41461474E+09
     -191.2280769178      199.0528550727     1  0.42015184E+09
     -191.2280519215      194.3766643928     1  0.40721185E+09
     -191.2280509097      198.3467255381     1  0.42149640E+09
     -191.2280315700      197.7569536865     1  0.43202959E+09
     -191.2280030532      194.0605576337     1  0.41134822E+09
     -191.2280002517      197.6786938811     1  0.40129114E+09
     -191.2279953061      191.0786714020     1  0.40746621E+09
     -191.2279887145      193.2926967695     1  0.39780272E+09
     -191.2279841519      197.1106280901     1  0.41757421E+09
     -191.2279762950      199.0233853656     1  0.39961150E+09
     -191.2279624654      197.2947788457     1  0.40624798E+09
     -191.2279477747      197.2301404715     1  0.40335758E+09
     -191.2279445636      197.2455154191     1  0.41274909E+09
     -191.2279370663      193.8291534191     1  0.42136715E+09
     -191.2279293412      193.0133510365     1  0.41172297E+09
     -191.2279239781      200.0237585961     1  0.40793423E+09
     -191.2279183128      196.2196885290     1  0.40781931E+09
     -191.2279073175      195.1488423583     1  0.39579006E+09
     -191.2278955129      197.2801651125     1  0.40061138E+09
     -191.2278883188      193.6408060189     1  0.42692476E+09
     -191.2278821215      197.1715389263     1  0.39941385E+09
     -191.2278457530      193.2672760989     1  0.39342407E+09
     -191.2278295867      193.3224059983     1  0.39309318E+09
     -191.2278162969      197.6616083849     1  0.44193290E+09
     -191.2278011825      195.8454198337     1  0.39100480E+09
     -191.2277797773      194.5111371883     1  0.40981112E+09
     -191.2277703849      190.7581061445     1  0.41724202E+09
     -191.2277623039      195.0644939641     1  0.43176347E+09
     -191.2277342023      195.1570347183     1  0.43542665E+09
     -191.2277303358      192.5655007651     1  0.41547356E+09
     -191.2277095429      190.5237211380     1  0.39051426E+09
     -191.2277029342      194.9023914356     1  0.41080804E+09
     -191.2276973835      195.7011540897     1  0.41511258E+09
     -191.2276880933      192.7514846011     1  0.40824510E+09
     -191.2276745387      190.1825453061     1  0.39967575E+09
     -191.2276398538      195.4300399149     1  0.40340929E+09
     -191.2276233423      189.5607727345     1  0.40663839E+09
     -191.2276127103      194.8926676146     1  0.41914378E+09
     -191.2275808702      193.6303667265     1  0.39343905E+09
     -191.2275690445      196.4125351680     1  0.40214427E+09
     -191.2275405607      196.3475359831     1  0.40847376E+09
     -191.2275174210      195.0291514227     1  0.43647336E+09
     -191.2275125403      197.5499363648     1  0.40470183E+09
     -191.2274802900      194.9450555961     1  0.41252745E+09
     -191.2274633901      197.1299865872     1  0.43550193E+09
     -191.2274525649      192.7885389092     1  0.41598450E+09
     -191.2274474914      196.0692882406     1  0.42657055E+09
     -191.2274343416      194.1369820167     1  0.41815006E+09
     -191.2274287803      198.1784308851     1  0.40581341E+09
     -191.2274182912      196.0193584012     1  0.40134092E+09
     -191.2274099029      193.8057504584     1  0.42200940E+09
     -191.2274012489      195.5685752041     1  0.42296069E+09
     -191.2273990856      195.2162547376     1  0.39836117E+09
     -191.2273929808      194.7644682979     1  0.39313146E+09
     -191.2273820485      192.5350496191     1  0.39137439E+09
     -191.2273807989      195.2898013327     1  0.41428026E+09
     -191.2273689445      191.3046236647     1  0.41264821E+09
     -191.2273294861      197.4829648042     1  0.40304940E+09
     -191.2273145017      192.4233790942     1  0.40449212E+09
     -191.2273116456      194.8084753281     1  0.40248220E+09
     -191.2273010877      195.3807574636     1  0.42045158E+09
     -191.2272582726      194.5352300457     1  0.41641959E+09
     -191.2272563664      200.6818771773     1  0.43111492E+09
     -191.2272494808      198.1395583207     1  0.42117274E+09
     -191.2272246717      193.9799206131     1  0.41005378E+09
     -191.2272091876      192.2126581891     1  0.39611330E+09
     -191.2271888760      189.1753614619     1  0.40015733E+09
     -191.2271731200      198.3686241245     1  0.43435033E+09
     -191.2271480953      195.9953360213     1  0.40671012E+09
     -191.2271400092      196.6441381803     1  0.42455058E+09
     -191.2271360465      193.6249328282     1  0.39778343E+09
     -191.2271326253      191.4612170244     1  0.40529530E+09
     -191.2271275066      197.5159509074     1  0.41848222E+09
     -191.2271117283      193.3143899925     1  0.40319795E+09
     -191.2271068604      193.7578729719     1  0.40428043E+09
     -191.2270918720      201.2436702781     1  0.40412894E+09
     -191.2270844738      194.3539277160     1  0.42850700E+09
     -191.2270834456      188.4646778810     1  0.40438975E+09
     -191.2270802008      194.0447021448     1  0.40127490E+09
     -191.2270578151      196.4744969985     1  0.38964243E+09
     -191.2270369475      194.6258635506     1  0.38909035E+09
     -191.2270132342      195.1298755949     1  0.40536050E+09
     -191.2270016509      200.6571176402     1  0.42269599E+09
     -191.2269990090      188.6858104622     2  0.39447359E+09
     -191.2269972558      191.1861578540     1  0.39517329E+09
     -191.2269730785      194.5685535607     1  0.41956404E+09
     -191.2269331204      189.3121878239     1  0.40438537E+09
     -191.2269208567      189.3560410010     1  0.40333466E+09
     -191.2269054359      193.5211544524     1  0.40527799E+09
     -191.2268989207      193.8431178902     1  0.42586605E+09
     -191.2268900532      194.8025337875     1  0.41432820E+09
     -191.2268696847      194.1406222697     1  0.40393183E+09
     -191.2268538836      194.4060007416     1  0.43017036E+09
     -191.2268428337      193.5033986347     1  0.42410475E+09
     -191.2268329064      194.6172965303     1  0.41740958E+09
     -191.2268079611      196.4056587828     1  0.41384215E+09
     -191.2267965656      200.7498168009     1  0.40823991E+09
     -191.2267896694      195.4657193788     1  0.40408952E+09
     -191.2267713617      196.2740841459     1  0.39153504E+09
     -191.2267661973      196.8812975624     1  0.43978176E+09
     -191.2267521096      193.4108943696     1  0.40415547E+09
     -191.2267449566      191.7582811593     1  0.39242769E+09
     -191.2267252498      195.6263651656     1  0.39972354E+09
     -191.2267145865      200.3303494489     1  0.40531976E+09
     -191.2267109684      194.4910714816     1  0.42300272E+09
     -191.2267037076      197.3601938195     1  0.42435973E+09
     -191.2267010712      199.4810633057     1  0.43714151E+09
     -191.2266735043      196.1862101648     1  0.42158629E+09
     -191.2266716751      194.5625720685     1  0.40622320E+09
     -191.2266625526      195.0675890471     1  0.42851258E+09
     -191.2266491245      196.1098949640     1  0.42722797E+09
     -191.2266348492      194.9189003515     1  0.40524208E+09
     -191.2266193860      192.8053958054     1  0.42004206E+09
     -191.2266043288      201.1509348774     1  0.41565173E+09
     -191.2265825818      194.7775671795     1  0.38669924E+09
     -191.2265752142      195.2744214401     1  0.40633188E+09
     -191.2265564321      191.5272302525     1  0.41082649E+09
     -191.2265341319      194.5565436194     1  0.40744847E+09
     -191.2265318121      198.2287095313     1  0.42938172E+09
     -191.2265200005      191.4239421414     1  0.41828320E+09
     -191.2264879647      192.4244361668     1  0.40505103E+09
     -191.2264543643      199.1666311102     1  0.41005960E+09
     -191.2264528750      195.7727781179     1  0.38562706E+09
     -191.2264273671      192.9531270013     1  0.41236010E+09
     -191.2264117096      194.4133621886     1  0.42031342E+09
     -191.2264074220      188.6076376332     1  0.40757814E+09
     -191.2263934675      194.7513947458     1  0.40484899E+09
     -191.2263915801      200.9595760715     1  0.41945866E+09
     -191.2263852209      196.6082228185     1  0.40702765E+09
     -191.2263767100      194.5688335529     1  0.40838566E+09
     -191.2263752968      190.6758344131     1  0.40638625E+09
     -191.2263684683      195.9524261559     1  0.38245168E+09
     -191.2263601919      192.1518532314     1  0.42349030E+09
     -191.2263576394      195.4907204667     1  0.38603511E+09
     -191.2263479406      197.2462815828     1  0.40170514E+09
     -191.2263460484      191.3324948276     1  0.42594508E+09
     -191.2263379688      195.5728933065     1  0.43392518E+09
     -191.2263254701      193.7876097705     1  0.40215064E+09
     -191.2263186567      200.8179434522     1  0.39765857E+09
     -191.2263124642      195.6400842142     1  0.41288333E+09
     -191.2263088202      196.3839609675     1  0.44310116E+09
     -191.2263054045      192.4082197892     1  0.41477713E+09
     -191.2262865714      193.1466904553     1  0.40571966E+09
     -191.2262765721      195.8501962266     1  0.41217444E+09
     -191.2262658603      196.0624915420     1  0.41654528E+09
     -191.2262541571      191.4784641263     1  0.41667264E+09
     -191.2262497686      195.6714251425     1  0.42877123E+09
     -191.2262467139      195.2716323494     1  0.42020040E+09
     -191.2262420754      196.4398522669     1  0.40989289E+09
     -191.2262342789      198.0732914277     1  0.38626642E+09
     -191.2261767705      195.4670415807     1  0.39766563E+09
     -191.2261649947      191.9143281886     1  0.42319288E+09
     -191.2261540582      198.2108374757     1  0.39782223E+09
     -191.2261503417      191.6749071863     1  0.40812165E+09
     -191.2261183125      196.3408622399     1  0.42945377E+09
     -191.2261107713      192.1447568300     1  0.40630386E+09
     -191.2260966854      194.6223241679     1  0.41204902E+09
     -191.2260764876      200.1018509329     1  0.42357171E+09
     -191.2260745134      196.7066882925     1  0.40767586E+09
     -191.2260661047      199.9146342748     1  0.39542187E+09
     -191.2260610665      194.9320054533     1  0.41968488E+09
     -191.2260552930      199.1276646889     1  0.39954746E+09
     -191.2260054128      193.6349238166     1  0.41288144E+09
     -191.2259907407      192.5651363170     1  0.41585225E+09
     -191.2259839455      199.6585840048     1  0.43940368E+09
     -191.2259799791      199.9071141303     1  0.39607531E+09
     -191.2259575387      194.1500132242     1  0.43076033E+09
     -191.2259399215      196.0213742002     1  0.38651551E+09
     -191.2259312816      196.5852691171     1  0.39890182E+09
     -191.2259126300      193.9803756532     1  0.42273247E+09
     -191.2259090696      191.1912534655     1  0.41674556E+09
     -191.2259035106      192.9880873172     1  0.42680482E+09
     -191.2259003071      195.2245058745     1  0.39981559E+09
     -191.2258815440      196.8747314893     1  0.41717043E+09
     -191.2258715446      190.0685827016     1  0.40826885E+09
     -191.2258698588      195.8764051985     1  0.41509674E+09
     -191.2258609403      196.5559897222     1  0.41662620E+09
     -191.2258584527      194.7343026192     1  0.42721141E+09
     -191.2258553875      192.1067817740     1  0.41687567E+09
     -191.2258389601      197.2929130106     1  0.40193867E+09
     -191.2258183028      193.7018316782     1  0.40907874E+09
     -191.2258137391      198.1887503144     1  0.40533043E+09
     -191.2257860562      193.3167928307     1  0.41523196E+09
     -191.2257762540      195.4333424425     1  0.40687000E+09
     -191.2257736042      192.1353381375     1  0.42505431E+09
     -191.2257718664      196.0721734541     1  0.40214202E+09
     -191.2257411783      195.2018136383     1  0.39821849E+09
     -191.2257393892      189.9685667615     1  0.40936983E+09
     -191.2257313401      195.9619593074     1  0.42163589E+09
     -191.2257150707      195.1588420651     1  0.40308047E+09
     -191.2257072406      195.5756567473     1  0.40780546E+09
     -191.2256936098      189.9648818949     1  0.40753459E+09
     -191.2256840070      197.5146375489     1  0.40259912E+09
     -191.2256798865      197.6459118897     1  0.40861879E+09
     -191.2256649870      191.4497654595     1  0.40808278E+09
     -191.2256596274      196.5992672930     1  0.42440441E+09
     -191.2256571699      197.1802065032     1  0.40620251E+09
     -191.2256260571      196.4343786924     1  0.43355036E+09
     -191.2256192245      193.6358533921     1  0.39494418E+09
     -191.2256085249      192.9284311626     1  0.40361812E+09
     -191.2255987806      191.5111719647     1  0.40754133E+09
     -191.2255976459      192.6458129015     1  0.42126839E+09
     -191.2255945002      198.4824082203     1  0.40182257E+09
     -191.2255719895      193.5086321411     1  0.44434340E+09
     -191.2255707531      191.3372930380     1  0.40136327E+09
     -191.2255692998      192.1382706036     1  0.39651567E+09
     -191.2255576890      195.5967259464     1  0.39774384E+09
     -191.2255214197      193.7606267739     1  0.42583474E+09
     -191.2255174253      194.1584946532     1  0.38605884E+09
     -191.2255119381      191.2252031738     1  0.42120879E+09
     -191.2254945873      195.4844016464     1  0.41750269E+09
     -191.2254834675      192.6546457947     1  0.40990274E+09
     -191.2254649152      194.2359669974     1  0.38569077E+09
     -191.2254155139      196.2812066311     1  0.39929765E+09
     -191.2253964067      190.9455258919     1  0.44013274E+09
     -191.2253918591      194.0308593656     1  0.40857673E+09
     -191.2253894974      201.2213411372     1  0.43494974E+09
     -191.2253778141      195.5050679449     1  0.40850385E+09
     -191.2253677621      195.6205568654     1  0.42254515E+09
     -191.2253638929      191.5317312541     1  0.41152550E+09
     -191.2253496209      198.5633934276     1  0.45114093E+09
     -191.2253459274      195.2651850315     1  0.41219780E+09
     -191.2253415175      191.6576137315     1  0.42087030E+09
     -191.2253370407      186.6904873701     1  0.40253125E+09
     -191.2253349879      199.2274526768     1  0.42216243E+09
     -191.2253337993      192.6991799823     1  0.39502005E+09
     -191.2252878293      190.7206566543     1  0.41402684E+09
     -191.2252832740      192.6081913316     1  0.40773064E+09
     -191.2252816369      195.4868389816     1  0.41885017E+09
     -191.2252774941      187.2431268599     1  0.41250807E+09
     -191.2252746340      196.9772689656     1  0.41148616E+09
     -191.2252670887      196.5364769495     1  0.40628559E+09
     -191.2252651377      191.4714914052     1  0.40598514E+09
     -191.2252482054      189.6509835637     1  0.40328362E+09
     -191.2252129042      195.3210173519     1  0.38547644E+09
     -191.2251986399      187.4022486596     1  0.39156278E+09
     -191.2251968680      195.0771369542     1  0.40545602E+09
     -191.2251799686      197.2399206954     1  0.39586506E+09
     -191.2251739357      197.2358160112     1  0.40459158E+09
[truncated: 923,581 more chars]
